# Supplementary material for: An ancient and essential miRNA family controls cellular interaction pathways in C. elegans
Source: Sci Adv. 2025 Sep 3;11(36):eadz1934. doi: 10.1126/sciadv.adz1934 (PMC12407057; doi:10.1126/sciadv.adz1934)
Supplement: Supplementary file 3 — Data S1 and S2 [file sciadv.adz1934_data_s1_and_s2.zip]

Archive with 2 entries (2 files):
- adz1934_data_s1.xlsx
- adz1934_data_s2.xlsx
