# Supplementary material for: An ancient and essential miRNA family controls cellular interaction pathways in C. elegans
Source: Sci Adv. 2025 Sep 3;11(36):eadz1934. doi: 10.1126/sciadv.adz1934 (PMC12407057; doi:10.1126/sciadv.adz1934)
Supplement: Supplementary file 3 — Data S1 and S2 [file sciadv.adz1934_data_s1_and_s2.zip › adz1934_data_s1.xlsx]

## Sheet: Sheet1
	141860_N2_comma_no.treatment_sRBC1_NA.amol.per.mugRNA.normBySpikeIns	141861_N2_comma_no.treatment_sRBC1_NA.amol.per.mugRNA.normBySpikeIns	N2 average	141862_MLC1800_comma_no.treatment_sRBC2_NA.amol.per.mugRNA.normBySpikeIns	141863_MLC1800_comma_no.treatment_sRBC2_NA.amol.per.mugRNA.normBySpikeIns	MLC1800 average	141864_MLC2290_comma_no.treatment_sRBC3_NA.amol.per.mugRNA.normBySpikeIns	141865_MLC2290_comma_no.treatment_sRBC3_NA.amol.per.mugRNA.normBySpikeIns	141866_MLC2394_comma_no.treatment_sRBC4_NA.amol.per.mugRNA.normBySpikeIns	141867_MLC2394_comma_no.treatment_sRBC4_NA.amol.per.mugRNA.normBySpikeIns	141868_MLC2393_comma_no.treatment_sRBC5_NA.amol.per.mugRNA.normBySpikeIns	141869_MLC2393_comma_no.treatment_sRBC5_NA.amol.per.mugRNA.normBySpikeIns	141870_MLC1997_comma_no.treatment_sRBC6_NA.amol.per.mugRNA.normBySpikeIns	141871_MLC1997_comma_no.treatment_sRBC6_NA.amol.per.mugRNA.normBySpikeIns	141872_MLC1918_comma_no.treatment_sRBC8_NA.amol.per.mugRNA.normBySpikeIns	141873_MLC1918_comma_no.treatment_sRBC8_NA.amol.per.mugRNA.normBySpikeIns	141874_MLC1917_comma_no.treatment_sRBC9_NA.amol.per.mugRNA.normBySpikeIns	141875_MLC1917_comma_no.treatment_sRBC9_NA.amol.per.mugRNA.normBySpikeIns
cel-mir-52-5p	17293.5	27307.5	22300.5	63.3224	105.957	84.6399	91.6667	110.697	79.0698	52.3256	193.027	121.774	181.548	128.68	65	75.1744	113.83	81.0811
cel-mir-35-3p	10160.9	13326	11743.4	8729.44	10987.1	9858.27	9824.07	13941.5	12070.9	12910.5	16645.4	10277.4	15928.6	10879.9	9195	10354.7	10823.3	8519.66
cel-mir-36-3p	7777.78	8536.14	8156.96	5930.92	4461.32	5196.12	5425	9463.93	6434.88	6812.79	8875	7928.23	9107.14	5251.52	5938.33	7483.27	7323.05	7455.77
cel-mir-37-3p	7215.86	7850.29	7533.08	5654.61	4195.57	4925.09	4497.22	6674.13	6648.84	6338.37	8153.06	5982.26	8580.36	4610.41	5745	6239.47	7104.88	6175.68
cel-mir-40-3p	6719.95	8147.49	7433.72	5186.68	6802.63	5994.66	8218.52	9597.01	8038.37	10419.8	11614.8	7104.03	8696.43	6156.09	7016.67	7335.19	10007.5	7074.94
cel-mir-51-5p	6678.54	9147.49	7913.02	19.7368	46.1427	32.9398	32.4074	44.7761	27.907	10.4651	42.517	36.2903	60648.8	38791.4	20	29.6141	37.9433	11.0565
cel-mir-58a-3p	6287.96	7008.11	6648.04	5973.68	3408.58	4691.13	5749.07	5894.28	6483.72	6673.26	7356.29	5965.32	8726.19	5940.61	5831.67	5363.58	13669.1	9628.99
cel-mir-39-3p	5955.92	7932.89	6944.41	6972.86	6210.47	6591.67	7191.67	8587.06	8356.98	12474.4	10958.3	7516.13	10839.3	6507.87	6515	6778.22	8774.38	7170.76
cel-mir-38-3p	5516.01	6317.85	5916.93	3762.34	2926.65	3344.49	5132.41	5902.99	4166.28	3896.51	5940.48	4330.65	4538.69	3731.73	2600	4290.63	3282.09	5621.62
cel-mir-42-3p	4114.4	4823.75	4469.07	3593.75	3306.9	3450.32	3919.44	4048.51	3854.65	4130.23	5422.62	3916.13	4005.95	3211.68	3450	3634.57	4116.84	3098.28
cel-mir-56-3p	4080.61	5411.5	4746.06	486.02	287.965	386.992	5341.67	6519.9	24.4186	13.9535	36.5646	26.6129	38.6905	25.8883	20	18.2241	28.4574	8.59951
cel-mir-55-3p	3864.7	5275.07	4569.88	449.013	230.714	339.863	6543.52	7018.66	4427.91	4702.33	41.6667	24.1935	62.5	26.6497	11.6667	26.1971	28.4574	11.0565
spikeIn_8	3586.28	3950.59	3768.43	3376.64	4549.33	3962.99	3767.59	4225.12	3533.72	3969.77	4039.12	4261.29	3541.67	4483.25	3268.33	3561.67	3699.47	3606.88
cel-mir-54-3p	3002.63	3974.93	3488.78	288.651	170.899	229.775	5671.3	5170.4	3008.14	2808.14	10383.5	5572.58	29.7619	19.797	8.33333	9.11204	18.9716	14.742
cel-mir-72-5p	2731.51	3548.67	3140.09	2407.07	2936.9	2671.99	3959.26	4726.37	2565.12	2804.65	6619.9	3443.55	4199.4	4417.01	1786.67	2773.48	3149.29	3356.27
cel-mir-41-3p	2590.32	2908.55	2749.44	3181.74	1673.1	2427.42	2939.81	2961.44	2758.14	3781.4	2851.19	3861.29	4005.95	3196.45	2523.33	4069.67	4363.48	5562.65
cel-mir-2-3p	2565.41	2904.13	2734.77	1973.68	1385.14	1679.41	2771.3	3006.22	2213.95	2190.7	4056.12	2770.97	4199.4	2516.5	1880	2560.48	3652.04	2555.28
cel-mir-79-3p	2266.37	2365.78	2316.08	2527.96	1395.39	1961.68	2914.81	2599.5	2015.12	2734.88	2983.84	2664.52	2904.76	2164.72	2301.67	2320.15	4372.96	2969.29
cel-mir-82-3p	2079.17	2789.82	2434.5	2019.74	2273.81	2146.77	2661.11	3063.43	2180.23	2877.91	4091.84	2638.71	2869.05	2710.66	2106.67	1994.4	2703.46	1867.32
cel-mir-73-3p	1860.72	2662.98	2261.85	1289.47	2790.78	2040.13	2525.93	4060.95	1844.19	2870.93	5482.99	2779.84	3130.95	3561.17	1461.67	2001.23	2162.77	1823.1
cel-mir-66-5p	1857.86	2392.33	2125.1	1130.76	1259.53	1195.14	2012.96	2470.15	1223.26	1587.21	3414.12	1933.06	2485.12	2131.98	971.667	1465.9	2010.99	1487.71
cel-mir-67-3p	1706.36	1865.04	1785.7	1124.18	813.479	968.828	2235.19	1659.2	1169.77	1095.35	2588.44	1740.32	2440.48	2026.14	766.667	1131.03	2769.86	1762.9
cel-mir-1-3p	1701.6	2102.51	1902.05	1393.09	1445.81	1419.45	1870.37	1891.79	1295.35	1622.09	1656.46	1662.1	770.833	2074.87	1120	1208.48	1309.04	1781.33
cel-mir-90-3p	1689.54	2477.88	2083.71	1745.89	1990.97	1868.43	2427.78	3844.53	1830.23	2396.51	4195.58	3035.48	3279.76	2784.52	1933.33	2002.37	2760.37	1939.8
cel-mir-64-5p	1511.87	2064.16	1788.01	1125.82	1533.82	1329.82	2031.48	2323.38	1583.72	1793.02	3851.19	1920.16	2297.62	1611.17	1356.67	1666.36	2504.26	1635.14
cel-mir-80-3p	1457.13	1884.96	1671.04	1249.18	1273.2	1261.19	1953.7	2121.89	1265.12	1447.67	4186.22	1700.81	2187.5	2556.09	1011.67	1069.53	2931.12	1207.62
cel-mir-74-3p	1323.56	1519.17	1421.37	924.342	804.934	864.638	1596.3	1573.38	1166.28	1308.14	2037.41	1153.23	1386.9	887.056	791.667	1112.81	853.723	1221.13
cel-mir-65-5p	1303.41	1823.75	1563.58	972.862	1526.98	1249.92	1975	2084.58	1336.05	1527.91	3295.07	1650.81	2050.6	1539.59	1208.33	1431.73	1887.68	1324.32
cel-mir-81-3p	1253.12	1629.79	1441.46	1271.38	1288.58	1279.98	1488.89	1700.25	1259.3	1684.88	2503.4	1443.55	1708.33	1650.76	1251.67	1181.15	1773.85	1055.28
cel-mir-45-3p	1094.48	1134.22	1114.35	1031.25	802.371	916.81	877.778	909.204	902.326	1046.51	830.782	1162.9	1023.81	1195.43	1030	919.177	1214.18	991.4
cel-mir-44-3p	1094	1134.22	1114.11	1031.25	798.953	915.101	875.926	906.716	902.326	1046.51	825.68	1162.9	1020.83	1192.39	1028.33	918.038	1214.18	993.857
cel-mir-86-5p	1018.49	1214.6	1116.54	1171.88	940.799	1056.34	2001.85	1813.43	1043.02	1001.16	3024.66	1516.94	2354.17	1805.33	933.333	1308.72	2504.26	1536.86
cel-mir-229-5p	972.797	1172.57	1072.68	924.342	493.044	708.693	1138.89	789.801	2418.6	770.93	2164.12	1347.58	1821.43	1565.48	845	928.289	2494.77	953.317
cel-mir-52-3p	942.814	1055.31	999.062	1.64474	2.56349	2.10411	0	0	0	0	1.70068	0.806452	2.97619	1.52284	1.66667	4.55602	0	2.457
cel-mir-53-5p	850.801	1026.55	938.675	3.28947	2.56349	2.92648	5.55556	13.6816	1.16279	3.48837	12.7551	4.83871	5.95238	3.80711	5	4.55602	41794.5	21789.9
cel-mir-43-3p	820.5	601.77	711.135	451.48	239.259	345.369	739.815	666.667	716.279	722.093	1192.18	843.548	937.5	443.909	480	774.524	1128.81	1126.54
cel-mir-62-3p	804.794	895.28	850.037	1212.99	499.025	856.009	1280.56	1199	929.07	1186.05	1114.8	1303.23	1440.48	1115.48	936.667	1008.02	2020.48	1318.18
cel-mir-57-5p	736.578	883.481	810.029	490.132	472.536	481.334	714.815	894.279	510.465	627.907	1603.74	870.161	1145.83	1136.04	546.667	476.104	1403.9	523.342
cel-mir-87-3p	735.785	780.973	758.379	911.184	660.525	785.854	1106.48	1146.77	819.767	795.349	2067.18	1214.52	1270.83	1601.27	866.667	720.99	996.011	793.612
cel-mir-60-3p	689.937	938.053	813.995	720.395	595.583	657.989	1137.96	1048.51	662.791	729.07	1244.05	916.129	729.167	698.223	716.667	926.011	1925.62	1002.46
cel-mir-49-3p	668.203	758.112	713.158	666.941	552.004	609.472	978.704	1156.72	725.581	767.442	1326.53	713.71	964.286	746.193	658.333	726.685	1081.38	662.162
cel-mir-124-3p	658.843	540.56	599.702	438.322	230.714	334.518	606.481	375.622	447.674	369.767	498.299	416.129	553.571	404.315	473.333	340.563	701.95	692.875
cel-mir-50-5p	566.196	748.525	657.36	430.921	528.078	479.499	681.481	810.945	534.884	547.674	1510.2	689.516	738.095	940.355	326.667	429.405	749.379	534.398
spikeIn_7	560.643	508.85	534.746	500	487.917	493.958	552.778	518.657	500	516.279	568.878	611.29	500	603.807	566.667	496.606	445.833	500
spikeIn_6	510.671	486.726	498.698	486.02	500.734	493.377	521.296	516.169	525.581	613.953	586.735	580.645	416.667	599.239	411.667	416.876	493.262	485.258
cel-mir-46-3p	433.253	458.702	445.978	424.342	218.751	321.546	429.63	402.985	374.419	313.953	591.837	480.645	571.429	455.33	370	411.181	1005.5	500
cel-mir-236-3p	411.678	440.265	425.972	361.842	225.587	293.714	556.481	495.025	411.628	467.442	749.15	505.645	625	434.01	380	495.467	1062.41	577.396
cel-mir-228-5p	332.356	390.855	361.606	282.895	286.256	284.575	514.815	526.119	205.814	219.767	895.408	321.774	583.333	666.244	151.667	274.5	559.663	329.238
cel-mir-233-3p	331.246	449.115	390.181	289.474	358.033	323.754	437.963	575.871	331.395	401.163	837.585	449.194	663.69	574.112	388.333	422.571	730.408	407.862
spikeIn_5	259.539	250	254.77	263.98	227.296	245.638	250	250	251.163	237.209	250	237.097	250	242.132	195	251.72	218.174	218.673
cel-mir-231-3p	237.488	143.068	190.278	122.533	58.1057	90.3193	396.296	300.995	186.047	73.2558	437.925	183.065	321.429	174.365	61.6667	100.232	388.918	210.074
cel-mir-54-5p	219.244	258.112	238.678	1.64474	2.56349	2.10411	327.778	347.015	215.116	275.581	544.218	316.935	0	0.761421	0	0	0	0
cel-mir-61-3p	215.913	236.726	226.319	268.914	282.838	275.876	237.963	212.687	209.302	181.395	254.252	231.452	288.69	356.345	195	170.851	332.004	232.187
cel-mir-2-5p	187.992	189.528	188.76	102.796	117.066	109.931	162.963	201.493	169.767	156.977	250	175.806	294.643	192.64	170	171.99	284.574	207.617
cel-mir-58a-5p	186.247	268.437	227.342	139.803	270.875	205.339	229.63	376.866	202.326	163.953	432.823	333.871	306.548	279.442	246.667	301.836	332.004	287.469
cel-mir-56-5p	140.24	196.165	168.203	0.822368	1.70899	1.26568	159.259	157.96	0	0	0	1.6129	0	0	0	0	0	1.2285
cel-mir-71-5p	130.087	171.829	150.958	213.816	223.878	218.847	162.037	212.687	166.279	181.395	741.497	154.839	220.238	541.371	93.3333	115.04	730.408	199.017
cel-mir-232-3p	129.611	126.106	127.859	106.086	54.6877	80.3866	200.926	150.498	96.5116	129.07	209.184	147.581	154.762	92.132	96.6667	104.788	123.316	109.337
spikeIn_4	120.41	118.732	119.571	133.224	100.83	117.027	129.63	113.184	122.093	150	145.408	138.71	116.071	150	91.6667	103.649	113.83	108.108
cel-mir-51-3p	116.602	123.894	120.248	0	0	0	0	1.24378	0	0	0	0	1244.05	740.863	0	0	0	0
cel-mir-46-5p	104.07	121.681	112.876	56.7434	42.7248	49.7341	93.5185	88.3085	69.7674	55.814	106.293	93.5484	154.762	86.0406	86.6667	86.5644	161.259	78.6241
cel-mir-55-5p	103.911	102.507	103.209	5.75658	3.41798	4.58728	112.963	115.672	98.8372	87.2093	0.85034	0.806452	0	0	0	0	0	0
cel-mir-83-3p	97.0893	103.245	100.167	72.3684	74.3411	73.3547	147.222	129.353	61.6279	62.7907	130.952	86.2903	107.143	130.964	106.667	105.927	151.773	126.536
cel-mir-62-5p	83.4461	60.472	71.959	14.8026	5.12697	9.9648	34.2593	31.0945	45.3488	48.8372	47.619	16.129	32.7381	15.2284	35	43.2822	18.9716	41.769
cel-mir-72-3p	79.3214	94.3953	86.8583	65.7895	91.431	78.6102	66.6667	109.453	73.2558	73.2558	141.156	72.5806	119.048	70.0508	70	83.1474	104.344	52.8256
cel-mir-47-3p	78.6868	73.7463	76.2165	64.1447	49.5607	56.8527	61.1111	105.721	106.977	62.7907	141.156	84.6774	65.4762	58.6294	70	75.1744	170.745	89.6806
cel-mir-42-5p	69.9614	109.882	89.9217	24.6711	43.5792	34.1251	52.7778	74.6269	151.163	94.186	143.707	91.9355	122.024	98.9848	60	70.6183	132.801	71.2531
cel-mir-238-3p	67.1059	83.3333	75.2196	99.5066	93.9945	96.7505	80.5556	111.94	93.0233	48.8372	362.245	78.2258	133.929	167.513	53.3333	59.2283	265.603	66.3391
cel-mir-79-5p	66.6299	73.0088	69.8194	37.0066	21.3624	29.1845	54.6296	69.6517	39.5349	73.2558	65.4762	45.9677	101.19	53.2995	41.6667	59.2283	75.8865	46.683
cel-mir-229-3p	64.2503	87.0206	75.6355	37.0066	95.7034	66.355	68.5185	69.6517	75.5814	108.14	99.4898	79.0323	53.5714	99.7462	51.6667	44.4212	37.9433	40.5405
cel-mir-76-3p	62.0293	75.9587	68.994	84.7039	46.9972	65.8506	66.6667	75.8706	60.4651	31.3953	84.1837	66.129	77.381	63.198	56.6667	34.1702	85.3723	49.14
cel-mir-250-3p	59.6497	43.5103	51.58	34.5395	22.2169	28.3782	37.963	22.3881	34.8837	31.3953	45.068	20.1613	62.5	40.3553	23.3333	27.3361	104.344	36.855
cel-mir-43-5p	59.0151	83.3333	71.1742	19.7368	27.3438	23.5403	35.1852	54.7264	34.8837	38.3721	79.932	38.7097	20.8333	38.0711	25	35.3092	47.4291	41.769
cel-mir-44-5p	58.6978	81.8584	70.2781	25.4934	26.4893	25.9914	32.4074	57.2139	56.9767	55.814	55.2721	33.0645	44.6429	41.8782	41.6667	48.9772	28.4574	39.312
cel-mir-90-5p	58.0632	63.4218	60.7425	23.8487	37.5978	30.7232	83.3333	74.6269	32.5581	41.8605	87.585	46.7742	89.2857	61.6751	58.3333	55.8113	66.4007	46.683
cel-mir-80-5p	56.4768	63.4218	59.9493	33.7171	33.3253	33.5212	51.8519	58.4577	33.7209	41.8605	72.2789	48.3871	32.7381	42.6396	43.3333	53.5333	66.4007	45.4545
cel-mir-244-5p	49.3379	59.7345	54.5362	131.579	27.3438	79.4614	125.926	101.99	59.3023	45.3488	176.871	118.548	208.333	352.538	38.3333	31.8921	170.745	100.737
cel-mir-86-3p	49.0206	48.6726	48.8466	15.625	7.69046	11.6577	26.8519	34.8259	33.7209	27.907	33.1633	27.4194	62.5	26.6497	25	47.8382	18.9716	41.769
cel-mir-49-5p	48.7033	61.9469	55.3251	27.9605	38.4523	33.2064	54.6296	67.1642	47.6744	69.7674	101.19	60.4839	130.952	52.5381	33.3333	44.4212	94.8582	49.14
cel-mir-1-5p	47.2755	60.472	53.8738	23.0263	55.5422	39.2842	62.963	93.2836	40.6977	45.3488	53.5714	54.0323	65.4762	46.4467	81.6667	68.3403	94.8582	57.7396
cel-mir-60-5p	43.4681	47.1976	45.3329	15.625	16.2354	15.9302	50	37.3134	18.6047	34.8837	68.0272	23.3871	53.5714	42.6396	8.33333	23.9191	47.4291	25.7985
cel-mir-67-5p	43.3095	47.9351	45.6223	13.9803	32.4708	23.2255	43.5185	63.4328	45.3488	17.4419	85.8844	34.6774	47.619	40.3553	23.3333	31.8921	66.4007	18.4275
cel-mir-4813-3p	38.0743	35.3982	36.7362	31.25	17.9444	24.5972	27.7778	43.5323	30.2326	17.4419	38.2653	28.2258	47.619	30.4569	35	42.1432	37.9433	42.9975
cel-mir-239a-5p	37.757	23.5988	30.6779	55.0987	20.5079	37.8033	38.8889	43.5323	45.3488	24.4186	180.272	42.7419	53.5714	50.2538	13.3333	14.8071	66.4007	39.312
cel-mir-39-5p	36.4878	25.0737	30.7808	12.3355	23.0714	17.7034	18.5185	32.3383	12.7907	6.97674	34.0136	16.129	29.7619	19.0355	25	23.9191	9.48582	19.656
cel-mir-77-3p	35.3773	14.0118	24.6946	119.243	31.6163	75.4299	23.1481	50.995	74.4186	24.4186	184.524	26.6129	56.5476	117.259	1.66667	2.27801	388.918	66.3391
spikeIn_3	34.7428	36.1357	35.4392	27.1382	32.4708	29.8045	36.1111	37.3134	27.907	27.907	36.5646	50	68.4524	47.9695	23.3333	29.6141	56.9149	41.769
cel-mir-48-5p	34.2668	26.5487	30.4077	68.2566	58.1057	63.1811	20.3704	79.602	60.4651	13.9535	443.027	28.2258	65.4762	149.239	11.6667	5.69503	398.404	92.1376
cel-mir-252-5p	33.4736	39.823	36.6483	28.7829	26.4893	27.6361	75.9259	88.3085	51.1628	55.814	116.497	50	59.5238	105.076	31.6667	29.6141	56.9149	47.9115
cel-mir-87-5p	31.2526	44.2478	37.7502	13.1579	37.5978	25.3778	45.3704	53.4826	25.5814	27.907	114.796	51.6129	130.952	49.4924	33.3333	54.6723	75.8865	30.7125
cel-mir-255-3p	30.4594	30.236	30.3477	23.8487	6.83596	15.3423	33.3333	33.5821	32.5581	34.8837	55.2721	32.2581	20.8333	28.1726	43.3333	45.5602	56.9149	33.1695
cel-mir-1829b-5p	29.9835	32.4484	31.2159	24.6711	14.5264	19.5987	35.1852	37.3134	29.0698	24.4186	32.3129	26.6129	41.6667	22.8426	23.3333	36.4482	75.8865	54.0541
cel-mir-228-3p	29.8248	29.4985	29.6617	11.5132	5.98147	8.74731	25	29.8507	31.3953	20.9302	32.3129	29.0323	44.6429	25.8883	28.3333	28.4751	47.4291	24.57
cel-mir-8196a-3p	28.873	38.3481	33.6105	18.9145	11.1084	15.0115	37.037	46.0199	24.4186	17.4419	54.4218	32.2581	35.7143	27.4112	16.6667	13.6681	9.48582	28.2555
cel-let-7-5p	28.397	41.2979	34.8475	38.6513	40.1613	39.4063	39.8148	31.0945	46.5116	17.4419	132.653	35.4839	14.881	73.0964	16.6667	12.5291	142.287	35.6265
cel-mir-124-5p	28.2384	31.7109	29.9747	9.86842	9.39945	9.63393	24.0741	32.3383	12.7907	20.9302	30.6122	22.5806	53.5714	28.1726	16.6667	15.9461	37.9433	17.199
cel-mir-1829c-5p	25.2242	25.8112	25.5177	12.3355	23.0714	17.7034	16.6667	26.1194	11.6279	0	27.2109	10.4839	26.7857	22.8426	5	22.7801	28.4574	15.9705
cel-mir-41-5p	25.2242	25.8112	25.5177	14.8026	30.7618	22.7822	22.2222	65.9204	27.907	24.4186	62.9252	32.2581	38.6905	48.731	20	43.2822	66.4007	27.027
cel-mir-236-5p	24.9069	43.5103	34.2086	9.86842	31.6163	20.7424	53.7037	73.3831	25.5814	17.4419	74.8299	34.6774	32.7381	60.9137	31.6667	31.8921	28.4574	20.8845
spikeIn_2	24.1137	23.5988	23.8563	20.5592	25.6349	23.097	24.0741	18.6567	12.7907	20.9302	20.4082	20.1613	17.8571	19.797	25	19.3631	28.4574	33.1695
cel-mir-37-5p	23.7964	27.2861	25.5413	10.6908	17.9444	14.3176	12.963	26.1194	20.9302	27.907	52.7211	24.1935	44.6429	16.7513	15	39.8652	47.4291	27.027
cel-mir-35-5p	23.6378	22.1239	22.8808	9.86842	21.3624	15.6154	22.2222	23.6318	19.7674	17.4419	29.7619	25.8065	23.8095	10.6599	16.6667	26.1971	18.9716	19.656
cel-mir-38-5p	23.6378	24.3363	23.987	13.1579	16.2354	14.6967	13.8889	26.1194	24.4186	38.3721	36.5646	25.8065	38.6905	25.1269	25	15.9461	37.9433	24.57
cel-mir-57-3p	23.6378	33.9233	28.7805	10.6908	15.3809	13.0359	27.7778	37.3134	19.7674	34.8837	45.068	18.5484	29.7619	28.1726	21.6667	21.6411	18.9716	15.9705
cel-mir-787-3p	22.6859	27.2861	24.986	21.3816	17.0899	19.2357	23.1481	39.801	30.2326	17.4419	54.4218	22.5806	26.7857	32.7411	16.6667	20.5021	37.9433	20.8845
cel-mir-65-3p	22.21	19.9115	21.0607	22.2039	29.9073	26.0556	14.8148	24.8756	19.7674	31.3953	33.1633	25	20.8333	19.0355	25	37.5872	28.4574	29.484
cel-mir-1822-3p	19.3544	15.4867	17.4206	32.8947	8.54495	20.7198	23.1481	24.8756	9.30233	17.4419	32.3129	25	20.8333	23.6041	8.33333	7.97304	37.9433	17.199
cel-mir-50-3p	18.2439	16.9617	17.6028	15.625	11.1084	13.3667	10.1852	14.9254	6.97674	6.97674	14.4558	15.3226	29.7619	13.7056	13.3333	18.2241	9.48582	15.9705
cel-mir-61-5p	16.8161	19.9115	18.3638	24.6711	17.9444	21.3077	22.2222	27.3632	22.093	27.907	35.7143	34.6774	47.619	36.5482	16.6667	17.0851	66.4007	29.484
cel-mir-63-3p	16.4988	18.4366	17.4677	20.5592	14.5264	17.5428	38.8889	27.3632	29.0698	3.48837	60.3741	29.0323	29.7619	58.6294	11.6667	19.3631	94.8582	20.8845
cel-mir-75-3p	15.7056	8.11209	11.9089	22.2039	9.39945	15.8017	20.3704	17.4129	12.7907	10.4651	47.619	11.2903	11.9048	9.89848	6.66667	5.69503	28.4574	13.5135
cel-mir-40-5p	14.7538	21.3864	18.0701	11.5132	11.1084	11.3108	13.8889	26.1194	16.2791	38.3721	20.4082	27.4194	14.881	17.5127	11.6667	33.0312	18.9716	22.113
cel-mir-251-5p	14.5951	23.5988	19.097	25.4934	10.2539	17.8737	19.4444	26.1194	13.9535	3.48837	45.9184	34.6774	44.6429	47.9695	10	15.9461	37.9433	30.7125
cel-mir-4816-3p	14.2778	16.9617	15.6197	13.9803	16.2354	15.1078	20.3704	23.6318	11.6279	17.4419	38.2653	14.5161	20.8333	25.1269	10	19.3631	37.9433	12.285
cel-mir-1820-5p	13.9606	13.2743	13.6174	15.625	5.98147	10.8032	17.5926	8.70647	15.1163	10.4651	31.4626	18.5484	29.7619	28.1726	10	10.251	18.9716	14.742
cel-mir-83-5p	13.9606	14.0118	13.9862	7.40132	7.69046	7.54589	14.8148	11.194	5.81395	10.4651	21.2585	6.45161	0	3.04569	3.33333	5.69503	9.48582	9.82801
cel-mir-355-5p	13.8019	15.4867	14.6443	20.5592	5.12697	12.8431	17.5926	12.4378	8.13953	10.4651	9.35374	19.3548	20.8333	28.934	13.3333	11.3901	37.9433	23.3415
cel-mir-45-5p	13.4846	16.2242	14.8544	5.75658	7.69046	6.72352	4.62963	8.70647	9.30233	0	20.4082	4.83871	17.8571	7.61421	6.66667	5.69503	9.48582	11.0565
cel-mir-242-5p	13.0087	4.42478	8.71674	13.9803	1.70899	7.84463	7.40741	11.194	6.97674	0	4.2517	12.9032	14.881	12.1827	8.33333	4.55602	0	11.0565
cel-mir-259-5p	12.3741	14.7493	13.5617	13.1579	5.98147	9.56968	37.963	18.6567	10.4651	3.48837	50.1701	20.1613	5.95238	19.797	3.33333	9.11204	85.3723	23.3415
cel-mir-36-5p	12.3741	16.2242	14.2992	9.86842	8.54495	9.20669	39.8148	27.3632	6.97674	10.4651	25.5102	16.129	17.8571	6.85279	6.66667	10.251	56.9149	7.37101
cel-mir-250-5p	11.8982	14.0118	12.955	18.0921	24.7804	21.4362	7.40741	13.6816	22.093	13.9535	44.2177	21.7742	38.6905	9.89848	16.6667	17.0851	18.9716	14.742
cel-mir-73-5p	10.6291	16.9617	13.7954	8.22368	4.27248	6.24808	12.963	7.46269	9.30233	6.97674	16.1565	8.06452	5.95238	6.85279	6.66667	15.9461	0	4.914
cel-mir-81-5p	10.1531	14.0118	12.0825	8.22368	5.98147	7.10257	8.33333	7.46269	5.81395	0	11.0544	12.9032	5.95238	7.61421	6.66667	11.3901	0	19.656
cel-lin-4-5p	9.83585	4.42478	7.13031	38.6513	13.6719	26.1616	2.77778	13.6816	23.2558	10.4651	108.844	23.3871	29.7619	54.8223	0	1.13901	123.316	28.2555
cel-mir-4813-5p	9.51856	12.5369	11.0277	6.57895	2.56349	4.57122	11.1111	14.9254	8.13953	3.48837	12.7551	4.03226	0	12.9442	5	6.83403	0	8.59951
cel-mir-47-5p	9.20128	16.2242	12.7127	12.3355	7.69046	10.013	12.963	17.4129	8.13953	17.4419	16.1565	4.83871	5.95238	12.1827	3.33333	10.251	9.48582	9.82801
cel-mir-70-3p	9.20128	10.3245	9.76288	45.2303	66.6506	55.9404	29.6296	57.2139	72.093	108.14	352.041	77.4194	116.071	134.01	11.6667	44.4212	180.23	41.769
cel-mir-243-3p	9.04263	14.0118	11.5272	4.93421	11.9629	8.44857	6.48148	13.6816	11.6279	3.48837	22.9592	12.9032	14.881	15.2284	13.3333	13.6681	9.48582	8.59951
cel-mir-74-5p	8.88399	7.37463	8.12931	3.28947	2.56349	2.92648	7.40741	6.21891	11.6279	10.4651	11.9048	2.41935	14.881	7.61421	11.6667	13.6681	9.48582	4.914
cel-mir-253-3p	8.56671	10.3245	9.4456	11.5132	21.3624	16.4378	10.1852	18.6567	8.13953	17.4419	23.8095	20.9677	2.97619	16.7513	11.6667	11.3901	28.4574	3.6855
cel-mir-53-3p	8.56671	9.58702	9.07686	0	0	0	0	0	0	0	0	0	0	0	0	0	379.433	434.889
cel-mir-235-3p	8.40806	6.63717	7.52262	27.9605	27.3438	27.6522	8.33333	32.3383	24.4186	13.9535	85.8844	18.5484	35.7143	28.1726	1.66667	4.55602	94.8582	24.57
cel-mir-1823-3p	7.93214	6.63717	7.28465	1.64474	1.70899	1.67686	4.62963	6.21891	5.81395	13.9535	4.2517	7.25806	2.97619	3.04569	6.66667	6.83403	9.48582	6.14251
cel-mir-5546-3p	7.93214	10.3245	9.12831	12.3355	15.3809	13.8582	11.1111	18.6567	4.65116	3.48837	18.7075	5.64516	8.92857	10.6599	6.66667	10.251	0	9.82801
cel-mir-1829a-3p	7.77349	8.84956	8.31153	12.3355	8.54495	10.4402	7.40741	8.70647	4.65116	17.4419	10.2041	12.9032	14.881	13.7056	8.33333	6.83403	47.4291	11.0565
cel-mir-82-5p	6.82164	5.16224	5.99194	4.11184	1.70899	2.91042	4.62963	4.97512	8.13953	0	14.4558	6.45161	11.9048	8.37563	5	6.83403	0	6.14251
cel-mir-234-3p	6.50435	4.42478	5.46456	9.86842	7.69046	8.77944	12.037	6.21891	9.30233	0	9.35374	8.06452	5.95238	17.5127	0	2.27801	0	1.2285
cel-lsy-6-3p	6.34571	8.11209	7.2289	6.57895	4.27248	5.42571	4.62963	8.70647	4.65116	10.4651	8.5034	4.03226	5.95238	4.56853	10	7.97304	18.9716	0
cel-mir-66-3p	6.34571	3.68732	5.01651	4.93421	3.41798	4.1761	8.33333	6.21891	9.30233	3.48837	6.80272	5.64516	2.97619	3.80711	3.33333	7.97304	9.48582	6.14251
cel-mir-796-5p	6.34571	7.37463	6.86017	3.28947	7.69046	5.48996	12.963	11.194	8.13953	13.9535	17.8571	8.87097	5.95238	6.85279	5	7.97304	0	1.2285
cel-mir-1822-5p	6.02842	9.58702	7.80772	1.64474	1.70899	1.67686	5.55556	4.97512	1.16279	0	11.9048	5.64516	23.8095	7.61421	8.33333	2.27801	28.4574	4.914
cel-mir-78-3p	5.86978	3.68732	4.77855	17.2697	11.9629	14.6163	10.1852	17.4129	13.9535	13.9535	22.9592	29.0323	26.7857	31.2183	30	9.11204	28.4574	12.285
cel-mir-356b-3p	5.55249	5.89971	5.7261	3.28947	9.39945	6.34446	7.40741	7.46269	2.32558	6.97674	12.7551	9.67742	17.8571	4.56853	0	3.41702	47.4291	3.6855
cel-mir-232-5p	5.23521	8.84956	7.04238	8.22368	6.83596	7.52982	16.6667	8.70647	3.48837	13.9535	11.0544	5.64516	8.92857	9.89848	6.66667	1.13901	18.9716	7.37101
cel-mir-233-5p	5.23521	7.37463	6.30492	4.11184	4.27248	4.19216	4.62963	6.21891	3.48837	6.97674	11.0544	15.3226	17.8571	4.56853	3.33333	6.83403	0	13.5135
cel-mir-34-5p	4.91792	5.89971	5.40881	9.86842	5.12697	7.4977	4.62963	1.24378	8.13953	6.97674	30.6122	6.45161	2.97619	12.9442	0	2.27801	18.9716	2.457
cel-mir-8196a-5p	4.91792	3.68732	4.30262	0.822368	2.56349	1.69293	3.7037	4.97512	6.97674	3.48837	4.2517	3.22581	11.9048	7.61421	1.66667	1.13901	28.4574	6.14251
cel-mir-1019-5p	4.75928	7.37463	6.06696	4.11184	1.70899	2.91042	8.33333	3.73134	0	3.48837	7.65306	2.41935	2.97619	7.61421	1.66667	2.27801	0	0
cel-mir-243-5p	4.60064	5.16224	4.88144	6.57895	2.56349	4.57122	3.7037	1.24378	4.65116	6.97674	4.2517	7.25806	5.95238	3.04569	6.66667	4.55602	18.9716	7.37101
cel-mir-4816-5p	4.60064	0.737463	2.66905	5.75658	1.70899	3.73278	6.48148	8.70647	1.16279	6.97674	3.40136	6.45161	0	3.80711	3.33333	3.41702	0	1.2285
cel-mir-785-3p	4.60064	2.94985	3.77525	1.64474	0	0.822368	2.77778	6.21891	2.32558	0	3.40136	3.22581	0	2.28426	3.33333	1.13901	0	2.457
cel-mir-1829a-5p	4.442	5.89971	5.17085	4.93421	3.41798	4.1761	5.55556	2.48756	9.30233	3.48837	11.9048	6.45161	2.97619	9.89848	3.33333	5.69503	18.9716	6.14251
cel-mir-4936-3p	4.442	2.94985	3.69592	4.11184	6.83596	5.4739	4.62963	3.73134	25.5814	6.97674	11.9048	8.87097	0	3.04569	0	3.41702	9.48582	3.6855
cel-mir-71-3p	4.442	5.16224	4.80212	2.46711	7.69046	5.07878	0.925926	2.48756	3.48837	0	6.80272	2.41935	2.97619	4.56853	3.33333	4.55602	18.9716	1.2285
cel-mir-244-3p	4.28335	3.68732	3.98533	10.6908	0	5.34539	4.62963	3.73134	2.32558	0	3.40136	4.83871	11.9048	8.37563	1.66667	2.27801	18.9716	8.59951
cel-mir-238-5p	3.96607	2.94985	3.45796	2.46711	4.27248	3.36979	2.77778	0	3.48837	0	12.7551	2.41935	0	5.32995	5	5.69503	9.48582	3.6855
cel-mir-239a-3p	3.96607	7.37463	5.67035	1.64474	1.70899	1.67686	4.62963	7.46269	3.48837	10.4651	4.2517	4.03226	2.97619	6.85279	3.33333	3.41702	9.48582	1.2285
cel-mir-8196b-3p	3.96607	8.84956	6.40781	5.75658	1.70899	3.73278	7.40741	8.70647	2.32558	3.48837	14.4558	4.03226	5.95238	6.85279	1.66667	2.27801	0	3.6855
spikeIn_1	3.80743	2.94985	3.37864	1.64474	6.83596	4.24035	0.925926	1.24378	1.16279	3.48837	1.70068	1.6129	0	1.52284	0	6.83403	0	4.914
cel-mir-64-3p	3.80743	5.89971	4.85357	4.11184	4.27248	4.19216	2.77778	6.21891	6.97674	10.4651	8.5034	4.03226	5.95238	3.80711	3.33333	5.69503	9.48582	14.742
cel-mir-231-5p	3.64878	1.47493	2.56185	0.822368	1.70899	1.26568	4.62963	2.48756	4.65116	3.48837	7.65306	1.6129	2.97619	3.04569	3.33333	2.27801	0	1.2285
cel-mir-85-3p	3.64878	3.68732	3.66805	9.04605	11.1084	10.0772	2.77778	6.21891	11.6279	0	152.211	4.83871	26.7857	57.868	0	2.27801	28.4574	1.2285
cel-mir-255-5p	3.49014	2.21239	2.85126	2.46711	3.41798	2.94254	5.55556	2.48756	3.48837	0	5.10204	2.41935	5.95238	0	1.66667	1.13901	9.48582	1.2285
cel-mir-259-3p	3.49014	2.94985	3.22	4.93421	0	2.46711	4.62963	2.48756	3.48837	3.48837	1.70068	3.22581	8.92857	2.28426	3.33333	3.41702	28.4574	1.2285
cel-mir-790-5p	3.3315	4.42478	3.87814	8.22368	0.854495	4.53909	2.77778	4.97512	5.81395	10.4651	6.80272	4.03226	0	18.2741	13.3333	2.27801	37.9433	4.914
cel-mir-4805-3p	3.17285	5.16224	4.16755	2.46711	2.56349	2.5153	4.62963	3.73134	4.65116	0	7.65306	3.22581	2.97619	2.28426	1.66667	2.27801	0	2.457
cel-mir-8199-5p	3.17285	4.42478	3.79882	2.46711	5.12697	3.79704	1.85185	2.48756	3.48837	0	4.2517	4.83871	2.97619	5.32995	0	3.41702	0	0
cel-mir-84-5p	3.01421	2.21239	2.6133	11.5132	3.41798	7.46557	1.85185	9.95025	4.65116	3.48837	56.9728	4.03226	0	24.3655	0	0	28.4574	12.285
cel-mir-59-3p	2.85557	2.21239	2.53398	2.46711	1.70899	2.08805	0	2.48756	5.81395	3.48837	8.5034	3.22581	8.92857	9.13706	3.33333	1.13901	9.48582	2.457
cel-mir-797-5p	2.85557	3.68732	3.27144	2.46711	4.27248	3.36979	2.77778	6.21891	2.32558	3.48837	11.9048	4.83871	0	3.80711	5	3.41702	18.9716	2.457
cel-mir-76-5p	2.69693	3.68732	3.19212	0	0.854495	0.427248	2.77778	2.48756	1.16279	3.48837	0	2.41935	2.97619	2.28426	1.66667	0	0	2.457
cel-mir-241-5p	2.53828	2.21239	2.37534	5.75658	1.70899	3.73278	0	0	5.81395	3.48837	22.9592	3.22581	2.97619	11.4213	0	0	47.4291	3.6855
cel-mir-4808-3p	2.53828	3.68732	3.1128	3.28947	0.854495	2.07198	2.77778	2.48756	1.16279	0	2.55102	0.806452	0	2.28426	3.33333	2.27801	9.48582	3.6855
cel-mir-240-3p	2.37964	5.89971	4.13967	4.93421	13.6719	9.30307	2.77778	9.95025	6.97674	3.48837	35.7143	4.03226	0	22.0812	3.33333	2.27801	18.9716	2.457
cel-mir-252-3p	2.37964	1.47493	1.92728	3.28947	0.854495	2.07198	2.77778	6.21891	1.16279	0	2.55102	5.64516	2.97619	5.32995	1.66667	2.27801	0	4.914
cel-mir-360-5p	2.37964	5.16224	3.77094	6.57895	2.56349	4.57122	15.7407	8.70647	3.48837	10.4651	3.40136	16.129	20.8333	9.89848	1.66667	4.55602	37.9433	6.14251
cel-mir-4920-5p	2.37964	2.94985	2.66475	2.46711	0	1.23355	1.85185	1.24378	0	0	0	0.806452	2.97619	0.761421	0	1.13901	0	0
cel-mir-63-5p	2.37964	1.47493	1.92728	0.822368	2.56349	1.69293	2.77778	0	4.65116	0	1.70068	3.22581	2.97619	2.28426	0	2.27801	0	1.2285
cel-mir-786-3p	2.37964	2.21239	2.29602	0.822368	6.83596	3.82916	5.55556	11.194	5.81395	3.48837	23.8095	1.6129	0	18.2741	0	1.13901	28.4574	6.14251
cel-mir-8191-5p	2.37964	2.21239	2.29602	7.40132	2.56349	4.9824	2.77778	1.24378	1.16279	0	9.35374	4.83871	5.95238	4.56853	0	2.27801	9.48582	6.14251
cel-mir-790-3p	2.221	1.47493	1.84796	0.822368	0	0.411184	2.77778	2.48756	3.48837	0	1.70068	0.806452	2.97619	6.85279	0	0	0	0
cel-mir-792-3p	2.221	0.737463	1.47923	2.46711	0	1.23355	3.7037	3.73134	1.16279	0	0.85034	1.6129	5.95238	5.32995	1.66667	3.41702	9.48582	1.2285
cel-mir-8199-3p	2.221	2.94985	2.58543	0.822368	1.70899	1.26568	1.85185	2.48756	0	0	4.2517	0.806452	0	0.761421	0	0	0	0
cel-mir-5592-1-3p	2.06236	0.737463	1.39991	4.11184	0.854495	2.48317	1.85185	1.24378	2.32558	0	11.0544	3.22581	0	3.04569	0	0	0	2.457
cel-mir-5592-2-3p	2.06236	0.737463	1.39991	4.11184	0.854495	2.48317	1.85185	1.24378	2.32558	0	11.0544	3.22581	0	3.04569	0	0	0	2.457
cel-mir-2220-3p	1.90371	2.21239	2.05805	0	0	0	0	1.24378	4.65116	3.48837	3.40136	2.41935	0	0.761421	0	1.13901	18.9716	2.457
cel-mir-392-3p	1.90371	0	0.951856	0.822368	0	0.411184	0.925926	0	0	3.48837	0	0	0	0.761421	0	0	0	1.2285
cel-mir-4807-3p	1.90371	0.737463	1.32059	0.822368	0	0.411184	0	2.48756	0	6.97674	3.40136	3.22581	5.95238	1.52284	3.33333	3.41702	0	2.457
cel-mir-237-5p	1.74507	1.47493	1.61	6.57895	0.854495	3.71672	2.77778	4.97512	3.48837	0	14.4558	0	11.9048	6.85279	0	0	18.9716	1.2285
cel-mir-246-3p	1.74507	0.737463	1.24127	8.22368	0	4.11184	1.85185	2.48756	4.65116	0	22.1088	0.806452	2.97619	11.4213	0	0	9.48582	2.457
cel-mir-2215-3p	1.58643	1.47493	1.53068	0.822368	1.70899	1.26568	1.85185	0	0	0	0	0.806452	2.97619	2.28426	1.66667	2.27801	0	1.2285
cel-mir-242-3p	1.58643	0.737463	1.16195	0.822368	0	0.411184	0	2.48756	0	0	0.85034	0.806452	2.97619	1.52284	0	0	0	0
cel-mir-359-3p	1.58643	1.47493	1.53068	0.822368	0	0.411184	0	1.24378	0	6.97674	0.85034	0.806452	0	0.761421	3.33333	1.13901	0	0
cel-mir-4809-3p	1.58643	1.47493	1.53068	0	0	0	0	1.24378	2.32558	0	1.70068	0	0	0.761421	0	0	0	1.2285
cel-mir-1820-3p	1.42778	0.737463	1.08262	3.28947	0.854495	2.07198	0	1.24378	3.48837	0	2.55102	1.6129	0	1.52284	3.33333	0	0	1.2285
cel-mir-245-3p	1.42778	1.47493	1.45136	5.75658	0	2.87829	0	3.73134	1.16279	6.97674	1.70068	3.22581	5.95238	5.32995	0	1.13901	9.48582	2.457
cel-mir-4923a-3p	1.42778	1.47493	1.45136	0.822368	0.854495	0.838432	0	1.24378	1.16279	0	0.85034	1.6129	0	2.28426	0	1.13901	18.9716	1.2285
cel-mir-4923b-3p	1.42778	2.21239	1.82009	0.822368	0.854495	0.838432	0.925926	6.21891	2.32558	0	2.55102	2.41935	0	0.761421	3.33333	1.13901	0	0
cel-mir-1018-3p	1.26914	0	0.634571	0	0	0	0.925926	2.48756	1.16279	6.97674	2.55102	1.6129	2.97619	3.80711	0	2.27801	0	2.457
cel-mir-1829b-3p	1.26914	0	0.634571	0.822368	0.854495	0.838432	0	1.24378	0	0	0	0	0	1.52284	1.66667	1.13901	0	0
cel-mir-1829c-3p	1.26914	0	0.634571	0.822368	0.854495	0.838432	0	1.24378	0	0	0	0	0	1.52284	1.66667	1.13901	0	0
cel-mir-360-3p	1.26914	0	0.634571	0	1.70899	0.854495	0.925926	0	0	0	0.85034	0.806452	0	1.52284	0	1.13901	0	1.2285
cel-mir-4810a-3p	1.26914	0.737463	1.0033	0.822368	0	0.411184	0	0	1.16279	0	0.85034	0.806452	0	0.761421	0	0	0	0
cel-mir-4812-5p	1.26914	0	0.634571	1.64474	0	0.822368	1.85185	1.24378	1.16279	0	0.85034	0.806452	0	1.52284	0	2.27801	0	0
cel-mir-354-3p	1.1105	0	0.555249	1.64474	4.27248	2.95861	0	0	3.48837	0	2.55102	1.6129	2.97619	3.80711	1.66667	3.41702	0	1.2285
cel-mir-5551-5p	1.1105	1.47493	1.29271	0	0	0	1.85185	1.24378	1.16279	0	1.70068	0.806452	0	0.761421	0	0	0	0
cel-mir-77-5p	1.1105	0	0.555249	4.11184	6.83596	5.4739	0.925926	3.73134	4.65116	0	6.80272	2.41935	2.97619	12.1827	0	2.27801	9.48582	2.457
cel-mir-791-3p	1.1105	1.47493	1.29271	0.822368	0	0.411184	0.925926	1.24378	1.16279	0	0.85034	1.6129	0	2.28426	0	1.13901	0	0
cel-mir-1821-3p	0.951856	1.47493	1.21339	1.64474	1.70899	1.67686	0.925926	0	0	0	3.40136	0.806452	0	1.52284	0	1.13901	9.48582	0
cel-mir-1832a-5p	0.951856	0.737463	0.84466	0.822368	2.56349	1.69293	0.925926	1.24378	1.16279	0	2.55102	1.6129	0	0	1.66667	1.13901	0	0
cel-mir-247-3p	0.951856	2.94985	1.95085	0.822368	0.854495	0.838432	1.85185	0	2.32558	3.48837	0	0	2.97619	0.761421	0	0	0	0
cel-mir-34-3p	0.951856	0.737463	0.84466	0.822368	0.854495	0.838432	0.925926	0	0	0	5.95238	0.806452	2.97619	3.04569	0	0	0	0
cel-mir-75-5p	0.951856	1.47493	1.21339	0	1.70899	0.854495	1.85185	0	0	0	1.70068	0	0	0.761421	1.66667	0	0	0
cel-mir-8205-3p	0.951856	1.47493	1.21339	0.822368	0	0.411184	0.925926	3.73134	1.16279	0	5.95238	0.806452	0	1.52284	0	1.13901	0	0
cel-mir-8210-5p	0.951856	0.737463	0.84466	0	0.854495	0.427248	0	1.24378	1.16279	3.48837	0.85034	0	0	3.80711	0	0	0	1.2285
cel-mir-1819-3p	0.793214	0.737463	0.765338	0.822368	1.70899	1.26568	4.62963	2.48756	1.16279	0	1.70068	1.6129	2.97619	3.80711	1.66667	3.41702	0	2.457
cel-mir-2209a-3p	0.793214	0	0.396607	0	0.854495	0.427248	0.925926	1.24378	0	0	0	0.806452	0	0.761421	0	0	9.48582	0
cel-mir-2212-5p	0.793214	0.737463	0.765338	0	0	0	0.925926	0	1.16279	0	0.85034	0	0	2.28426	0	1.13901	0	0
cel-mir-234-5p	0.793214	0	0.396607	0	0	0	0	0	0	0	0	0.806452	0	0.761421	0	0	0	1.2285
cel-mir-251-3p	0.793214	0	0.396607	0	0	0	0	0	0	0	0	0	0	0	0	0	0	0
cel-mir-355-3p	0.793214	0	0.396607	0	0.854495	0.427248	1.85185	1.24378	1.16279	3.48837	1.70068	0	2.97619	0.761421	0	1.13901	0	1.2285
cel-mir-48-3p	0.793214	0.737463	0.765338	3.28947	0.854495	2.07198	0.925926	2.48756	1.16279	0	0.85034	0	2.97619	4.56853	0	1.13901	0	0
cel-mir-789-1-3p	0.793214	0	0.396607	1.64474	0	0.822368	0.925926	0	0	0	3.40136	0	0	2.28426	0	0	0	1.2285
cel-mir-789-2-3p	0.793214	0	0.396607	1.64474	0	0.822368	0.925926	0	0	0	3.40136	0	0	2.28426	0	0	0	1.2285
cel-mir-800-5p	0.793214	0	0.396607	0	0	0	0.925926	1.24378	2.32558	0	2.55102	0.806452	0	0	0	0	0	0
cel-mir-8204-5p	0.793214	1.47493	1.13407	0	0.854495	0.427248	0	0	0	0	2.55102	0	5.95238	0	1.66667	2.27801	0	0
cel-mir-1019-3p	0.634571	0	0.317285	2.46711	0	1.23355	0	0	0	3.48837	2.55102	0	0	0	0	1.13901	0	0
cel-mir-1823-5p	0.634571	0	0.317285	0	0.854495	0.427248	0.925926	1.24378	0	0	2.55102	0	0	0	0	0	0	0
cel-mir-1828-5p	0.634571	3.68732	2.16094	2.46711	0.854495	1.6608	1.85185	2.48756	1.16279	6.97674	3.40136	1.6129	0	0.761421	0	1.13901	0	3.6855
cel-mir-2217a-3p	0.634571	0.737463	0.686017	1.64474	0.854495	1.24962	0.925926	1.24378	0	0	4.2517	0	0	0	0	0	0	0
cel-mir-254-3p	0.634571	1.47493	1.05475	0	0.854495	0.427248	0	0	0	3.48837	0	0.806452	0	0.761421	0	0	0	1.2285
cel-mir-356b-5p	0.634571	0.737463	0.686017	0.822368	0	0.411184	0	1.24378	1.16279	0	0.85034	2.41935	0	3.80711	1.66667	2.27801	0	1.2285
cel-mir-4927-3p	0.634571	2.21239	1.42348	0.822368	1.70899	1.26568	0.925926	3.73134	1.16279	0	0.85034	0	0	0.761421	0	1.13901	0	2.457
cel-mir-787-5p	0.634571	2.21239	1.42348	0	0	0	0	0	0	0	0.85034	0	0	0.761421	1.66667	1.13901	0	0
cel-mir-800-3p	0.634571	1.47493	1.05475	0	0	0	0.925926	1.24378	0	0	0.85034	0.806452	0	0	0	0	0	0
cel-mir-8192-3p	0.634571	1.47493	1.05475	0	0	0	1.85185	0	1.16279	3.48837	2.55102	0.806452	0	1.52284	0	0	9.48582	1.2285
cel-mir-1828-3p	0.475928	1.47493	0.975427	0	1.70899	0.854495	0	0	0	0	0	0	0	0.761421	1.66667	1.13901	0	0
cel-mir-1832a-3p	0.475928	0.737463	0.606696	0	0.854495	0.427248	0	1.24378	0	0	1.70068	1.6129	0	0.761421	0	0	0	0
cel-mir-2218a-3p	0.475928	0	0.237964	0	0	0	0	0	0	0	0	0	0	0	0	1.13901	0	1.2285
cel-mir-2219-3p	0.475928	0	0.237964	0	0	0	0	1.24378	0	0	0.85034	0	0	0	0	0	0	0
cel-mir-239b-3p	0.475928	0	0.237964	0.822368	0	0.411184	0	0	1.16279	0	0.85034	0	0	0.761421	0	0	0	0
cel-mir-239b-5p	0.475928	0.737463	0.606696	1.64474	0	0.822368	0.925926	0	1.16279	0	8.5034	0.806452	0	1.52284	0	2.27801	9.48582	1.2285
cel-mir-4810b-3p	0.475928	1.47493	0.975427	0	0.854495	0.427248	0.925926	0	2.32558	0	1.70068	0.806452	2.97619	1.52284	0	0	0	1.2285
cel-mir-4920-3p	0.475928	1.47493	0.975427	0	0	0	0.925926	1.24378	0	0	0	0.806452	0	0	0	1.13901	0	1.2285
cel-mir-4925-3p	0.475928	1.47493	0.975427	0.822368	0	0.411184	0	0	0	0	2.55102	0.806452	0	0.761421	0	1.13901	0	0
cel-mir-58b-3p	0.475928	0	0.237964	0	1.70899	0.854495	0.925926	1.24378	0	0	0	0	0	0.761421	0	1.13901	0	0
cel-mir-8196b-5p	0.475928	0	0.237964	0	0	0	0.925926	0	1.16279	0	0	0	0	0	0	0	0	0
cel-mir-8210-3p	0.475928	0	0.237964	0	0	0	0	0	1.16279	0	1.70068	0.806452	0	0	1.66667	0	0	0
cel-mir-1020-5p	0.317285	0	0.158643	0	0	0	0	0	0	0	0	0	0	0	0	0	0	0
cel-mir-1830-5p	0.317285	0	0.158643	0	0.854495	0.427248	1.85185	1.24378	1.16279	0	0.85034	0	8.92857	0	0	0	0	0
cel-mir-2208a-3p	0.317285	0	0.158643	0	0	0	0	0	1.16279	0	0	0	0	0	0	0	0	0
cel-mir-2217b-2-3p	0.317285	0	0.158643	0.822368	0.854495	0.838432	0	0	0	0	0	0	0	0	0	0	0	0
cel-mir-241-3p	0.317285	0	0.158643	0.822368	0	0.411184	0	0	0	0	1.70068	0	0	0	0	0	0	0
cel-mir-358-3p	0.317285	0	0.158643	0.822368	0	0.411184	0	0	0	0	2.55102	0	0	0	0	0	0	0
cel-mir-4807-5p	0.317285	0	0.158643	0	0	0	0	0	1.16279	0	0	0.806452	0	0	0	0	0	1.2285
cel-mir-4924-5p	0.317285	0.737463	0.527374	0	0	0	0.925926	0	0	0	0	0	0	0.761421	0	0	0	0
cel-mir-4927-5p	0.317285	0.737463	0.527374	1.64474	0.854495	1.24962	0	0	3.48837	0	0	0.806452	5.95238	0	0	1.13901	18.9716	0
cel-mir-4937-5p	0.317285	0	0.158643	0	0	0	0	0	1.16279	0	0	0	0	0.761421	0	0	0	0
cel-mir-5546-5p	0.317285	0	0.158643	0.822368	0	0.411184	0.925926	1.24378	0	0	0	2.41935	0	0	0	0	0	0
cel-mir-5592-1-5p	0.317285	0	0.158643	0	0.854495	0.427248	1.85185	0	1.16279	0	5.10204	0.806452	0	1.52284	0	0	0	1.2285
cel-mir-5592-2-5p	0.317285	0	0.158643	0	0.854495	0.427248	1.85185	0	1.16279	0	4.2517	0.806452	0	1.52284	0	0	0	1.2285
cel-mir-789-1-5p	0.317285	0	0.158643	0	0	0	0	0	0	0	0	0	0	0	0	0	0	0
cel-mir-791-5p	0.317285	0.737463	0.527374	0	0	0	0	2.48756	0	0	0	0	2.97619	0	0	0	0	0
cel-mir-796-3p	0.317285	0	0.158643	0	0	0	0	0	1.16279	0	0	0.806452	0	0	0	0	0	0
cel-mir-798-3p	0.317285	0	0.158643	0	0	0	0	1.24378	1.16279	0	0.85034	1.6129	2.97619	0.761421	0	0	0	0
cel-mir-8198-3p	0.317285	0	0.158643	0	0	0	0	2.48756	0	0	0.85034	0	0	0	0	1.13901	0	0
cel-mir-8201-3p	0.317285	0	0.158643	0	0	0	0	0	0	0	0.85034	0	0	0	0	0	0	0
cel-mir-8202-5p	0.317285	0.737463	0.527374	1.64474	0	0.822368	0.925926	0	0	0	0.85034	0	0	0.761421	0	0	0	1.2285
cel-mir-8205-5p	0.317285	0	0.158643	0	0	0	0	1.24378	0	0	0.85034	0	0	0	0	0	0	0
cel-lsy-6-5p	0.158643	0	0.0793214	0	0	0	0	1.24378	0	0	0	0	0	0.761421	1.66667	0	0	0
cel-mir-1018-5p	0.158643	0	0.0793214	0	0	0	0	1.24378	0	0	1.70068	0	0	0	0	0	0	0
cel-mir-1818-5p	0.158643	0	0.0793214	0	0	0	0	0	0	0	0	0	0	0	0	0	0	0
cel-mir-1824-5p	0.158643	0	0.0793214	1.64474	0	0.822368	0	0	0	0	0	0	0	0	0	0	0	0
cel-mir-1830-3p	0.158643	0	0.0793214	0	0.854495	0.427248	0	0	0	0	0.85034	2.41935	2.97619	0.761421	0	0	0	0
cel-mir-2208a-5p	0.158643	0	0.0793214	0	0	0	0	0	0	0	0	0	0	0	1.66667	0	0	0
cel-mir-2208b-3p	0.158643	0	0.0793214	0.822368	0	0.411184	0	1.24378	0	0	0	0.806452	0	0	0	0	0	0
cel-mir-2209b-3p	0.158643	1.47493	0.816784	0	0	0	0	0	0	0	0	0	0	0	1.66667	1.13901	0	0
cel-mir-2209c-3p	0.158643	0.737463	0.448053	0	0.854495	0.427248	2.77778	6.21891	0	3.48837	2.55102	2.41935	0	0	0	2.27801	0	0
cel-mir-2211-3p	0.158643	0	0.0793214	0	0	0	0	0	0	0	0	0	0	0	0	0	0	0
cel-mir-2212-3p	0.158643	0	0.0793214	0	0	0	0	0	0	0	0	0	0	0	0	0	0	0
cel-mir-2216-3p	0.158643	0	0.0793214	0	0	0	0	0	0	0	0	0	0	0	0	0	0	0
cel-mir-2217b-1-3p	0.158643	0	0.0793214	0	0	0	0	0	0	0	0	0	0	0	0	0	0	0
cel-mir-2217b-3-3p	0.158643	0	0.0793214	0	0	0	0	0	0	0	0	0	0	0	0	0	0	0
cel-mir-2217b-4-3p	0.158643	0	0.0793214	0	0	0	0	0	0	0	0	0	0	0	0	0	0	0
cel-mir-2218b-3p	0.158643	0	0.0793214	0	0	0	0	0	0	0	0	0	0	0	0	0	0	0
cel-mir-230-3p	0.158643	0.737463	0.448053	0.822368	0.854495	0.838432	0.925926	0	1.16279	0	22.1088	0.806452	0	7.61421	1.66667	0	0	3.6855
cel-mir-230-5p	0.158643	0	0.0793214	0	0	0	0	0	0	0	0	0	0	0	0	0	9.48582	0
cel-mir-235-5p	0.158643	0.737463	0.448053	2.46711	0.854495	1.6608	1.85185	0	0	0	0	0	2.97619	2.28426	0	0	0	1.2285
cel-mir-240-5p	0.158643	0	0.0793214	0	0	0	0	1.24378	0	0	4.2517	0.806452	2.97619	2.28426	1.66667	0	0	1.2285
cel-mir-248-3p	0.158643	0.737463	0.448053	0	2.56349	1.28174	3.7037	0	1.16279	0	5.10204	1.6129	0	1.52284	1.66667	1.13901	0	0
cel-mir-248-5p	0.158643	0	0.0793214	0	0	0	0	0	0	0	0	0	0	0	0	0	0	0
cel-mir-253-5p	0.158643	0.737463	0.448053	1.64474	0	0.822368	0	0	0	0	0.85034	0.806452	0	0.761421	0	0	0	0
cel-mir-254-5p	0.158643	0	0.0793214	0	0	0	0	0	0	0	0	0	0	0	0	0	0	0
cel-mir-354-5p	0.158643	0	0.0793214	0.822368	0	0.411184	0.925926	0	5.81395	0	1.70068	0.806452	0	2.28426	0	2.27801	0	0
cel-mir-356a-5p	0.158643	0	0.0793214	0.822368	0	0.411184	0	0	0	0	0	0	0	0.761421	0	0	0	0
cel-mir-357-3p	0.158643	0	0.0793214	0.822368	0	0.411184	0	2.48756	0	0	0.85034	0	0	2.28426	0	0	0	0
cel-mir-4806-3p	0.158643	0	0.0793214	0	0.854495	0.427248	0	0	0	0	0	0	0	0	1.66667	0	0	0
cel-mir-4811-3p	0.158643	0	0.0793214	0	0	0	0	0	1.16279	0	0	0	0	0	0	0	0	0
cel-mir-4811-5p	0.158643	0	0.0793214	0	0	0	0	1.24378	0	0	0	0	0	0	0	0	0	1.2285
cel-mir-4923b-5p	0.158643	0	0.0793214	0	0	0	0	1.24378	0	0	0	0	2.97619	0	0	0	0	0
cel-mir-4924-3p	0.158643	0	0.0793214	0.822368	0	0.411184	0	0	0	0	0	0	0	0	0	0	0	0
cel-mir-4926-3p	0.158643	0	0.0793214	0.822368	0	0.411184	0	1.24378	0	0	0	0.806452	0	0	0	0	0	0
cel-mir-4926-5p	0.158643	0	0.0793214	0	0	0	0.925926	0	0	0	0	0	0	0	1.66667	0	0	0
cel-mir-4929-3p	0.158643	0	0.0793214	0	0	0	0	0	1.16279	0	0	0	0	0	0	0	0	0
cel-mir-4932-5p	0.158643	0	0.0793214	0	0	0	0	0	0	0	0	0	0	0	0	0	0	0
cel-mir-5549-3p	0.158643	0.737463	0.448053	0.822368	0	0.411184	0	0	0	0	0.85034	0	0	0	0	0	0	0
cel-mir-5551-3p	0.158643	0	0.0793214	0	0	0	0.925926	0	0	0	0	0	0	0	0	0	0	0
cel-mir-5593-1-3p	0.158643	0	0.0793214	0	0	0	0.925926	0	0	0	0.85034	0	0	0	0	0	0	0
cel-mir-5593-2-3p	0.158643	0	0.0793214	0	0	0	0.925926	0	0	0	0.85034	0	0	0	0	0	0	0
cel-mir-59-5p	0.158643	0	0.0793214	0	0	0	0	0	0	0	0	0	0	0.761421	0	0	0	0
cel-mir-70-5p	0.158643	0.737463	0.448053	0	2.56349	1.28174	3.7037	0	3.48837	6.97674	5.95238	1.6129	2.97619	0.761421	1.66667	1.13901	0	0
cel-mir-788-5p	0.158643	0	0.0793214	0	1.70899	0.854495	0	0	1.16279	0	32.3129	0	2.97619	3.80711	0	0	0	0
cel-mir-792-5p	0.158643	0.737463	0.448053	0	0	0	0.925926	1.24378	0	0	0	0	0	0	0	0	0	0
cel-mir-793-3p	0.158643	0.737463	0.448053	0	0	0	0	0	0	0	3.40136	0	0	0.761421	0	1.13901	0	1.2285
cel-mir-795-3p	0.158643	0	0.0793214	0	0	0	0	0	0	0	0	0	0	0	0	0	0	0
cel-mir-795-5p	0.158643	0.737463	0.448053	0	0.854495	0.427248	0	2.48756	1.16279	0	2.55102	1.6129	5.95238	2.28426	0	0	0	0
cel-mir-8190-3p	0.158643	0	0.0793214	0	0	0	0.925926	0	0	0	0.85034	0	0	0	0	0	0	0
cel-mir-8201-5p	0.158643	0.737463	0.448053	0.822368	0	0.411184	0	0	0	0	0	0	0	0	0	0	0	0
cel-mir-8203-3p	0.158643	0.737463	0.448053	0	0	0	0	0	0	0	1.70068	0	0	0	0	0	0	0
cel-mir-8203-5p	0.158643	0	0.0793214	0	0	0	0	1.24378	0	0	0	0	0	0	0	0	0	0
cel-mir-8204-3p	0.158643	0	0.0793214	0	0	0	0	0	0	0	0	0	0	0	0	0	0	0
cel-mir-8211-3p	0.158643	0.737463	0.448053	0.822368	0	0.411184	0	0	0	0	0.85034	0	0	0	0	0	0	0
cel-mir-2218a-5p	0	0	0	0	0	0	0	0	0	0	1.70068	1.6129	0	0.761421	0	0	0	0
cel-mir-4805-5p	0	0	0	0	0	0	0	0	0	0	0	0	0	0	0	0	0	0
cel-mir-5545-5p	0	0	0	0	0	0	0	0	0	0	0	0	0	0	0	0	0	0
cel-mir-5547-3p	0	0	0	0	0	0	0	0	0	0	0	0	0	0	0	0	0	0
cel-mir-5552-3p	0	0	0	0.822368	0	0.411184	0	0	0	0	0	0	0	0	0	0	0	0
cel-mir-5552-5p	0	0	0	0	0	0	0	0	0	0	0	0	0	0	0	0	0	0
cel-mir-5593-1-5p	0	0	0	0	0	0	0	0	0	0	0	0	0	0	0	0	0	0
cel-mir-5593-2-5p	0	0	0	0	0	0	0	0	0	0	0	0	0	0	0	0	0	0
cel-mir-8189-3p	0	0	0	0	0	0	0	0	0	0	0	0	0	0	0	0	0	0
cel-mir-2208b-5p	0	0.737463	0.368732	0	0	0	0	0	0	0	0	0.806452	0	0.761421	0	0	0	1.2285
cel-mir-2215-5p	0	1.47493	0.737463	0	0	0	0	0	0	0	0	0.806452	0	0	0	0	0	0
cel-mir-247-5p	0	0.737463	0.368732	0	0.854495	0.427248	0	0	0	3.48837	0.85034	0	0	0	0	0	0	0
cel-mir-8192-5p	0	0.737463	0.368732	0	0	0	0	0	0	0	0.85034	0	0	0	0	0	0	0
cel-mir-1832b-3p	0	0	0	0.822368	0	0.411184	0	0	0	0	0.85034	0	0	0	0	0	0	0
cel-mir-1833-3p	0	0	0	0.822368	0	0.411184	0	0	0	0	0	0	0	0	0	0	0	0
cel-mir-245-5p	0	0	0	1.64474	0	0.822368	0	1.24378	0	0	0	0	2.97619	1.52284	0	0	0	0
cel-mir-5595-5p	0	0	0	0.822368	0	0.411184	0	0	0	0	0	0	0	0	0	1.13901	0	0
cel-mir-58b-5p	0	0	0	0.822368	0	0.411184	0	0	0	0	0	0	0	0.761421	0	0	0	0
cel-mir-789-2-5p	0	0	0	0	0.854495	0.427248	0	0	0	0	0	0.806452	0	0.761421	0	0	0	0
cel-mir-799-3p	0	0	0	0	1.70899	0.854495	0	0	0	0	0	0	0	0	0	0	0	0
cel-mir-1832b-5p	0	0	0	0	0	0	0.925926	0	0	0	0.85034	0	0	0	0	0	0	0
cel-mir-1022-5p	0	0	0	0	0	0	0	1.24378	1.16279	0	0.85034	0	0	0	0	0	0	0
cel-mir-1817-5p	0	0	0	0	0	0	0	1.24378	0	0	0.85034	0	0	0	0	0	0	0
cel-mir-4814-3p	0	0	0	0	0	0	0	1.24378	0	3.48837	0	0	0	0	0	0	0	0
cel-lin-4-3p	0	0	0	0	0	0	0	0	1.16279	0	1.70068	0	0	0	0	0	0	0
cel-mir-1020-3p	0	0	0	0	0	0	0	0	1.16279	0	0	0	0	0	0	0	0	0
cel-mir-2213-5p	0	0	0	0	0	0	0	0	1.16279	0	0	0	0	0.761421	0	0	0	0
cel-mir-8190-5p	0	0	0	0	0	0	0	0	1.16279	0	0.85034	0	0	0	0	0	0	0
cel-mir-8198-5p	0	0	0	0	0	0	0	0	1.16279	3.48837	0	0	0	0	0	0	0	0
cel-mir-4814-5p	0	0	0	0	0	0	0	0	0	0	0	0	0	0	0	0	0	0
cel-mir-2207-3p	0	0	0	0	0	0	0	0	0	0	0.85034	0	0	0	0	0	0	0
cel-mir-2213-3p	0	0	0	0	0	0	0	0	0	0	0.85034	0	0	0	0	0	0	0
cel-mir-246-5p	0	0	0	0	0	0	0	0	0	0	1.70068	0	0	0	0	0	0	0
cel-mir-4923a-5p	0	0	0	0	0	0	0	0	0	0	0.85034	0	0	0	0	0	0	0
cel-mir-788-3p	0	0	0	0	0	0	0	0	0	0	0.85034	0	0	0	0	0	0	0
cel-mir-8189-5p	0	0	0	0	0	0	0	0	0	0	0	0	2.97619	0	0	0	0	0
cel-mir-8195-3p	0	0	0	0	0	0	0	0	0	0	0.85034	0	0	0	0	0	0	0
cel-mir-8211-5p	0	0	0	0	0	0	0	0	0	0	0.85034	0	0	0	0	0	0	0
cel-mir-1821-5p	0	0	0	0	0	0	0	0	0	0	0	0.806452	0	0	0	0	0	0
cel-mir-4921-3p	0	0	0	0	0	0	0	0	0	0	0	0.806452	0	0	0	0	0	0
cel-mir-5550-3p	0	0	0	0	0	0	0	0	0	0	0	0	0	0	0	0	0	0
cel-mir-8206-5p	0	0	0	0	0	0	0	0	0	0	0	0.806452	0	0	0	0	0	0
cel-mir-4812-3p	0	0	0	0	0	0	0	0	0	0	0	0	2.97619	0.761421	0	0	0	0
cel-let-7-3p	0	0	0	0	0	0	0	0	0	0	0	0	0	0.761421	0	0	0	0
cel-mir-2210-3p	0	0	0	0	0	0	0	0	0	0	0	0	0	0.761421	0	0	0	0
cel-mir-358-5p	0	0	0	0	0	0	0	0	0	0	0	0	0	2.28426	0	0	0	0
cel-mir-4806-5p	0	0	0	0	0	0	0	0	0	0	0	0	0	0.761421	0	1.13901	0	0
cel-mir-4934-5p	0	0	0	0	0	0	0	0	0	0	0	0	0	0.761421	0	0	0	0
cel-mir-8209-3p	0	0	0	0	0	0	0	0	0	0	0	0	0	0.761421	0	0	0	0
cel-mir-5594-3p	0	0	0	0	0	0	0	0	0	0	0	0	0	0	0	1.13901	0	0
cel-mir-4929-5p	0	0	0	0	0	0	0	0	0	0	0	0	0	0	0	0	0	1.2285
