# Supplementary material for: An ancient and essential miRNA family controls cellular interaction pathways in C. elegans
Source: Sci Adv. 2025 Sep 3;11(36):eadz1934. doi: 10.1126/sciadv.adz1934 (PMC12407057; doi:10.1126/sciadv.adz1934)
Supplement: Supplementary file 3 — Data S1 and S2 [file sciadv.adz1934_data_s1_and_s2.zip › adz1934_data_s2.xlsx]

## Sheet: 190-cell_stage
	X190.cell_wt_100003.normDESeq2	X190.cell_wt_100004.normDESeq2	X190.cell_mir51.mutant_100009.normDESeq2	X190.cell_mir51.mutant_100010.normDESeq2	log2FoldChange_mutant.vs.wt_190.cell	pvalue_mutant.vs.wt_190.cell	padj_mutant.vs.wt_190.cell	Target
kal-1	40.2956	62.7811	379.169	193.923	2.06553	4.28e-05	0.0215859	TRUE
B0252.1	0	1.8465	0	0	0.728893	0.653543	NA	TRUE
B0261.1	34.5391	24.0045	54.1669	22.1627	-9.6e-05	0.999921	1	TRUE
B0393.5	0	1.8465	0	0	0.983884	0.462231	1	TRUE
C02D5.2	11.513	12.9255	162.501	27.7033	1.92375	0.0237407	0.812169	TRUE
C04E6.11	17.2695	16.6185	54.1669	5.54066	-0.190667	0.869036	NA	TRUE
C08H9.15	0	7.38601	54.1669	33.244	2.46341	0.00726418	0.55286	TRUE
C16D9.6	11.513	0	54.1669	5.54066	1.3061	0.368874	NA	TRUE
C31H1.8	132.4	27.6975	0	0	-3.4648	0.00719331	NA	TRUE
C49H3.9	92.1043	84.9391	54.1669	132.976	0.361316	0.588835	1	TRUE
C53D6.4	28.7826	20.3115	0	16.622	-0.595205	0.614096	NA	TRUE
D2023.1	0	3.69301	0	0	0.440016	0.768649	NA	TRUE
F02E9.7	57.5652	44.3161	54.1669	105.273	0.803813	0.330521	1	TRUE
F11C1.1	46.0521	35.0835	0	22.1627	-0.941604	0.365555	NA	TRUE
F11E6.3	40.2956	3.69301	0	5.54066	-1.1564	0.393616	NA	TRUE
F14B6.2	0	5.53951	0	5.54066	0.626551	0.703278	NA	TRUE
F23H12.3	5.75652	3.69301	0	0	-0.202221	0.895449	NA	TRUE
F26A3.4	0	0	0	5.54066	1.89923	0.239343	NA	TRUE
F26E4.7	0	18.465	0	5.54066	-0.414965	0.711395	1	TRUE
F31C3.3	103.617	114.483	0	155.139	0.0769369	0.912297	1	TRUE
F32D1.3	5.75652	1.8465	54.1669	33.244	3.00249	0.00625478	0.552266	TRUE
F35B12.10	0	1.8465	0	0	0.796072	0.619867	NA	TRUE
F37C4.4	5.75652	0	0	0	0.862168	0.518891	1	TRUE
F40F9.5	0	7.38601	0	11.0813	1.00246	0.412404	NA	TRUE
F42H10.3	5.75652	1.8465	54.1669	5.54066	1.69143	0.13479	1	TRUE
F45D3.3	0	0	0	5.54066	1.65655	0.314308	NA	TRUE
F46C5.6	5.75652	1.8465	0	0	0.287963	0.832348	NA	TRUE
F58H1.5	86.3477	70.1671	54.1669	116.354	0.424853	0.492072	1	TRUE
F59C6.8	5.75652	0	0	0	0.456264	0.770199	NA	TRUE
F59F4.3	28.7826	12.9255	0	5.54066	-1.14066	0.339825	NA	TRUE
K01D12.6	57.5652	29.544	0	49.866	-0.0103454	0.990538	1	TRUE
K08E4.3	11.513	1.8465	0	11.0813	0.732105	0.596443	NA	TRUE
K10D6.4	97.8608	75.7066	54.1669	138.517	0.428467	0.54523	1	TRUE
M01B12.4	23.0261	25.851	108.334	16.622	0.406317	0.654383	1	TRUE
M04B2.4	17.2695	12.9255	108.334	33.244	1.61984	0.139527	NA	TRUE
R10E12.2	5.75652	60.9346	0	72.0286	0.504733	0.61198	NA	TRUE
R13H4.5	5.75652	3.69301	0	0	-0.200177	0.898659	NA	TRUE
R144.3	40.2956	33.237	54.1669	88.6506	1.05188	0.225994	1	TRUE
T07F12.2	17.2695	22.158	0	22.1627	-0.101152	0.933907	NA	TRUE
T09A5.4	11.513	1.8465	0	0	-0.429437	0.78287	NA	TRUE
T10G3.3	0	1.8465	0	0	0.863043	0.567751	NA	TRUE
T13C5.6	17.2695	11.079	108.334	33.244	1.70638	0.0918821	NA	TRUE
T13H5.1	0	1.8465	0	0	0.937317	0.5243	NA	TRUE
T13H5.6	5.75652	3.69301	0	5.54066	0.734904	0.524349	1	TRUE
Y39E4B.6	11.513	38.7766	0	33.244	0.0281266	0.977968	NA	TRUE
Y57E12AR.1	0	1.8465	0	0	0.982757	0.459792	1	TRUE
Y65A5A.1	610.191	481.937	758.337	1246.65	0.967562	0.00907485	0.600428	TRUE
Y77E11A.14	0	1.8465	0	5.54066	1.5292	0.311618	NA	TRUE
ZK154.6	51.8086	18.465	0	11.0813	-1.24732	0.225672	1	TRUE
acl-4	46.0521	57.2416	162.501	72.0286	0.763982	0.280361	1	TRUE
acs-13	236.017	127.409	0	199.464	-0.301243	0.660384	1	TRUE
atfs-1	51.8086	24.0045	54.1669	38.7846	0.229165	0.789939	1	TRUE
bam-2	11.513	14.772	54.1669	16.622	0.739959	0.498261	NA	TRUE
bar-1	0	0	54.1669	0	2.54971	0.0837361	NA	TRUE
bath-43	138.156	77.5531	162.501	182.842	0.781299	0.131821	1	TRUE
catp-5	0	1.8465	0	5.54066	1.52117	0.316735	NA	TRUE
cdh-12	0	3.69301	0	5.54066	1.12314	0.427741	NA	TRUE
cdh-3	5.75652	0	0	11.0813	2.05926	0.0849251	1	TRUE
cgt-3	92.1043	44.3161	0	38.7846	-0.909785	0.293838	1	TRUE
clc-2	0	1.8465	0	0	0.981135	0.472324	1	TRUE
cnd-1	51.8086	97.8646	325.002	271.493	1.81302	0.00162822	0.243939	TRUE
cnep-1	17.2695	55.3951	54.1669	16.622	-0.560185	0.609204	NA	TRUE
cpd-1	28.7826	22.158	0	22.1627	-0.217129	0.807805	1	TRUE
cpna-3	17.2695	12.9255	0	22.1627	0.249437	0.846114	NA	TRUE
crb-1	5.75652	20.3115	54.1669	27.7033	1.02888	0.257709	1	TRUE
dapk-1	11.513	0	0	0	-0.229761	0.883451	NA	TRUE
dcn-1	149.669	256.664	54.1669	382.306	0.418704	0.469364	1	TRUE
ddl-1	28.7826	46.1626	0	66.488	0.293941	0.781442	NA	TRUE
dep-1	11.513	5.53951	0	16.622	1.06099	0.270916	1	TRUE
dgat-2	17.2695	11.079	54.1669	44.3253	1.45772	0.249201	NA	TRUE
dhhc-3	46.0521	40.6231	54.1669	49.866	0.263708	0.715304	1	TRUE
dnc-1	103.617	118.176	0	216.086	0.468576	0.480703	1	TRUE
doxa-1	0	7.38601	0	0	-0.107038	0.946267	NA	TRUE
dph-3	80.5912	125.562	270.835	271.493	1.31438	0.0109239	0.659095	TRUE
efn-2	5.75652	1.8465	0	0	0.439457	0.726216	1	TRUE
efn-4	69.0782	68.3206	0	116.354	0.331696	0.671525	1	TRUE
egg-6	155.426	16.6185	0	0	-3.48203	0.00228617	0.318172	TRUE
egl-20	0	3.69301	0	5.54066	1.13285	0.396697	NA	TRUE
egl-9	28.7826	9.23251	0	22.1627	0.110925	0.922796	NA	TRUE
ehbp-1	28.7826	35.0835	0	11.0813	-1.28589	0.20683	1	TRUE
esyt-2	0	7.38601	0	27.7033	1.75916	0.191666	NA	TRUE
frm-7	40.2956	42.4696	108.334	88.6506	1.10897	0.127054	1	TRUE
glo-4	11.513	7.38601	0	5.54066	-0.158807	0.900997	NA	TRUE
gly-13	23.0261	24.0045	0	33.244	0.2479	0.793716	1	TRUE
gly-20	86.3477	33.237	0	33.244	-0.876754	0.308552	1	TRUE
hlh-14	224.504	252.971	108.334	542.985	0.687816	0.222252	1	TRUE
hot-2	5.75652	0	0	11.0813	1.5626	0.298398	NA	TRUE
hrg-1	34.5391	57.2416	54.1669	77.5693	0.561635	0.482107	1	TRUE
hst-1	46.0521	27.6975	108.334	94.1913	1.35987	0.106861	1	TRUE
hst-2	17.2695	53.5486	0	88.6506	0.665613	0.523513	NA	TRUE
hst-3.2	0	3.69301	0	22.1627	1.96297	0.200932	NA	TRUE
hst-6	28.7826	33.237	54.1669	49.866	0.653093	0.434037	1	TRUE
igcm-4	23.0261	81.2461	162.501	177.301	1.53962	0.0148907	0.693632	TRUE
jamp-1	46.0521	40.6231	0	22.1627	-1.0151	0.306557	NA	TRUE
klp-7	92.1043	29.544	0	55.4066	-0.335579	0.699647	1	TRUE
let-756	5.75652	0	54.1669	0	1.67049	0.180949	1	TRUE
lin-12	5.75652	20.3115	54.1669	188.383	3.00276	0.00196618	0.28341	TRUE
lin-17	11.513	33.237	108.334	66.488	1.51662	0.0636297	1	TRUE
lin-26	149.669	99.7111	108.334	99.7319	-0.242499	0.669274	1	TRUE
lin-66	230.261	228.966	325.002	443.253	0.834416	0.0350425	0.957757	TRUE
lnkn-1	97.8608	42.4696	108.334	72.0286	0.24896	0.745453	1	TRUE
lon-1	11.513	3.69301	54.1669	5.54066	0.933628	0.462935	NA	TRUE
lpr-1	0	0	0	5.54066	2.39671	0.0749431	1	TRUE
lron-15	5.75652	0	0	5.54066	1.40877	0.317784	NA	TRUE
lsm-1	310.852	330.524	541.669	426.631	0.492898	0.176449	1	TRUE
mig-1	0	16.6185	0	55.4066	1.86757	0.0461157	1	TRUE
mig-23	11.513	20.3115	0	33.244	0.666445	0.502501	1	TRUE
mrps-6	63.3217	48.0091	0	44.3253	-0.470508	0.546558	1	TRUE
mtm-6	17.2695	20.3115	0	16.622	-0.270829	0.819955	NA	TRUE
ndg-4	17.2695	3.69301	0	16.622	0.67438	0.569216	NA	TRUE
nhr-10	51.8086	40.6231	0	88.6506	0.543095	0.51763	1	TRUE
nhr-19	0	9.23251	0	11.0813	0.759694	0.552392	NA	TRUE
nhr-3	0	0	0	5.54066	2.20551	0.138295	NA	TRUE
nhr-35	11.513	11.079	0	27.7033	0.903242	0.424299	NA	TRUE
ocrl-1	69.0782	29.544	0	38.7846	-0.477154	0.59933	1	TRUE
odr-2	11.513	1.8465	0	11.0813	0.603351	0.687169	NA	TRUE
pac-1	69.0782	46.1626	162.501	55.4066	0.452461	0.52112	1	TRUE
paf-2	5.75652	0	0	16.622	1.92109	0.191468	NA	TRUE
pak-2	92.1043	55.3951	162.501	149.598	1.02283	0.18321	1	TRUE
pct-1	86.3477	79.3996	162.501	60.9473	-0.0367749	0.954269	1	TRUE
pdi-6	512.33	694.285	487.503	836.64	0.275378	0.385054	1	TRUE
plx-1	17.2695	12.9255	0	16.622	0.139196	0.893681	1	TRUE
ppgn-1	40.2956	5.53951	0	11.0813	-0.776977	0.549564	NA	TRUE
prx-2	0	7.38601	0	22.1627	1.03046	0.517984	NA	TRUE
ptp-3	109.374	83.0926	54.1669	116.354	0.131068	0.835461	1	TRUE
ptr-14	5.75652	1.8465	0	0	0.10877	0.943041	NA	TRUE
ptr-22	5.75652	0	0	0	0.437059	0.780981	NA	TRUE
rgl-1	0	24.0045	0	16.622	0.10459	0.923523	NA	TRUE
rig-4	80.5912	84.9391	0	83.11	-0.252653	0.704187	1	TRUE
rnt-1	0	5.53951	0	0	0.175247	0.909772	NA	TRUE
rps-20	938.312	930.637	812.504	709.205	-0.342167	0.201267	1	TRUE
sec-3	11.513	33.237	0	66.488	0.928735	0.380006	NA	TRUE
skn-1	69.0782	60.9346	54.1669	33.244	-0.740791	0.361785	1	TRUE
slc-17.7	69.0782	84.9391	108.334	132.976	0.66717	0.326546	1	TRUE
sms-1	23.0261	5.53951	0	5.54066	-0.552616	0.658195	NA	TRUE
sms-3	0	3.69301	0	5.54066	1.13259	0.416352	NA	TRUE
soc-2	5.75652	7.38601	0	11.0813	0.63581	0.595051	NA	TRUE
src-2	0	1.8465	0	0	0.906002	0.546518	NA	TRUE
srgp-1	293.582	140.334	216.668	288.114	0.331263	0.533713	1	TRUE
sul-1	17.2695	12.9255	0	27.7033	0.37178	0.788239	NA	TRUE
swsn-7	287.826	328.677	216.668	565.148	0.561377	0.195713	1	TRUE
swt-3	86.3477	129.255	325.002	105.273	0.604811	0.432878	1	TRUE
tag-281	17.2695	7.38601	54.1669	5.54066	0.302148	0.803878	NA	TRUE
tbck-1	17.2695	12.9255	108.334	66.488	2.14604	0.0436341	NA	TRUE
tin-44	57.5652	38.7766	54.1669	66.488	0.416817	0.612578	1	TRUE
tlk-1	236.017	166.185	108.334	354.602	0.504841	0.333954	1	TRUE
tpst-1	40.2956	38.7766	108.334	60.9473	0.796157	0.265222	1	TRUE
trap-1	523.843	470.858	216.668	410.009	-0.427187	0.244576	1	TRUE
trpp-4	28.7826	44.3161	0	72.0286	0.517755	0.565567	1	TRUE
trpp-8	40.2956	20.3115	0	38.7846	0.0886004	0.933014	NA	TRUE
trpp-9	11.513	7.38601	0	38.7846	1.39168	0.273152	NA	TRUE
tsp-1	0	9.23251	0	0	-0.324356	0.842914	NA	TRUE
ucp-4	23.0261	14.772	0	5.54066	-1.0726	0.397352	NA	TRUE
ugt-58	5.75652	11.079	108.334	38.7846	2.29011	0.0189714	0.758104	TRUE
unc-79	11.513	0	0	0	-0.302706	0.853641	NA	TRUE
vab-2	63.3217	64.6276	0	66.488	-0.219842	0.77593	1	TRUE
vang-1	74.8347	83.0926	216.668	177.301	1.18785	0.0574404	1	TRUE
vhp-1	57.5652	35.0835	0	33.244	-0.56495	0.513929	1	TRUE
wdr-48	74.8347	53.5486	0	127.435	0.462954	0.60607	1	TRUE
wnk-1	143.913	269.589	162.501	410.009	0.672559	0.13754	1	TRUE
zak-1	5.75652	3.69301	0	0	-0.142254	0.923517	NA	TRUE
ztf-22	34.5391	38.7766	0	27.7033	-0.596302	0.560546	NA	TRUE
zyg-11	92.1043	55.3951	54.1669	55.4066	-0.344703	0.670541	1	TRUE
zyg-8	23.0261	7.38601	0	5.54066	-0.773311	0.596411	NA	TRUE
cbd-1	604.434	107.097	0	16.622	-4.1361	3.63e-05	0.0209575	FALSE
cey-2	731.078	162.492	0	0	-5.26508	2.32e-05	0.0187629	FALSE
enol-1	224.504	83.0926	0	5.54066	-3.73191	0.000162111	0.0615307	FALSE
hil-7	28.7826	9.23251	108.334	110.813	2.76113	9.6e-07	0.0019378	FALSE
rps-15	1030.42	993.418	433.336	498.66	-1.04312	0.000285237	0.0959346	FALSE
trcs-1	368.417	73.8601	0	5.54066	-4.23871	0.000146436	0.0615307	FALSE
vit-1	270.556	33.237	0	0	-4.52306	0.0001677	0.0615307	FALSE
vit-2	696.538	90.4786	0	11.0813	-4.66463	7.49e-06	0.00755829	FALSE
vit-3	679.269	59.0881	0	5.54066	-5.09192	5.85e-06	0.00755829	FALSE
vit-5	420.226	75.7066	0	5.54066	-4.53601	3.54e-05	0.0209575	FALSE
vit-6	1007.39	96.0181	0	5.54066	-5.59678	1.41e-07	0.000571041	FALSE
2L52.1	34.5391	36.9301	108.334	38.7846	0.58152	0.572892	NA	FALSE
2RSSE.1	0	3.69301	0	0	0.441063	0.783405	NA	FALSE
AH9.3	97.8608	75.7066	108.334	149.598	0.650387	0.345244	1	FALSE
2001-04-01	109.374	108.944	108.334	193.923	0.639377	0.272782	1	FALSE
B0001.2	46.0521	16.6185	0	0	-2.32854	0.0925686	NA	FALSE
B0001.3	74.8347	49.8556	0	16.622	-1.78515	0.106603	NA	FALSE
B0001.4	51.8086	40.6231	0	44.3253	-0.307225	0.738533	NA	FALSE
B0001.5	28.7826	40.6231	0	49.866	0.116203	0.908284	NA	FALSE
B0001.7	23.0261	9.23251	0	5.54066	-0.831291	0.546453	NA	FALSE
B0001.8	28.7826	18.465	0	5.54066	-1.31765	0.331072	NA	FALSE
B0019.2	34.5391	18.465	54.1669	44.3253	0.749568	0.483923	NA	FALSE
B0024.10	40.2956	22.158	54.1669	16.622	-0.29923	0.779104	NA	FALSE
B0024.11	74.8347	86.7856	54.1669	99.7319	0.101306	0.896362	1	FALSE
B0024.13	23.0261	5.53951	0	11.0813	-0.219389	0.87175	NA	FALSE
B0024.3	11.513	25.851	0	11.0813	-0.690158	0.673936	NA	FALSE
B0025.4	230.261	236.352	54.1669	238.249	-0.257886	0.616416	1	FALSE
B0034.7	0	3.69301	0	0	0.45731	0.739904	NA	FALSE
B0035.1	189.965	199.422	54.1669	210.545	-0.165936	0.760489	1	FALSE
B0035.15	86.3477	35.0835	108.334	38.7846	-0.119153	0.878453	1	FALSE
B0035.18	46.0521	16.6185	0	5.54066	-1.69818	0.179741	NA	FALSE
B0035.3	28.7826	11.079	0	5.54066	-1.0617	0.386165	NA	FALSE
B0035.6	69.0782	22.158	0	16.622	-1.36259	0.257491	NA	FALSE
B0041.11	17.2695	3.69301	0	5.54066	-0.324868	0.824232	NA	FALSE
B0041.5	23.0261	20.3115	0	11.0813	-0.707223	0.482693	1	FALSE
B0041.8	178.452	138.488	0	110.813	-0.872926	0.260024	1	FALSE
B0205.1	28.7826	53.5486	54.1669	60.9473	0.423425	0.670203	1	FALSE
B0205.12	34.5391	101.558	162.501	88.6506	0.525947	0.449006	1	FALSE
B0205.6	17.2695	48.0091	54.1669	5.54066	-1.06869	0.335304	NA	FALSE
B0205.8	172.695	240.045	162.501	193.923	-0.164723	0.741718	1	FALSE
B0205.9	69.0782	59.0881	0	60.9473	-0.387204	0.666887	1	FALSE
B0207.6	23.0261	31.3905	54.1669	22.1627	0.0459411	0.966968	NA	FALSE
B0212.3	40.2956	49.8556	108.334	60.9473	0.580229	0.560298	NA	FALSE
B0228.6	11.513	31.3905	0	22.1627	-0.204945	0.845425	NA	FALSE
B0228.7	86.3477	123.716	54.1669	38.7846	-1.28519	0.140763	1	FALSE
B0238.11	333.878	463.472	325.002	415.55	-0.0482895	0.906972	1	FALSE
B0238.9	34.5391	18.465	0	0	-2.14822	0.118922	NA	FALSE
B0250.18	0	22.158	0	49.866	1.16509	0.397589	NA	FALSE
B0250.5	51.8086	36.9301	54.1669	44.3253	0.086091	0.925355	1	FALSE
B0250.8	17.2695	1.8465	0	11.0813	0.302458	0.827835	NA	FALSE
B0261.7	120.887	46.1626	54.1669	27.7033	-1.18049	0.225477	1	FALSE
B0261.8	138.156	101.558	0	66.488	-1.01027	0.138929	1	FALSE
B0272.3	92.1043	116.33	108.334	216.086	0.804942	0.162556	1	FALSE
B0272.4	40.2956	24.0045	0	49.866	0.221215	0.841046	NA	FALSE
B0280.13	5.75652	0	0	0	0.201087	0.902741	NA	FALSE
B0280.9	34.5391	70.1671	54.1669	55.4066	0.00490972	0.995424	1	FALSE
B0281.5	414.469	400.691	162.501	637.176	0.148331	0.803828	1	FALSE
B0285.3	414.469	371.147	216.668	498.66	0.0666313	0.8875	1	FALSE
B0285.4	51.8086	55.3951	0	49.866	-0.393607	0.663036	1	FALSE
B0286.1	28.7826	31.3905	0	27.7033	-0.20511	0.799911	1	FALSE
B0286.3	5.75652	9.23251	0	5.54066	-0.0600423	0.965375	NA	FALSE
B0303.14	5.75652	7.38601	0	22.1627	0.886372	0.579046	NA	FALSE
B0303.3	189.965	164.339	108.334	271.493	0.435908	0.310949	1	FALSE
B0303.4	46.0521	38.7766	54.1669	49.866	0.266826	0.748798	1	FALSE
B0303.7	5.75652	9.23251	0	5.54066	-0.0294743	0.981541	NA	FALSE
B0304.2	11.513	12.9255	0	5.54066	-0.609229	0.673665	NA	FALSE
B0304.4	23.0261	1.8465	0	5.54066	-0.49904	0.738088	NA	FALSE
B0310.2	0	18.465	0	16.622	0.335753	0.820487	NA	FALSE
B0334.3	40.2956	49.8556	0	60.9473	0.0755312	0.932589	1	FALSE
B0334.4	201.478	156.953	162.501	83.11	-0.804219	0.216161	1	FALSE
B0334.5	51.8086	42.4696	0	55.4066	-0.0413676	0.961929	1	FALSE
B0336.13	115.13	118.176	54.1669	149.598	0.0961952	0.88417	1	FALSE
B0336.3	40.2956	72.0136	0	44.3253	-0.593736	0.481065	1	FALSE
B0336.5	80.5912	96.0181	108.334	171.761	0.756993	0.252252	1	FALSE
B0336.7	23.0261	29.544	0	16.622	-0.710136	0.5229	NA	FALSE
B0361.2	74.8347	22.158	0	5.54066	-2.19602	0.0530897	NA	FALSE
B0361.3	34.5391	42.4696	0	27.7033	-0.64306	0.502302	NA	FALSE
B0361.6	34.5391	48.0091	54.1669	72.0286	0.619815	0.488496	1	FALSE
B0361.9	5.75652	1.8465	0	0	0.285122	0.835232	NA	FALSE
B0365.9	5.75652	0	0	0	0.884971	0.509224	1	FALSE
B0391.14	11.513	1.8465	0	5.54066	0.0904723	0.955647	NA	FALSE
B0393.3	155.426	132.948	0	132.976	-0.572422	0.487868	1	FALSE
B0393.6	28.7826	18.465	0	0	-2.00173	0.129149	NA	FALSE
B0395.3	11.513	31.3905	54.1669	27.7033	0.483691	0.656759	NA	FALSE
B0416.4	17.2695	12.9255	0	0	-1.4681	0.331022	NA	FALSE
B0416.5	546.869	391.459	379.169	620.554	0.235247	0.551514	1	FALSE
B0432.10	57.5652	49.8556	0	5.54066	-2.40061	0.0677251	NA	FALSE
B0432.13	28.7826	20.3115	0	33.244	-0.0276495	0.983752	NA	FALSE
B0432.7	0	1.8465	0	0	0.528869	0.745299	NA	FALSE
B0432.8	11.513	11.079	0	0	-0.962003	0.558378	NA	FALSE
B0432.9	40.2956	36.9301	0	27.7033	-0.785155	0.543031	NA	FALSE
B0454.9	17.2695	9.23251	54.1669	11.0813	0.537322	0.658671	NA	FALSE
B0457.6	5.75652	5.53951	0	0	-0.405927	0.789249	NA	FALSE
B0464.6	80.5912	55.3951	54.1669	55.4066	-0.280581	0.751019	NA	FALSE
B0464.9	46.0521	42.4696	0	33.244	-0.642904	0.532121	NA	FALSE
B0491.1	11.513	35.0835	54.1669	60.9473	1.12403	0.215334	1	FALSE
B0491.5	23.0261	92.3251	0	60.9473	-0.28801	0.725656	1	FALSE
B0491.6	23.0261	12.9255	0	5.54066	-1.00469	0.417858	NA	FALSE
B0491.7	17.2695	7.38601	0	16.622	0.232677	0.865206	NA	FALSE
B0495.2	69.0782	72.0136	54.1669	27.7033	-0.995881	0.303856	1	FALSE
B0495.5	5.75652	9.23251	0	0	-0.63344	0.664567	NA	FALSE
B0495.7	57.5652	83.0926	0	88.6506	-0.0283805	0.970006	1	FALSE
B0495.8	109.374	125.562	108.334	149.598	0.229842	0.697561	1	FALSE
B0495.9	51.8086	44.3161	0	60.9473	0.029768	0.972675	1	FALSE
B0507.1	5.75652	1.8465	0	0	0.239971	0.860716	NA	FALSE
B0507.2	34.5391	42.4696	0	38.7846	-0.293543	0.773523	NA	FALSE
B0507.3	17.2695	31.3905	0	33.244	0.0215926	0.985506	NA	FALSE
B0511.11	0	1.8465	0	0	0.707096	0.665985	NA	FALSE
B0511.12	23.0261	81.2461	0	177.301	1.12181	0.144543	1	FALSE
B0511.13	17.2695	22.158	0	27.7033	0.172573	0.875365	NA	FALSE
B0511.19	63.3217	14.772	0	5.54066	-1.9234	0.132471	NA	FALSE
B0511.6	138.156	162.492	216.668	193.923	0.383309	0.467373	1	FALSE
B0511.7	74.8347	72.0136	0	66.488	-0.484525	0.586974	1	FALSE
B0513.2	241.774	192.036	54.1669	182.842	-0.495445	0.400345	1	FALSE
B0513.4	34.5391	3.69301	0	0	-1.57763	0.295812	NA	FALSE
B0524.6	11.513	5.53951	0	5.54066	-0.220156	0.893565	NA	FALSE
B0546.4	92.1043	107.097	0	88.6506	-0.49295	0.50886	1	FALSE
B0564.2	5.75652	7.38601	0	11.0813	0.591266	0.643158	NA	FALSE
B0564.7	23.0261	22.158	0	33.244	0.200183	0.858635	NA	FALSE
BE0003N10.1	11.513	5.53951	0	5.54066	-0.158116	0.919705	NA	FALSE
BE0003N10.3	5.75652	16.6185	0	16.622	0.297779	0.781302	1	FALSE
C01A2.1	5.75652	12.9255	0	22.1627	0.731538	0.558784	NA	FALSE
C01A2.2	5.75652	0	0	5.54066	1.59958	0.203969	1	FALSE
C01A2.4	40.2956	44.3161	0	33.244	-0.596544	0.570448	NA	FALSE
C01B10.10	0	3.69301	0	0	0.421295	0.79523	NA	FALSE
C01B10.11	23.0261	0	0	5.54066	0.315126	0.768568	1	FALSE
C01B10.6	17.2695	0	0	0	-0.316553	0.804202	1	FALSE
C01B10.8	40.2956	14.772	0	11.0813	-1.06492	0.393121	NA	FALSE
C01B10.9	28.7826	20.3115	0	22.1627	-0.291972	0.793972	NA	FALSE
C01B12.8	143.913	108.944	0	77.5693	-1.0419	0.234326	1	FALSE
C01F1.1	86.3477	127.409	54.1669	99.7319	-0.262417	0.690896	1	FALSE
C01F1.3	28.7826	22.158	54.1669	11.0813	-0.364941	0.683921	1	FALSE
C01F1.6	11.513	9.23251	0	11.0813	0.0173764	0.990431	NA	FALSE
C01F6.14	63.3217	96.0181	162.501	55.4066	-0.030697	0.967512	1	FALSE
C01F6.2	46.0521	5.53951	0	27.7033	-0.222264	0.873913	NA	FALSE
C01F6.9	558.382	745.987	704.17	509.741	-0.230969	0.494732	1	FALSE
C01G10.10	17.2695	18.465	0	11.0813	-0.627031	0.657239	NA	FALSE
C01G10.7	17.2695	20.3115	0	5.54066	-1.11041	0.373863	NA	FALSE
C01G10.8	103.617	118.176	0	88.6506	-0.58106	0.367829	1	FALSE
C01G10.9	23.0261	35.0835	0	60.9473	0.353827	0.79286	NA	FALSE
C01G5.5	5.75652	0	0	0	0.306729	0.85128	NA	FALSE
C01G5.6	103.617	110.79	0	72.0286	-0.917611	0.310755	1	FALSE
C01G6.2	0	9.23251	108.334	0	1.53553	0.338337	NA	FALSE
C01G6.3	771.373	899.247	595.836	975.157	0.0103679	0.97763	1	FALSE
C01G6.4	51.8086	62.7811	162.501	72.0286	0.659159	0.387025	1	FALSE
C01G6.5	80.5912	70.1671	54.1669	83.11	0.0532478	0.938593	1	FALSE
C01G6.9	0	3.69301	54.1669	0	1.42284	0.339451	NA	FALSE
C01G8.1	207.235	42.4696	0	0	-4.03128	0.00098245	0.198774	FALSE
C01H6.8	5.75652	0	0	0	0.748388	0.592662	NA	FALSE
C02B10.3	57.5652	48.0091	0	27.7033	-0.900122	0.23826	1	FALSE
C02B10.4	305.095	254.817	162.501	265.952	-0.214827	0.663472	1	FALSE
C02B10.5	103.617	140.334	162.501	121.895	0.0732442	0.907583	1	FALSE
C02B4.4	0	3.69301	0	0	0.394885	0.806817	NA	FALSE
C02B8.6	103.617	70.1671	0	132.976	0.104494	0.906475	1	FALSE
C02D5.4	28.7826	22.158	0	22.1627	-0.247164	0.79512	1	FALSE
C02E7.6	23.0261	1.8465	0	0	-0.784379	0.587616	1	FALSE
C02F12.8	23.0261	12.9255	108.334	0	0.37435	0.758165	NA	FALSE
C02F5.10	11.513	14.772	0	11.0813	-0.319599	0.839318	NA	FALSE
C02F5.12	51.8086	33.237	54.1669	83.11	0.832937	0.304823	1	FALSE
C02F5.13	80.5912	46.1626	0	38.7846	-0.881131	0.347784	1	FALSE
C02F5.14	5.75652	0	0	0	0.205529	0.900648	NA	FALSE
C02F5.3	80.5912	60.9346	0	16.622	-1.94414	0.0398167	1	FALSE
C03A3.1	11.513	3.69301	0	0	-0.387684	0.757416	NA	FALSE
C03A3.2	17.2695	25.851	0	38.7846	0.435664	0.675684	NA	FALSE
C03B1.13	28.7826	9.23251	0	44.3253	0.638219	0.630449	NA	FALSE
C03B1.7	0	49.8556	0	55.4066	0.403132	0.755694	NA	FALSE
C03C10.4	74.8347	29.544	0	55.4066	-0.292685	0.792772	NA	FALSE
C03C10.5	5.75652	3.69301	0	0	0.129797	0.915235	1	FALSE
C03C10.9	5.75652	0	0	0	0.850043	0.525487	1	FALSE
C03D6.9	552.626	1070.97	1029.17	1180.16	0.434763	0.281493	1	FALSE
C03H12.1	69.0782	46.1626	54.1669	94.1913	0.552504	0.478531	1	FALSE
C03H5.3	69.0782	79.3996	0	49.866	-0.890834	0.380778	NA	FALSE
C04A11.2	28.7826	22.158	54.1669	11.0813	-0.291726	0.805681	NA	FALSE
C04B4.2	97.8608	18.465	0	0	-3.02769	0.0247912	NA	FALSE
C04E7.3	0	3.69301	0	16.622	1.85076	0.197793	NA	FALSE
C04E7.4	5.75652	0	0	11.0813	1.74829	0.209143	NA	FALSE
C04F12.1	28.7826	7.38601	0	0	-1.50069	0.287682	NA	FALSE
C04F12.5	11.513	1.8465	0	5.54066	0.218695	0.881995	NA	FALSE
C04F5.8	34.5391	53.5486	54.1669	49.866	0.154771	0.854669	1	FALSE
C04F5.9	28.7826	9.23251	0	5.54066	-1.03413	0.477584	NA	FALSE
C04G6.4	17.2695	14.772	0	0	-1.48736	0.213093	NA	FALSE
C04H5.1	0	3.69301	0	11.0813	1.22468	0.457205	NA	FALSE
C05A9.2	28.7826	55.3951	54.1669	49.866	0.200764	0.814799	1	FALSE
C05B5.4	51.8086	27.6975	0	55.4066	-0.0459132	0.970131	NA	FALSE
C05B5.8	0	7.38601	0	5.54066	0.541616	0.664585	NA	FALSE
C05C10.2	23.0261	29.544	0	49.866	0.453832	0.668206	NA	FALSE
C05C10.3	51.8086	20.3115	0	27.7033	-0.474327	0.645253	NA	FALSE
C05C10.5	264.8	77.5531	0	16.622	-2.7831	0.0351209	0.957757	FALSE
C05C10.7	0	3.69301	0	11.0813	1.29192	0.430329	NA	FALSE
C05C8.1	11.513	22.158	0	22.1627	0.0642902	0.957163	NA	FALSE
C05C8.2	143.913	153.26	162.501	149.598	0.0243062	0.966814	1	FALSE
C05C8.5	23.0261	40.6231	0	38.7846	-0.218399	0.869952	NA	FALSE
C05C8.7	5.75652	0	0	5.54066	1.61099	0.175009	1	FALSE
C05D11.1	23.0261	16.6185	0	5.54066	-1.07631	0.360081	NA	FALSE
C05D11.13	28.7826	44.3161	0	11.0813	-1.47349	0.158921	1	FALSE
C05D11.5	5.75652	3.69301	0	0	-0.200346	0.897133	NA	FALSE
C05D11.8	5.75652	16.6185	0	27.7033	0.620544	0.663799	NA	FALSE
C05D11.9	28.7826	57.2416	108.334	38.7846	0.286795	0.767177	NA	FALSE
C05D12.1	0	7.38601	0	0	-0.190519	0.900015	NA	FALSE
C05D2.10	51.8086	60.9346	108.334	44.3253	-0.00333496	0.9966	1	FALSE
C05D2.8	17.2695	0	0	5.54066	-0.11782	0.942502	NA	FALSE
C05D9.3	28.7826	83.0926	0	60.9473	-0.188485	0.790351	1	FALSE
C05D9.4	5.75652	0	0	0	0.591037	0.690344	NA	FALSE
C05D9.7	126.643	155.106	54.1669	188.383	0.109148	0.859185	1	FALSE
C05E11.3	11.513	33.237	0	22.1627	-0.250961	0.800144	1	FALSE
C05E11.7	5.75652	0	0	0	0.425472	0.787679	NA	FALSE
C05G5.2	23.0261	25.851	0	49.866	0.531488	0.630069	NA	FALSE
C05G5.3	5.75652	9.23251	0	11.0813	0.389325	0.76866	NA	FALSE
C05G5.5	23.0261	24.0045	0	33.244	0.0752114	0.950912	NA	FALSE
C05G5.7	11.513	0	0	0	-0.00450783	0.997392	NA	FALSE
C06A5.12	0	18.465	0	16.622	0.329984	0.817667	NA	FALSE
C06A5.3	86.3477	105.251	54.1669	116.354	0.0600906	0.932664	1	FALSE
C06A5.6	5.75652	1.8465	0	5.54066	0.61022	0.705148	NA	FALSE
C06A5.8	40.2956	9.23251	0	0	-1.80184	0.256318	NA	FALSE
C06A6.2	40.2956	46.1626	54.1669	60.9473	0.426721	0.583985	1	FALSE
C06A6.4	5.75652	12.9255	0	0	-0.957017	0.4692	NA	FALSE
C06A6.5	40.2956	53.5486	108.334	49.866	0.315426	0.641269	1	FALSE
C06A8.3	2907.04	2455.85	1029.17	2354.78	-0.576018	0.160941	1	FALSE
C06A8.8	5.75652	1.8465	0	0	0.288969	0.829079	1	FALSE
C06B3.6	0	1.8465	0	0	0.753879	0.644607	NA	FALSE
C06B8.7	57.5652	62.7811	54.1669	49.866	-0.223007	0.778901	1	FALSE
C06E1.1	282.069	376.687	270.835	398.928	0.1039	0.831498	1	FALSE
C06E1.9	23.0261	22.158	54.1669	5.54066	-0.546629	0.641667	NA	FALSE
C06E2.5	212.991	175.418	270.835	249.33	0.373852	0.566322	1	FALSE
C06E2.9	57.5652	25.851	54.1669	44.3253	0.077308	0.950281	NA	FALSE
C06E4.2	0	0	0	5.54066	2.32587	0.0715841	1	FALSE
C06E7.2	0	0	0	11.0813	2.27806	0.160179	NA	FALSE
C06E7.4	0	1.8465	0	5.54066	1.65817	0.193578	1	FALSE
C06E7.88	5.75652	0	0	0	0.873393	0.518357	1	FALSE
C06G1.1	0	1.8465	0	0	0.854666	0.578668	NA	FALSE
C06G1.5	0	1.8465	0	5.54066	1.65087	0.209732	NA	FALSE
C06G3.5	11.513	33.237	0	22.1627	-0.211928	0.80236	1	FALSE
C06G3.6	40.2956	40.6231	0	38.7846	-0.24702	0.771462	1	FALSE
C06G3.8	57.5652	29.544	0	0	-2.76154	0.0177672	NA	FALSE
C06G4.1	11.513	9.23251	0	16.622	0.392799	0.770801	NA	FALSE
C06G8.3	51.8086	25.851	54.1669	11.0813	-0.899981	0.398615	NA	FALSE
C06H2.2	11.513	57.2416	162.501	55.4066	1.07945	0.224145	1	FALSE
C06H2.7	17.2695	7.38601	0	0	-1.19887	0.423195	NA	FALSE
C06H5.6	0	1.8465	0	0	0.90119	0.556597	NA	FALSE
C07A12.7	103.617	90.4786	0	105.273	-0.271517	0.735541	1	FALSE
C07A9.2	414.469	337.91	216.668	315.818	-0.369683	0.429991	1	FALSE
C07A9.9	11.513	3.69301	0	0	-0.487191	0.712123	NA	FALSE
C07B5.4	11.513	0	0	0	0.0338007	0.98035	NA	FALSE
C07B5.8	28.7826	33.237	0	33.244	-0.219616	0.838851	NA	FALSE
C07D10.1	0	1.8465	0	0	0.842339	0.58494	NA	FALSE
C07D10.5	437.495	411.77	325.002	443.253	-0.0603423	0.887706	1	FALSE
C07D8.6	40.2956	84.9391	0	11.0813	-2.22174	0.0392953	NA	FALSE
C07E3.10	5.75652	0	54.1669	0	1.66351	0.198246	1	FALSE
C07E3.3	5.75652	18.465	0	0	-1.30656	0.396742	NA	FALSE
C07E3.9	28.7826	14.772	108.334	5.54066	0.409251	0.72764	NA	FALSE
C07H6.2	224.504	188.343	0	88.6506	-1.44885	0.0275464	0.889418	FALSE
C07H6.4	172.695	110.79	54.1669	138.517	-0.224176	0.728454	1	FALSE
C07H6.9	28.7826	25.851	0	11.0813	-1.15089	0.459619	NA	FALSE
C08A9.6	11.513	35.0835	0	33.244	-0.0211094	0.987756	NA	FALSE
C08B11.8	40.2956	38.7766	0	5.54066	-1.97177	0.123951	NA	FALSE
C08B11.9	103.617	107.097	108.334	110.813	0.0396877	0.955811	1	FALSE
C08B6.8	92.1043	110.79	0	105.273	-0.310095	0.673192	1	FALSE
C08F1.10	391.443	493.016	325.002	631.636	0.266275	0.507941	1	FALSE
C08F1.11	17.2695	22.158	54.1669	66.488	1.51104	0.103448	1	FALSE
C08F1.6	236.017	251.124	54.1669	448.794	0.309803	0.637515	1	FALSE
C08F11.11	34.5391	0	0	0	-1.24277	0.444859	NA	FALSE
C08F11.13	0	3.69301	0	0	0.344677	0.833721	NA	FALSE
C08F8.15	11.513	53.5486	0	38.7846	-0.233182	0.876069	NA	FALSE
C08F8.2	5.75652	14.772	0	11.0813	0.020305	0.988731	NA	FALSE
C08F8.3	34.5391	12.9255	0	5.54066	-1.32757	0.313789	NA	FALSE
C08F8.9	172.695	256.664	216.668	99.7319	-0.843677	0.0821961	1	FALSE
C08H9.16	74.8347	103.404	108.334	49.866	-0.529285	0.508239	1	FALSE
C08H9.3	11.513	14.772	0	0	-1.17666	0.433658	NA	FALSE
C09B7.2	11.513	7.38601	54.1669	11.0813	0.935995	0.358574	1	FALSE
C09B8.4	0	3.69301	0	0	0.293682	0.857103	NA	FALSE
C09B8.5	11.513	33.237	0	22.1627	-0.358159	0.789961	NA	FALSE
C09D4.2	11.513	18.465	54.1669	11.0813	0.212639	0.881335	NA	FALSE
C09D4.4	17.2695	12.9255	0	0	-1.44471	0.303954	NA	FALSE
C09E7.4	5.75652	20.3115	0	0	-1.32837	0.323262	NA	FALSE
C09E7.7	17.2695	20.3115	0	22.1627	-0.0342413	0.97767	NA	FALSE
C09E7.8	11.513	0	0	0	-0.299209	0.855686	NA	FALSE
C09E8.1	5.75652	5.53951	0	0	-0.329557	0.808581	NA	FALSE
C09E9.1	46.0521	22.158	54.1669	16.622	-0.413323	0.68198	NA	FALSE
C09F12.2	0	5.53951	0	0	0.0683519	0.962052	NA	FALSE
C09F5.1	5.75652	9.23251	0	0	-0.707147	0.540621	1	FALSE
C09F9.2	0	1.8465	0	0	0.539399	0.741511	NA	FALSE
C09G1.4	5.75652	0	0	5.54066	1.03904	0.506392	NA	FALSE
C09G1.5	23.0261	20.3115	54.1669	27.7033	0.497123	0.709022	NA	FALSE
C09G4.4	149.669	136.641	54.1669	72.0286	-1.04999	0.242973	1	FALSE
C09G9.1	34.5391	18.465	0	5.54066	-1.51887	0.263227	NA	FALSE
C09H10.10	17.2695	7.38601	54.1669	5.54066	0.259952	0.853568	NA	FALSE
C10A4.3	5.75652	7.38601	0	0	-0.539255	0.686212	NA	FALSE
C10B5.1	5.75652	5.53951	0	5.54066	0.171553	0.915914	NA	FALSE
C10B5.3	5.75652	0	0	0	0.665873	0.643546	NA	FALSE
C10C5.3	51.8086	25.851	0	33.244	-0.450622	0.763156	NA	FALSE
C10C5.4	34.5391	31.3905	54.1669	55.4066	0.496979	0.72086	NA	FALSE
C10C5.5	40.2956	29.544	0	27.7033	-0.669535	0.653768	NA	FALSE
C10C6.13	40.2956	48.0091	54.1669	38.7846	-0.146638	0.89732	NA	FALSE
C10G8.8	28.7826	1.8465	0	0	-1.05848	0.373778	1	FALSE
C11D2.4	40.2956	25.851	0	5.54066	-1.76122	0.119536	NA	FALSE
C11D2.7	57.5652	96.0181	54.1669	60.9473	-0.382416	0.607473	1	FALSE
C11E4.6	5.75652	0	0	0	0.618235	0.675332	NA	FALSE
C11H1.2	40.2956	16.6185	0	49.866	0.484711	0.634418	NA	FALSE
C11H1.3	23.0261	20.3115	0	44.3253	0.668947	0.501405	NA	FALSE
C11H1.7	28.7826	25.851	0	27.7033	-0.104301	0.909131	1	FALSE
C11H1.8	5.75652	16.6185	54.1669	11.0813	0.562082	0.703059	NA	FALSE
C11H1.9	17.2695	14.772	54.1669	0	-0.578061	0.611621	1	FALSE
C12D12.1	11.513	0	0	0	-0.230867	0.880915	NA	FALSE
C12D8.1	195.722	262.203	108.334	238.249	-0.18015	0.745078	1	FALSE
C13B4.1	40.2956	5.53951	0	0	-1.81522	0.222578	NA	FALSE
C13C12.2	5.75652	1.8465	0	5.54066	0.943607	0.476281	NA	FALSE
C13C4.4	63.3217	84.9391	108.334	83.11	0.210898	0.811275	1	FALSE
C13E3.1	5.75652	1.8465	0	0	0.291592	0.830239	NA	FALSE
C13F10.1	0	1.8465	0	5.54066	1.64742	0.217794	1	FALSE
C13F10.2	155.426	134.795	0	110.813	-0.746674	0.321128	1	FALSE
C13F10.5	28.7826	27.6975	54.1669	105.273	1.63321	0.0345908	0.956223	FALSE
C13F10.6	23.0261	18.465	54.1669	38.7846	0.911615	0.399102	NA	FALSE
C13F10.7	305.095	256.664	108.334	171.761	-0.80118	0.117815	1	FALSE
C13G5.2	34.5391	14.772	0	22.1627	-0.300502	0.804113	NA	FALSE
C14A11.2	5.75652	0	0	0	0.439523	0.779753	NA	FALSE
C14A11.9	40.2956	24.0045	0	38.7846	-0.00169503	0.998693	NA	FALSE
C14A4.3	17.2695	7.38601	0	5.54066	-0.405341	0.735054	NA	FALSE
C14A4.6	23.0261	29.544	54.1669	11.0813	-0.462324	0.662392	NA	FALSE
C14A4.7	0	1.8465	0	0	0.934394	0.523029	NA	FALSE
C14B1.12	46.0521	27.6975	0	22.1627	-0.849079	0.459357	NA	FALSE
C14B1.2	103.617	33.237	0	44.3253	-0.800682	0.395021	1	FALSE
C14B1.3	0	7.38601	0	11.0813	0.880454	0.569097	NA	FALSE
C14B1.7	40.2956	1.8465	0	0	-1.6106	0.320468	NA	FALSE
C14B1.8	46.0521	51.7021	0	44.3253	-0.388385	0.661323	1	FALSE
C14B1.9	149.669	18.465	0	0	-3.58567	0.00667446	NA	FALSE
C14B4.2	0	1.8465	0	0	0.768214	0.63411	NA	FALSE
C14B9.10	604.434	890.014	975.005	869.884	0.245804	0.399008	1	FALSE
C14B9.2	103.617	107.097	54.1669	177.301	0.53046	0.303493	1	FALSE
C14B9.8	34.5391	38.7766	54.1669	16.622	-0.592552	0.552541	NA	FALSE
C14C10.2	0	18.465	0	5.54066	-0.379477	0.798196	NA	FALSE
C14C10.5	103.617	44.3161	108.334	60.9473	0.00708969	0.992942	1	FALSE
C14C11.2	11.513	5.53951	0	0	-0.721073	0.661309	NA	FALSE
C14C11.7	207.235	258.51	108.334	282.574	0.0391987	0.932074	1	FALSE
C14F11.6	17.2695	20.3115	162.501	27.7033	1.23312	0.0803916	1	FALSE
C14F11.7	0	5.53951	0	0	0.0469986	0.97655	NA	FALSE
C14H10.1	0	3.69301	0	0	0.495271	0.716509	NA	FALSE
C14H10.2	69.0782	86.7856	54.1669	138.517	0.549204	0.431374	1	FALSE
C14H10.3	0	1.8465	0	5.54066	1.62887	0.243865	NA	FALSE
C15A7.2	11.513	0	0	0	-0.284545	0.86023	NA	FALSE
C15B12.1	17.2695	3.69301	0	5.54066	-0.372643	0.818332	NA	FALSE
C15B12.6	11.513	5.53951	0	5.54066	-0.137469	0.925952	NA	FALSE
C15C6.3	17.2695	18.465	0	27.7033	0.26793	0.8205	NA	FALSE
C15C6.4	17.2695	22.158	0	11.0813	-0.70754	0.565438	NA	FALSE
C15C7.5	51.8086	60.9346	0	83.11	0.260568	0.704432	1	FALSE
C15C7.7	11.513	7.38601	54.1669	22.1627	1.47284	0.176529	NA	FALSE
C15C8.4	17.2695	9.23251	0	27.7033	0.571218	0.675339	NA	FALSE
C15C8.7	184.209	251.124	108.334	182.842	-0.41879	0.470971	1	FALSE
C15H11.11	0	0	0	5.54066	1.53321	0.351513	NA	FALSE
C15H9.5	17.2695	22.158	0	33.244	0.404531	0.696196	NA	FALSE
C15H9.9	17.2695	1.8465	0	0	-0.346349	0.767546	1	FALSE
C16A11.2	17.2695	22.158	54.1669	44.3253	1.07074	0.307705	NA	FALSE
C16A11.4	34.5391	0	0	0	-1.40134	0.3389	NA	FALSE
C16A11.5	11.513	0	0	5.54066	0.0972623	0.949886	NA	FALSE
C16A3.1	17.2695	20.3115	54.1669	5.54066	-0.339169	0.784408	NA	FALSE
C16A3.10	57.5652	55.3951	0	44.3253	-0.657516	0.536799	NA	FALSE
C16A3.2	0	5.53951	0	0	0.0899931	0.955903	NA	FALSE
C16A3.4	80.5912	129.255	0	66.488	-0.907944	0.201808	1	FALSE
C16A3.5	201.478	208.655	54.1669	210.545	-0.180239	0.695934	1	FALSE
C16A3.6	270.556	282.515	216.668	277.033	-0.0821892	0.863006	1	FALSE
C16B8.3	0	1.8465	0	0	0.49819	0.758101	NA	FALSE
C16B8.4	63.3217	49.8556	0	33.244	-0.96783	0.361637	NA	FALSE
C16C10.1	11.513	11.079	0	0	-0.952887	0.549111	NA	FALSE
C16C10.2	51.8086	31.3905	0	49.866	0.0145223	0.987127	1	FALSE
C16C10.4	414.469	452.393	162.501	326.899	-0.597656	0.176137	1	FALSE
C16C10.8	92.1043	81.2461	162.501	49.866	-0.225654	0.757749	1	FALSE
C16C2.4	109.374	73.8601	108.334	33.244	-0.861799	0.279865	1	FALSE
C16C4.17	5.75652	11.079	54.1669	5.54066	0.411927	0.797075	NA	FALSE
C16C8.11	0	7.38601	0	5.54066	0.42083	0.798122	NA	FALSE
C16C8.12	0	1.8465	0	0	0.403267	0.796776	NA	FALSE
C16C8.16	28.7826	7.38601	0	0	-1.61941	0.283945	NA	FALSE
C16C8.4	51.8086	7.38601	0	0	-2.2084	0.126961	NA	FALSE
C16C8.5	63.3217	11.079	0	33.244	-0.388454	0.738646	NA	FALSE
C16E9.2	17.2695	7.38601	0	16.622	0.293348	0.818954	NA	FALSE
C16H3.3	178.452	262.203	216.668	354.602	0.478855	0.348258	1	FALSE
C17C3.1	11.513	14.772	0	27.7033	0.687149	0.531706	NA	FALSE
C17C3.3	0	5.53951	0	11.0813	0.961544	0.559129	NA	FALSE
C17D12.7	23.0261	29.544	0	44.3253	0.205245	0.86852	NA	FALSE
C17E4.10	46.0521	33.237	0	66.488	0.415843	0.633995	1	FALSE
C17E4.11	11.513	22.158	0	22.1627	0.0222391	0.986252	NA	FALSE
C17E4.2	11.513	1.8465	0	5.54066	0.0440971	0.978636	NA	FALSE
C17E4.20	368.417	337.91	379.169	387.846	0.127094	0.753527	1	FALSE
C17E4.4	51.8086	3.69301	0	0	-2.03229	0.188921	NA	FALSE
C17E4.6	115.13	120.023	54.1669	144.057	0.0259808	0.970547	1	FALSE
C17E7.12	34.5391	22.158	0	0	-2.29886	0.0652388	NA	FALSE
C17E7.4	17.2695	7.38601	0	0	-1.24327	0.385261	NA	FALSE
C17E7.9	17.2695	9.23251	0	0	-1.2419	0.410455	NA	FALSE
C17F4.7	57.5652	22.158	0	0	-2.61459	0.0259794	0.859451	FALSE
C17F4.8	17.2695	12.9255	0	27.7033	0.263765	0.866307	NA	FALSE
C17G1.5	23.0261	3.69301	0	22.1627	0.575636	0.638929	NA	FALSE
C17G10.1	51.8086	24.0045	54.1669	33.244	0.0525356	0.95679	NA	FALSE
C17G10.2	17.2695	42.4696	0	22.1627	-0.636818	0.569955	NA	FALSE
C17G10.6	5.75652	3.69301	0	5.54066	0.33538	0.837637	NA	FALSE
C17G10.9	149.669	127.409	54.1669	160.679	-0.00515721	0.992991	1	FALSE
C17H11.2	23.0261	5.53951	0	11.0813	-0.227169	0.871503	NA	FALSE
C17H11.6	11.513	35.0835	0	33.244	0.168011	0.856619	1	FALSE
C17H12.2	132.4	140.334	54.1669	72.0286	-0.933477	0.117894	1	FALSE
C18A11.3	5.75652	1.8465	0	0	0.0255662	0.987282	NA	FALSE
C18A3.1	28.7826	11.079	0	5.54066	-1.10707	0.456213	NA	FALSE
C18A3.10	0	1.8465	0	0	0.935664	0.524969	NA	FALSE
C18A3.2	51.8086	59.0881	0	27.7033	-1.13948	0.257348	NA	FALSE
C18A3.3	184.209	227.12	216.668	293.655	0.387749	0.418122	1	FALSE
C18A3.9	149.669	227.12	325.002	171.761	0.130634	0.812232	1	FALSE
C18B12.4	17.2695	27.6975	0	27.7033	-0.00672984	0.995088	NA	FALSE
C18B12.6	11.513	25.851	54.1669	110.813	2.06548	0.0200463	0.767085	FALSE
C18B2.4	40.2956	14.772	0	44.3253	0.403567	0.695766	NA	FALSE
C18B2.5	0	1.8465	0	0	0.882422	0.557228	NA	FALSE
C18C4.5	11.513	14.772	54.1669	16.622	0.692019	0.460442	1	FALSE
C18D11.1	5.75652	1.8465	0	5.54066	0.98009	0.447517	1	FALSE
C18D11.3	34.5391	38.7766	0	0	-2.59549	0.0312108	NA	FALSE
C18D4.6	5.75652	16.6185	0	11.0813	-0.0895644	0.941842	NA	FALSE
C18E3.3	5.75652	12.9255	0	60.9473	1.81615	0.12852	NA	FALSE
C18E3.4	11.513	5.53951	0	5.54066	-0.21146	0.897786	NA	FALSE
C18E3.5	23.0261	11.079	0	22.1627	0.131526	0.917365	NA	FALSE
C18E3.9	17.2695	16.6185	54.1669	16.622	0.456994	0.680059	NA	FALSE
C18E9.2	385.687	225.273	270.835	243.789	-0.250923	0.570079	1	FALSE
C18E9.4	126.643	201.269	108.334	182.842	0.000862001	0.998572	1	FALSE
C18E9.5	0	1.8465	0	0	0.927165	0.521689	NA	FALSE
C18F10.7	34.5391	16.6185	0	16.622	-0.595404	0.611467	NA	FALSE
C18H9.3	40.2956	36.9301	0	38.7846	-0.365794	0.761565	NA	FALSE
C18H9.6	17.2695	0	0	0	-0.621301	0.698711	NA	FALSE
C23F12.4	11.513	14.772	54.1669	22.1627	0.953926	0.393805	NA	FALSE
C23G10.2	46.0521	33.237	108.334	33.244	0.280582	0.71975	1	FALSE
C23G10.5	5.75652	0	0	0	0.438107	0.780542	NA	FALSE
C23G10.7	63.3217	38.7766	108.334	72.0286	0.645421	0.451491	1	FALSE
C23G10.8	97.8608	132.948	0	105.273	-0.484832	0.497604	1	FALSE
C23H3.2	0	5.53951	0	0	0.0970522	0.948607	NA	FALSE
C23H3.3	17.2695	3.69301	54.1669	27.7033	1.55242	0.224699	NA	FALSE
C23H3.5	69.0782	20.3115	0	22.1627	-1.03832	0.356582	NA	FALSE
C23H4.2	0	1.8465	0	0	0.661329	0.687636	NA	FALSE
C23H4.6	74.8347	70.1671	162.501	105.273	0.660836	0.458364	NA	FALSE
C23H5.8	17.2695	5.53951	0	5.54066	-0.274534	0.818362	NA	FALSE
C24A1.3	0	1.8465	0	5.54066	1.48233	0.339901	NA	FALSE
C24A3.2	5.75652	0	0	0	0.833078	0.542442	1	FALSE
C24A3.4	11.513	20.3115	0	22.1627	0.112781	0.92712	NA	FALSE
C24B5.4	11.513	1.8465	0	11.0813	0.892825	0.477006	NA	FALSE
C24D10.4	109.374	60.9346	54.1669	66.488	-0.343842	0.646859	1	FALSE
C24D10.5	5.75652	1.8465	0	0	-0.00087942	0.999573	NA	FALSE
C24D10.6	86.3477	42.4696	162.501	27.7033	-0.105471	0.900121	1	FALSE
C24F3.2	28.7826	1.8465	0	0	-1.33429	0.396526	NA	FALSE
C24G6.2	0	1.8465	54.1669	0	1.8931	0.188032	NA	FALSE
C24G6.8	92.1043	136.641	162.501	166.22	0.479048	0.376675	1	FALSE
C24H10.2	5.75652	1.8465	0	0	0.0171308	0.991649	NA	FALSE
C24H10.3	5.75652	0	0	0	0.802811	0.556129	NA	FALSE
C24H11.5	23.0261	18.465	54.1669	11.0813	-0.0892986	0.934137	NA	FALSE
C24H12.1	5.75652	25.851	0	11.0813	-0.543161	0.689969	NA	FALSE
C24H12.18	17.2695	12.9255	0	11.0813	-0.437161	0.790001	NA	FALSE
C24H12.4	97.8608	88.6321	108.334	88.6506	-0.00685595	0.992265	1	FALSE
C24H12.5	34.5391	73.8601	0	66.488	-0.228483	0.83619	NA	FALSE
C25A1.1	155.426	136.641	0	116.354	-0.74855	0.371674	1	FALSE
C25A1.16	569.895	552.104	595.836	421.09	-0.267986	0.450376	1	FALSE
C25A1.4	224.504	252.971	216.668	243.789	-0.0260495	0.9597	1	FALSE
C25A1.5	201.478	57.2416	0	33.244	-1.93634	0.0209293	0.767085	FALSE
C25A11.2	23.0261	20.3115	54.1669	5.54066	-0.438325	0.727393	NA	FALSE
C25B8.8	5.75652	0	0	0	0.362969	0.821565	NA	FALSE
C25D7.10	51.8086	51.7021	54.1669	38.7846	-0.288533	0.736611	1	FALSE
C25F6.1	23.0261	33.237	0	16.622	-0.816148	0.486973	NA	FALSE
C25F6.7	0	0	0	5.54066	2.31687	0.100683	NA	FALSE
C25F9.11	5.75652	1.8465	0	0	-0.0207817	0.989927	NA	FALSE
C25G4.2	28.7826	70.1671	54.1669	33.244	-0.441406	0.599289	1	FALSE
C25G4.3	51.8086	20.3115	0	33.244	-0.324769	0.761774	NA	FALSE
C25G6.4	5.75652	9.23251	0	0	-0.547348	0.731184	NA	FALSE
C25H3.12	28.7826	22.158	0	5.54066	-1.46769	0.218747	NA	FALSE
C25H3.14	5.75652	22.158	54.1669	22.1627	0.784121	0.442953	1	FALSE
C25H3.17	23.0261	27.6975	0	22.1627	-0.294755	0.753665	1	FALSE
C25H3.3	34.5391	18.465	0	5.54066	-1.44334	0.227625	NA	FALSE
C25H3.4	11.513	3.69301	54.1669	11.0813	1.28206	0.309117	NA	FALSE
C25H3.7	28.7826	22.158	0	5.54066	-1.41123	0.205368	NA	FALSE
C25H3.8	17.2695	31.3905	0	5.54066	-1.45489	0.205958	NA	FALSE
C25H3.9	115.13	151.413	54.1669	88.6506	-0.671246	0.228315	1	FALSE
C26B2.7	23.0261	35.0835	0	16.622	-0.813329	0.405428	1	FALSE
C26B9.1	11.513	12.9255	0	16.622	0.229875	0.851493	NA	FALSE
C26B9.3	0	1.8465	0	0	1.02366	0.428912	1	FALSE
C26B9.5	5.75652	0	0	0	0.438477	0.780214	NA	FALSE
C26D10.3	0	5.53951	0	0	0.148461	0.927205	NA	FALSE
C26D10.4	0	1.8465	0	11.0813	1.86378	0.233285	NA	FALSE
C26D10.6	5.75652	0	0	0	0.223357	0.89214	NA	FALSE
C26E6.12	34.5391	20.3115	0	5.54066	-1.53025	0.231211	NA	FALSE
C26F1.1	247.53	371.147	541.669	238.249	0.0519901	0.915321	1	FALSE
C26F1.3	132.4	145.874	0	77.5693	-1.08693	0.117482	1	FALSE
C27A12.2	51.8086	44.3161	0	55.4066	-0.0638754	0.939626	1	FALSE
C27A12.6	28.7826	48.0091	0	44.3253	-0.268201	0.831973	NA	FALSE
C27A12.7	63.3217	42.4696	108.334	44.3253	0.177729	0.84486	1	FALSE
C27A12.9	11.513	7.38601	0	0	-0.911587	0.551545	NA	FALSE
C27A7.1	11.513	12.9255	0	38.7846	0.81963	0.591085	NA	FALSE
C27A7.5	46.0521	20.3115	0	44.3253	-0.0938757	0.943641	NA	FALSE
C27A7.6	23.0261	1.8465	0	0	-1.06511	0.48291	NA	FALSE
C27A7.8	0	0	0	5.54066	1.64834	0.317113	NA	FALSE
C27B7.2	11.513	16.6185	0	5.54066	-0.708293	0.60337	NA	FALSE
C27B7.5	34.5391	12.9255	0	11.0813	-0.853834	0.529071	NA	FALSE
C27B7.7	5.75652	1.8465	0	0	0.11973	0.936931	NA	FALSE
C27C12.1	40.2956	16.6185	54.1669	38.7846	0.543515	0.617549	NA	FALSE
C27C12.3	5.75652	5.53951	0	11.0813	0.579823	0.714901	NA	FALSE
C27C12.4	11.513	16.6185	54.1669	22.1627	0.868936	0.437725	NA	FALSE
C27C7.1	0	9.23251	0	0	-0.251924	0.878389	NA	FALSE
C27D8.3	0	1.8465	0	0	0.881875	0.568999	NA	FALSE
C27D8.4	28.7826	7.38601	0	0	-1.53967	0.286292	NA	FALSE
C27D9.1	46.0521	11.079	0	5.54066	-1.45091	0.34678	NA	FALSE
C27F2.10	63.3217	22.158	0	72.0286	0.313422	0.763731	NA	FALSE
C27F2.4	92.1043	79.3996	54.1669	66.488	-0.379537	0.587566	1	FALSE
C27F2.8	230.261	223.427	108.334	282.574	0.0486339	0.927671	1	FALSE
C27F2.9	103.617	44.3161	0	55.4066	-0.599916	0.469408	1	FALSE
C27H6.8	63.3217	60.9346	0	22.1627	-1.50032	0.110997	1	FALSE
C27H6.9	17.2695	12.9255	0	5.54066	-0.80004	0.578481	NA	FALSE
C28A5.1	23.0261	3.69301	0	27.7033	0.586111	0.677996	NA	FALSE
C28A5.2	23.0261	5.53951	0	5.54066	-0.67786	0.64459	NA	FALSE
C28C12.1	17.2695	1.8465	0	0	-0.83444	0.595785	NA	FALSE
C28C12.12	28.7826	62.7811	0	16.622	-1.46134	0.191888	NA	FALSE
C28G1.4	34.5391	20.3115	0	49.866	0.0643037	0.965694	NA	FALSE
C28H8.3	80.5912	77.5531	54.1669	72.0286	-0.193957	0.788388	1	FALSE
C28H8.4	270.556	249.278	108.334	188.383	-0.571969	0.229535	1	FALSE
C29A12.1	23.0261	14.772	0	0	-1.71184	0.232049	NA	FALSE
C29E4.12	305.095	308.366	162.501	277.033	-0.284358	0.515372	1	FALSE
C29E4.13	28.7826	36.9301	0	16.622	-1.01857	0.382311	NA	FALSE
C29E4.15	5.75652	5.53951	54.1669	5.54066	1.07285	0.319701	1	FALSE
C29F7.10	0	1.8465	0	0	0.614638	0.708949	NA	FALSE
C29F7.2	69.0782	90.4786	0	160.679	0.384633	0.67367	NA	FALSE
C29F7.3	69.0782	57.2416	0	49.866	-0.481937	0.503763	1	FALSE
C29F9.1	0	7.38601	0	5.54066	0.533145	0.717399	NA	FALSE
C29H12.2	132.4	84.9391	108.334	77.5693	-0.321651	0.610944	1	FALSE
C29H12.6	0	1.8465	0	0	0.938076	0.510656	NA	FALSE
C30A5.3	287.826	145.874	0	155.139	-0.81592	0.205494	1	FALSE
C30B5.2	236.017	97.8646	54.1669	60.9473	-1.35823	0.0456862	1	FALSE
C30B5.4	230.261	284.361	108.334	210.545	-0.476511	0.378648	1	FALSE
C30F12.1	5.75652	9.23251	0	16.622	0.596066	0.695534	NA	FALSE
C30F12.2	40.2956	7.38601	0	0	-1.8345	0.223071	NA	FALSE
C30F12.4	46.0521	14.772	0	5.54066	-1.58959	0.252732	NA	FALSE
C30F12.5	5.75652	3.69301	0	11.0813	0.900952	0.539414	NA	FALSE
C30G12.6	23.0261	5.53951	0	5.54066	-0.697663	0.651952	NA	FALSE
C30G4.4	5.75652	0	0	0	0.389421	0.807565	NA	FALSE
C30H6.7	34.5391	44.3161	54.1669	22.1627	-0.473966	0.590393	1	FALSE
C30H6.8	17.2695	25.851	0	38.7846	0.447939	0.664947	NA	FALSE
C30H6.9	28.7826	24.0045	54.1669	27.7033	0.307379	0.753544	NA	FALSE
C30H7.2	51.8086	24.0045	0	11.0813	-1.3711	0.160358	1	FALSE
C31B8.7	5.75652	0	0	0	0.295617	0.856505	NA	FALSE
C31C9.2	828.938	963.874	758.337	1224.49	0.223607	0.542251	1	FALSE
C31C9.7	17.2695	0	0	0	-0.568721	0.715831	NA	FALSE
C31E10.5	28.7826	24.0045	54.1669	49.866	0.846992	0.407381	NA	FALSE
C31E10.6	23.0261	18.465	0	27.7033	0.0742247	0.952123	NA	FALSE
C31G12.1	11.513	7.38601	0	5.54066	-0.320251	0.844908	NA	FALSE
C31H2.14	5.75652	0	0	0	0.742167	0.601214	NA	FALSE
C31H2.4	34.5391	40.6231	0	38.7846	-0.428361	0.739744	NA	FALSE
C31H5.4	736.834	1371.95	1516.67	1224.49	0.31284	0.339237	1	FALSE
C31H5.5	17.2695	1.8465	0	0	-0.796925	0.582921	NA	FALSE
C31H5.7	0	1.8465	0	0	0.687246	0.67599	NA	FALSE
C32B5.18	46.0521	68.3206	54.1669	144.057	0.904106	0.309952	1	FALSE
C32B5.7	11.513	29.544	0	38.7846	0.287994	0.828848	NA	FALSE
C32C4.1	17.2695	20.3115	0	38.7846	0.488903	0.696617	NA	FALSE
C32C4.3	11.513	7.38601	0	5.54066	-0.334489	0.83878	NA	FALSE
C32D5.10	57.5652	33.237	108.334	22.1627	-0.119485	0.902225	NA	FALSE
C32D5.11	34.5391	42.4696	0	49.866	-0.00670799	0.994601	NA	FALSE
C32D5.12	0	1.8465	0	0	0.998865	0.459105	1	FALSE
C32D5.3	28.7826	29.544	0	33.244	-0.034905	0.970671	1	FALSE
C32D5.6	5.75652	0	0	0	0.303972	0.852303	NA	FALSE
C32D5.7	0	0	0	5.54066	2.05446	0.192046	NA	FALSE
C32D5.8	132.4	79.3996	54.1669	138.517	0.249855	0.66608	1	FALSE
C32E12.4	5.75652	3.69301	0	0	-0.0304289	0.980893	1	FALSE
C32E8.5	207.235	197.576	0	188.383	-0.533	0.428598	1	FALSE
C32E8.9	5.75652	7.38601	0	5.54066	0.122942	0.927484	NA	FALSE
C32F10.4	5.75652	1.8465	0	0	0.288512	0.830769	NA	FALSE
C32F10.8	23.0261	20.3115	0	11.0813	-0.778853	0.48359	NA	FALSE
C33A11.2	11.513	35.0835	108.334	27.7033	0.817403	0.444099	NA	FALSE
C33A12.1	161.182	171.725	270.835	99.7319	-0.290152	0.597821	1	FALSE
C33A12.3	46.0521	31.3905	54.1669	66.488	0.767464	0.292636	1	FALSE
C33A12.4	5.75652	0	0	5.54066	1.53266	0.243402	1	FALSE
C33B4.4	11.513	11.079	0	0	-1.13244	0.41003	NA	FALSE
C33C12.10	69.0782	48.0091	108.334	27.7033	-0.37199	0.65949	1	FALSE
C33D9.13	241.774	293.594	108.334	288.114	-0.136406	0.768512	1	FALSE
C33D9.6	46.0521	51.7021	54.1669	72.0286	0.445653	0.573935	1	FALSE
C33D9.8	0	1.8465	0	5.54066	1.28472	0.432402	NA	FALSE
C33E10.8	11.513	3.69301	0	0	-0.571501	0.728077	NA	FALSE
C33F10.14	69.0782	53.5486	54.1669	33.244	-0.645683	0.459671	1	FALSE
C33F10.4	5.75652	24.0045	0	0	-1.39016	0.367785	NA	FALSE
C33G3.4	218.748	221.58	325.002	410.009	0.760265	0.157645	1	FALSE
C33G3.6	11.513	16.6185	0	44.3253	1.07863	0.337237	NA	FALSE
C33H5.13	17.2695	11.079	0	5.54066	-0.583821	0.581046	1	FALSE
C33H5.8	23.0261	27.6975	0	11.0813	-1.02025	0.381233	NA	FALSE
C34B2.10	247.53	193.883	108.334	138.517	-0.690927	0.167997	1	FALSE
C34B2.5	28.7826	51.7021	54.1669	27.7033	-0.320225	0.735525	NA	FALSE
C34B2.6	34.5391	36.9301	0	11.0813	-1.42461	0.189294	NA	FALSE
C34B2.8	166.939	175.418	54.1669	121.895	-0.617391	0.245906	1	FALSE
C34B2.9	0	0	0	5.54066	2.31924	0.104309	NA	FALSE
C34B7.2	28.7826	29.544	0	27.7033	-0.348494	0.766733	NA	FALSE
C34C12.2	63.3217	36.9301	0	49.866	-0.301372	0.758733	NA	FALSE
C34C12.4	69.0782	29.544	0	22.1627	-1.09605	0.245985	1	FALSE
C34C12.8	40.2956	29.544	0	5.54066	-1.86555	0.121432	NA	FALSE
C34C6.4	17.2695	5.53951	54.1669	0	-0.0107087	0.993772	NA	FALSE
C34D10.1	23.0261	51.7021	0	44.3253	-0.0973957	0.913732	1	FALSE
C34D4.1	5.75652	1.8465	0	0	0.252392	0.856574	NA	FALSE
C34D4.4	178.452	86.7856	54.1669	105.273	-0.402526	0.516961	1	FALSE
C34E10.10	103.617	129.255	54.1669	72.0286	-0.746707	0.291424	1	FALSE
C34E11.2	0	1.8465	0	0	0.756609	0.640159	NA	FALSE
C34E11.4	0	1.8465	0	0	0.706838	0.666407	NA	FALSE
C34E7.4	218.748	337.91	54.1669	221.627	-0.661654	0.268754	1	FALSE
C34F6.10	5.75652	3.69301	0	0	-0.0609265	0.96507	NA	FALSE
C34F6.11	5.75652	0	0	0	0.421772	0.789718	NA	FALSE
C34F6.5	5.75652	0	0	0	0.375818	0.81496	NA	FALSE
C34F6.7	17.2695	35.0835	54.1669	16.622	-0.175782	0.872699	NA	FALSE
C34F6.9	5.75652	16.6185	0	27.7033	0.725966	0.557149	NA	FALSE
C34H4.5	0	1.8465	0	16.622	1.99202	0.219916	NA	FALSE
C35A5.8	40.2956	101.558	54.1669	60.9473	-0.29644	0.718999	1	FALSE
C35B1.2	40.2956	25.851	0	38.7846	-0.0150508	0.987807	NA	FALSE
C35B1.5	57.5652	110.79	162.501	83.11	0.141933	0.805102	1	FALSE
C35B8.3	23.0261	7.38601	0	16.622	-0.055319	0.969235	NA	FALSE
C35C5.10	5.75652	1.8465	0	0	0.0802694	0.958066	NA	FALSE
C35C5.3	115.13	149.567	108.334	182.842	0.292902	0.594241	1	FALSE
C35D10.1	115.13	108.944	162.501	138.517	0.355637	0.502021	1	FALSE
C35D10.10	86.3477	62.7811	108.334	72.0286	0.124849	0.860532	1	FALSE
C35D10.12	5.75652	1.8465	0	0	0.0191623	0.990582	NA	FALSE
C35D10.13	454.765	336.063	162.501	238.249	-0.842993	0.123373	1	FALSE
C35D10.17	74.8347	81.2461	0	55.4066	-0.689483	0.344218	1	FALSE
C35D10.5	5.75652	16.6185	0	0	-1.16143	0.403234	NA	FALSE
C35D10.6	51.8086	48.0091	0	27.7033	-0.989805	0.318122	NA	FALSE
C35D10.7	69.0782	12.9255	0	16.622	-1.23485	0.326296	NA	FALSE
C35D10.8	5.75652	25.851	0	5.54066	-0.911097	0.562857	NA	FALSE
C35E7.10	0	11.079	0	16.622	0.698237	0.670693	NA	FALSE
C35E7.4	5.75652	7.38601	0	0	-0.559099	0.672884	NA	FALSE
C35E7.5	667.756	714.596	379.169	1058.27	0.231497	0.569784	1	FALSE
C35E7.6	17.2695	20.3115	0	0	-1.70231	0.267469	NA	FALSE
C35E7.8	17.2695	1.8465	0	0	-0.768849	0.640425	NA	FALSE
C36A4.4	5.75652	7.38601	0	5.54066	0.0508484	0.973971	NA	FALSE
C36B1.11	69.0782	92.3251	0	33.244	-1.44106	0.131112	1	FALSE
C36B1.14	489.304	382.226	162.501	155.139	-1.43888	0.00402997	0.428025	FALSE
C36B7.3	5.75652	22.158	108.334	11.0813	1.07315	0.4421	NA	FALSE
C36B7.6	103.617	92.3251	108.334	149.598	0.489681	0.44531	1	FALSE
C36E6.1	34.5391	68.3206	54.1669	60.9473	0.129403	0.883152	1	FALSE
C36E6.2	51.8086	53.5486	0	60.9473	-0.121824	0.889369	1	FALSE
C36E8.1	74.8347	59.0881	54.1669	72.0286	0.0284615	0.971857	1	FALSE
C36E8.4	11.513	1.8465	0	5.54066	0.400684	0.759978	NA	FALSE
C37A2.7	938.312	1274.09	812.504	991.779	-0.238384	0.381594	1	FALSE
C37A2.8	126.643	99.7111	108.334	88.6506	-0.257714	0.702625	1	FALSE
C37A5.7	0	12.9255	0	0	-0.567658	0.729815	NA	FALSE
C37C3.1	63.3217	29.544	0	33.244	-0.740565	0.522846	NA	FALSE
C37C3.2	97.8608	55.3951	108.334	66.488	0.0343428	0.958948	1	FALSE
C37C3.9	132.4	40.6231	0	11.0813	-2.50934	0.0231929	0.812169	FALSE
C37H5.13	23.0261	7.38601	0	16.622	0.207751	0.850143	NA	FALSE
C37H5.5	178.452	158.799	108.334	99.7319	-0.709259	0.277192	1	FALSE
C38D4.4	51.8086	7.38601	0	0	-2.14173	0.133245	NA	FALSE
C38D4.9	17.2695	20.3115	0	27.7033	0.179921	0.881443	NA	FALSE
C38H2.2	11.513	20.3115	162.501	16.622	1.27353	0.149565	1	FALSE
C38H2.3	0	1.8465	0	0	0.861523	0.574469	NA	FALSE
C39B10.7	0	1.8465	54.1669	5.54066	2.31636	0.12823	NA	FALSE
C39B5.2	189.965	265.896	108.334	326.899	0.130166	0.838488	1	FALSE
C39B5.6	0	1.8465	0	0	0.684792	0.67714	NA	FALSE
C39D10.7	46.0521	11.079	0	0	-2.21113	0.1045	NA	FALSE
C39E9.11	138.156	140.334	54.1669	166.22	-0.00878813	0.988779	1	FALSE
C39E9.12	143.913	132.948	54.1669	88.6506	-0.791964	0.342198	1	FALSE
C39F7.5	5.75652	7.38601	0	16.622	0.887828	0.504908	NA	FALSE
C40A11.10	40.2956	42.4696	54.1669	72.0286	0.63357	0.471992	NA	FALSE
C40A11.2	126.643	144.027	0	160.679	-0.19561	0.780919	1	FALSE
C40A11.3	97.8608	64.6276	0	66.488	-0.619478	0.498675	1	FALSE
C40A11.4	189.965	149.567	108.334	254.871	0.340331	0.544693	1	FALSE
C40A11.6	57.5652	49.8556	0	33.244	-0.89876	0.370861	NA	FALSE
C40H1.7	23.0261	0	0	0	-0.879382	0.592349	NA	FALSE
C41A3.1	5.75652	3.69301	0	0	-0.246917	0.88027	NA	FALSE
C41D11.3	46.0521	59.0881	0	60.9473	-0.190908	0.846983	NA	FALSE
C41D11.9	46.0521	57.2416	0	44.3253	-0.525476	0.59168	NA	FALSE
C41G7.3	34.5391	24.0045	0	0	-2.24986	0.0870756	NA	FALSE
C41G7.9	126.643	86.7856	54.1669	94.1913	-0.188344	0.723703	1	FALSE
C41H7.1	11.513	14.772	0	5.54066	-0.649138	0.687456	NA	FALSE
C41H7.3	0	16.6185	54.1669	55.4066	2.11315	0.0655835	NA	FALSE
C41H7.4	51.8086	86.7856	54.1669	83.11	0.092729	0.901754	1	FALSE
C41H7.5	5.75652	16.6185	0	5.54066	-0.475485	0.768235	NA	FALSE
C41H7.6	149.669	107.097	54.1669	166.22	0.0813225	0.908061	1	FALSE
C42C1.11	11.513	16.6185	0	16.622	0.0817021	0.941527	NA	FALSE
C42C1.12	184.209	158.799	0	127.435	-0.745016	0.247659	1	FALSE
C42C1.13	23.0261	27.6975	0	5.54066	-1.49556	0.246159	NA	FALSE
C42C1.4	17.2695	14.772	0	11.0813	-0.420217	0.747488	NA	FALSE
C42C1.8	40.2956	7.38601	0	0	-1.99293	0.139643	NA	FALSE
C42D4.1	0	3.69301	0	0	0.391771	0.810613	NA	FALSE
C42D4.18	23.0261	20.3115	0	16.622	-0.484348	0.704164	NA	FALSE
C42D4.2	23.0261	18.465	54.1669	16.622	0.0985519	0.943362	NA	FALSE
C42D8.1	11.513	5.53951	0	11.0813	0.366836	0.781617	NA	FALSE
C43E11.12	155.426	62.7811	0	44.3253	-1.44342	0.113881	1	FALSE
C43E11.9	212.991	195.729	216.668	94.1913	-0.736708	0.216257	1	FALSE
C43H6.3	57.5652	16.6185	108.334	27.7033	0.370851	0.702269	1	FALSE
C43H6.4	34.5391	75.7066	54.1669	121.895	0.798593	0.300148	1	FALSE
C44B7.11	23.0261	14.772	0	38.7846	0.669821	0.537409	NA	FALSE
C44B7.12	28.7826	14.772	54.1669	0	-0.896703	0.446834	NA	FALSE
C44B7.2	80.5912	92.3251	108.334	83.11	0.0189511	0.980384	1	FALSE
C44B7.5	11.513	3.69301	0	5.54066	-0.0509753	0.974986	NA	FALSE
C44B7.7	0	7.38601	0	11.0813	0.967167	0.472492	NA	FALSE
C44B9.3	92.1043	62.7811	0	77.5693	-0.488799	0.66074	NA	FALSE
C44C1.1	57.5652	59.0881	108.334	77.5693	0.50967	0.409252	1	FALSE
C44C10.4	23.0261	29.544	0	38.7846	0.0116028	0.993047	NA	FALSE
C44E4.1	63.3217	62.7811	0	83.11	0.105253	0.882331	1	FALSE
C44E4.4	472.034	476.398	270.835	587.31	0.0726965	0.848869	1	FALSE
C44E4.5	0	18.465	0	5.54066	-0.367474	0.797599	NA	FALSE
C44H4.4	40.2956	51.7021	54.1669	38.7846	-0.158789	0.863539	NA	FALSE
C44H9.6	11.513	3.69301	0	0	-0.675191	0.677168	NA	FALSE
C44H9.7	11.513	1.8465	0	0	-0.0610234	0.960674	1	FALSE
C45B11.6	0	0	0	11.0813	2.72787	0.0499802	NA	FALSE
C45B2.6	11.513	11.079	0	0	-1.119	0.412755	NA	FALSE
C45E5.1	11.513	5.53951	0	11.0813	0.208291	0.894394	NA	FALSE
C45E5.4	23.0261	11.079	0	0	-1.21541	0.422188	NA	FALSE
C45G3.3	0	7.38601	0	5.54066	0.480185	0.759438	NA	FALSE
C45G7.4	0	18.465	0	33.244	0.830923	0.59727	NA	FALSE
C45G9.2	51.8086	33.237	0	33.244	-0.60997	0.589211	NA	FALSE
C45G9.5	46.0521	38.7766	0	16.622	-1.27027	0.202193	1	FALSE
C45G9.6	11.513	0	0	0	-0.229785	0.887232	NA	FALSE
C45G9.7	28.7826	31.3905	0	60.9473	0.677081	0.415413	1	FALSE
C45H4.14	34.5391	11.079	0	5.54066	-1.28599	0.376455	NA	FALSE
C46A5.5	40.2956	5.53951	0	0	-1.89512	0.185422	NA	FALSE
C46A5.6	17.2695	5.53951	0	11.0813	0.0003385	0.99981	NA	FALSE
C46C11.2	17.2695	1.8465	54.1669	22.1627	1.48011	0.272459	NA	FALSE
C46C11.3	0	0	0	5.54066	2.32293	0.0977195	NA	FALSE
C46C11.4	23.0261	27.6975	0	49.866	0.271111	0.848167	NA	FALSE
C46C2.2	51.8086	96.0181	54.1669	83.11	0.0300812	0.962278	1	FALSE
C46C2.7	28.7826	16.6185	0	16.622	-0.465813	0.690567	NA	FALSE
C46F11.4	69.0782	147.72	0	83.11	-0.733884	0.350725	1	FALSE
C46F11.5	28.7826	46.1626	0	38.7846	-0.245429	0.798116	1	FALSE
C46F11.6	11.513	5.53951	0	0	-0.652903	0.613934	NA	FALSE
C46G7.2	0	1.8465	0	0	0.947824	0.496925	1	FALSE
C46H11.10	5.75652	3.69301	0	0	-0.211187	0.895698	NA	FALSE
C46H11.2	23.0261	12.9255	0	5.54066	-1.03625	0.498908	NA	FALSE
C46H3.2	40.2956	46.1626	108.334	127.435	1.40712	0.0535932	1	FALSE
C47B2.2	40.2956	40.6231	108.334	49.866	0.598553	0.518941	NA	FALSE
C47B2.9	0	5.53951	0	5.54066	0.794916	0.569051	NA	FALSE
C47D12.2	126.643	53.5486	54.1669	38.7846	-0.972174	0.244202	1	FALSE
C47D12.4	46.0521	38.7766	0	72.0286	0.159686	0.893709	NA	FALSE
C47E12.13	5.75652	1.8465	0	0	0.247014	0.856987	NA	FALSE
C47E12.2	46.0521	27.6975	0	33.244	-0.339391	0.735958	NA	FALSE
C47E12.3	63.3217	24.0045	54.1669	27.7033	-0.293663	0.768454	NA	FALSE
C47E12.7	120.887	108.944	0	94.1913	-0.594389	0.411138	1	FALSE
C47E8.4	120.887	88.6321	108.334	160.679	0.495432	0.428565	1	FALSE
C47F8.1	11.513	7.38601	0	27.7033	0.817771	0.59439	NA	FALSE
C47F8.7	11.513	1.8465	0	49.866	2.08363	0.115497	NA	FALSE
C47G2.3	28.7826	35.0835	54.1669	11.0813	-0.686064	0.506451	NA	FALSE
C47G2.4	34.5391	38.7766	54.1669	11.0813	-0.831864	0.449384	NA	FALSE
C48B4.10	11.513	1.8465	0	0	-0.393601	0.798029	NA	FALSE
C48B4.11	57.5652	14.772	0	27.7033	-0.621882	0.644421	NA	FALSE
C48B4.3	5.75652	0	0	0	0.794585	0.564427	1	FALSE
C48B4.6	11.513	3.69301	0	0	-0.529163	0.716156	NA	FALSE
C48B4.7	132.4	20.3115	0	0	-3.33374	0.00652717	0.552266	FALSE
C48B4.8	5.75652	3.69301	0	0	-0.221333	0.892361	NA	FALSE
C48B4.9	69.0782	18.465	0	11.0813	-1.60824	0.231155	NA	FALSE
C48B6.10	397.2	607.499	812.504	360.143	-0.100423	0.778044	1	FALSE
C48B6.2	115.13	121.869	0	83.11	-0.805107	0.279757	1	FALSE
C48B6.3	92.1043	144.027	0	160.679	0.012153	0.985385	1	FALSE
C48B6.9	23.0261	14.772	0	27.7033	0.366017	0.721397	NA	FALSE
C48D1.1	34.5391	24.0045	0	22.1627	-0.644306	0.646905	NA	FALSE
C48D1.5	23.0261	9.23251	0	11.0813	-0.457857	0.747787	NA	FALSE
C48E7.1	5.75652	3.69301	0	5.54066	0.842241	0.429225	1	FALSE
C48E7.6	0	1.8465	0	0	0.816925	0.605754	NA	FALSE
C49A9.10	28.7826	40.6231	108.334	16.622	-0.0165384	0.986533	NA	FALSE
C49A9.5	11.513	0	0	0	-0.30904	0.847569	NA	FALSE
C49A9.6	5.75652	5.53951	0	0	-0.300536	0.826003	NA	FALSE
C49C3.10	0	1.8465	0	0	0.639027	0.69805	NA	FALSE
C49C3.15	17.2695	12.9255	0	33.244	0.775846	0.480315	NA	FALSE
C49C3.6	92.1043	83.0926	0	55.4066	-0.937327	0.304751	1	FALSE
C49C3.7	34.5391	38.7766	54.1669	16.622	-0.584235	0.557573	NA	FALSE
C49C3.8	34.5391	18.465	108.334	49.866	1.24169	0.153587	1	FALSE
C49C3.9	11.513	0	0	0	-0.29639	0.855602	NA	FALSE
C49C8.2	5.75652	0	0	0	0.418206	0.792699	NA	FALSE
C49F5.3	11.513	5.53951	0	5.54066	-0.109223	0.939204	NA	FALSE
C49F5.6	34.5391	14.772	0	5.54066	-1.42714	0.295061	NA	FALSE
C49H3.3	408.713	574.262	270.835	443.253	-0.310273	0.422876	1	FALSE
C49H3.4	5.75652	38.7766	0	16.622	-0.576792	0.63429	NA	FALSE
C49H3.6	80.5912	123.716	108.334	166.22	0.495361	0.460815	1	FALSE
C50B6.3	57.5652	75.7066	0	60.9473	-0.448723	0.604032	1	FALSE
C50B6.9	5.75652	11.079	0	11.0813	0.273366	0.828365	NA	FALSE
C50B8.1	46.0521	75.7066	54.1669	60.9473	-0.0638285	0.924616	1	FALSE
C50B8.6	5.75652	0	0	0	0.453163	0.771952	NA	FALSE
C50C3.1	57.5652	7.38601	0	11.0813	-1.25822	0.396555	NA	FALSE
C50D2.5	368.417	472.705	379.169	454.334	0.0325802	0.929382	1	FALSE
C50D2.6	0	1.8465	0	0	0.828954	0.602413	NA	FALSE
C50D2.7	23.0261	36.9301	108.334	27.7033	0.475392	0.60478	1	FALSE
C50D2.8	28.7826	16.6185	0	5.54066	-1.29047	0.341387	NA	FALSE
C50D2.9	17.2695	12.9255	0	5.54066	-0.799468	0.540738	NA	FALSE
C50E3.11	17.2695	7.38601	0	0	-1.1344	0.485985	NA	FALSE
C50E3.12	28.7826	7.38601	0	0	-1.5976	0.284056	NA	FALSE
C50E3.13	11.513	3.69301	0	0	-0.633216	0.687695	NA	FALSE
C50E3.5	23.0261	12.9255	0	5.54066	-1.01468	0.448174	NA	FALSE
C50F2.2	92.1043	70.1671	0	72.0286	-0.52167	0.56631	1	FALSE
C50F2.3	80.5912	73.8601	54.1669	127.435	0.46275	0.533197	1	FALSE
C50F2.4	92.1043	228.966	54.1669	188.383	-0.128117	0.848154	1	FALSE
C50F4.12	5.75652	16.6185	0	16.622	0.181246	0.898333	NA	FALSE
C50F4.16	46.0521	22.158	0	22.1627	-0.718061	0.526765	NA	FALSE
C50F4.4	28.7826	24.0045	0	11.0813	-1.04624	0.402838	NA	FALSE
C50F4.6	1490.94	2367.22	1625.01	2066.67	-0.0345776	0.910231	1	FALSE
C50F4.9	17.2695	14.772	0	5.54066	-0.921521	0.559078	NA	FALSE
C50F7.6	0	3.69301	0	0	0.448246	0.764851	NA	FALSE
C51E3.10	11.513	14.772	54.1669	0	-0.389551	0.741881	NA	FALSE
C51E3.6	0	1.8465	0	0	0.768471	0.63479	NA	FALSE
C51E3.9	11.513	0	0	0	-0.276154	0.864751	NA	FALSE
C52A10.3	5.75652	16.6185	0	5.54066	-0.501941	0.752687	NA	FALSE
C52B9.4	51.8086	79.3996	108.334	110.813	0.677129	0.266473	1	FALSE
C52B9.8	241.774	249.278	162.501	282.574	0.0242274	0.962061	1	FALSE
C52D10.12	11.513	5.53951	0	5.54066	-0.0576074	0.966098	NA	FALSE
C52D10.3	0	7.38601	0	5.54066	0.491391	0.719548	NA	FALSE
C52E12.1	51.8086	42.4696	0	49.866	-0.196121	0.830889	1	FALSE
C52E2.2	11.513	5.53951	54.1669	11.0813	0.850893	0.591023	NA	FALSE
C52E2.4	0	0	0	5.54066	1.34927	0.406326	NA	FALSE
C53A3.2	0	0	0	5.54066	2.19475	0.142786	NA	FALSE
C53A5.13	0	7.38601	0	0	-0.138859	0.932513	NA	FALSE
C53A5.16	0	12.9255	0	0	-0.605427	0.6993	NA	FALSE
C53A5.17	17.2695	18.465	0	5.54066	-1.05322	0.41028	NA	FALSE
C53A5.2	11.513	7.38601	0	16.622	0.888868	0.332509	1	FALSE
C53A5.6	11.513	20.3115	0	0	-1.60171	0.246388	NA	FALSE
C53A5.9	5.75652	0	0	0	0.655833	0.658478	NA	FALSE
C53B4.3	17.2695	20.3115	0	0	-1.7777	0.15315	NA	FALSE
C53B4.4	74.8347	22.158	162.501	94.1913	1.23194	0.149809	1	FALSE
C53C11.2	11.513	9.23251	0	0	-0.929256	0.556124	NA	FALSE
C53C11.5	11.513	9.23251	0	0	-0.95042	0.540717	NA	FALSE
C53D5.1	11.513	5.53951	0	0	-0.622304	0.63692	NA	FALSE
C53D5.5	28.7826	44.3161	0	66.488	0.410783	0.659241	NA	FALSE
C53D6.6	5.75652	11.079	0	5.54066	-0.195525	0.882965	NA	FALSE
C53D6.8	0	14.772	0	0	-0.69381	0.660181	NA	FALSE
C53H9.2	17.2695	46.1626	54.1669	60.9473	0.740505	0.406806	NA	FALSE
C53H9.3	97.8608	208.655	54.1669	144.057	-0.32003	0.564472	1	FALSE
C54C6.6	46.0521	62.7811	54.1669	11.0813	-1.43149	0.149823	NA	FALSE
C54D1.7	11.513	11.079	0	16.622	0.321942	0.802699	NA	FALSE
C54D10.10	5.75652	1.8465	0	0	-0.0142472	0.993095	NA	FALSE
C54D10.13	0	5.53951	0	5.54066	0.804111	0.524462	NA	FALSE
C54E10.6	28.7826	51.7021	54.1669	60.9473	0.479027	0.447046	1	FALSE
C54E4.5	5.75652	5.53951	0	0	-0.229638	0.858657	NA	FALSE
C54G10.4	23.0261	16.6185	0	11.0813	-0.742362	0.593361	NA	FALSE
C54G4.7	5.75652	1.8465	0	0	0.0603887	0.969695	NA	FALSE
C54G4.9	11.513	16.6185	0	0	-1.37168	0.32189	NA	FALSE
C55A6.1	138.156	83.0926	54.1669	44.3253	-1.17826	0.155185	1	FALSE
C55A6.10	28.7826	35.0835	54.1669	33.244	0.192913	0.853538	NA	FALSE
C55A6.7	0	1.8465	0	0	0.892443	0.565156	NA	FALSE
C55B6.1	5.75652	7.38601	0	0	-0.487686	0.749275	NA	FALSE
C55B7.11	11.513	7.38601	0	0	-0.912937	0.55602	NA	FALSE
C56A3.4	17.2695	29.544	54.1669	5.54066	-0.518491	0.681385	NA	FALSE
C56A3.5	23.0261	59.0881	108.334	55.4066	0.609999	0.514977	NA	FALSE
C56A3.6	57.5652	18.465	0	22.1627	-0.792852	0.468508	NA	FALSE
C56C10.10	63.3217	38.7766	0	22.1627	-1.1642	0.197816	1	FALSE
C56C10.11	28.7826	64.6276	0	94.1913	0.494614	0.568266	1	FALSE
C56C10.7	40.2956	29.544	0	5.54066	-1.84697	0.122645	NA	FALSE
C56C10.9	11.513	5.53951	0	16.622	0.788697	0.521127	NA	FALSE
C56E6.2	80.5912	90.4786	54.1669	94.1913	0.0349792	0.950756	1	FALSE
C56E6.9	109.374	232.659	108.334	221.627	0.117294	0.835315	1	FALSE
C56G2.15	5.75652	33.237	54.1669	60.9473	1.24914	0.282527	NA	FALSE
C56G2.4	11.513	5.53951	0	33.244	1.61559	0.137279	1	FALSE
C56G2.5	5.75652	25.851	54.1669	11.0813	0.103485	0.943053	NA	FALSE
C56G2.7	51.8086	73.8601	54.1669	110.813	0.573338	0.421874	1	FALSE
C56G7.3	0	3.69301	0	0	0.460426	0.76671	NA	FALSE
CC8.2	40.2956	11.079	0	22.1627	-0.357888	0.77265	NA	FALSE
CD4.3	40.2956	57.2416	0	49.866	-0.236889	0.774485	1	FALSE
D1005.2	17.2695	0	0	5.54066	0.261025	0.836432	NA	FALSE
D1007.10	11.513	1.8465	0	0	-0.379121	0.80239	NA	FALSE
D1007.15	0	5.53951	0	16.622	1.61886	0.194984	NA	FALSE
D1007.4	74.8347	25.851	0	44.3253	-0.408924	0.679798	NA	FALSE
D1007.5	86.3477	53.5486	0	72.0286	-0.26981	0.754696	1	FALSE
D1007.8	17.2695	22.158	0	0	-1.7621	0.207089	NA	FALSE
D1014.4	97.8608	60.9346	54.1669	72.0286	-0.173345	0.820241	1	FALSE
D1022.4	34.5391	33.237	108.334	33.244	0.505937	0.619053	NA	FALSE
D1025.1	17.2695	9.23251	0	16.622	0.197298	0.875366	NA	FALSE
D1025.10	11.513	3.69301	0	16.622	0.505811	0.758763	NA	FALSE
D1037.1	63.3217	59.0881	54.1669	72.0286	0.13334	0.873467	1	FALSE
D1043.1	28.7826	38.7766	0	44.3253	-0.103441	0.933014	NA	FALSE
D1044.1	5.75652	29.544	0	38.7846	0.322899	0.839522	NA	FALSE
D1044.6	74.8347	62.7811	0	16.622	-1.95495	0.0911863	NA	FALSE
D1046.18	69.0782	72.0136	0	88.6506	-0.123732	0.894543	NA	FALSE
D1046.2	17.2695	16.6185	0	11.0813	-0.491279	0.691211	NA	FALSE
D1046.3	5.75652	9.23251	0	5.54066	-0.0333015	0.979847	NA	FALSE
D1053.4	11.513	14.772	0	0	-1.247	0.27529	1	FALSE
D1054.1	23.0261	20.3115	54.1669	11.0813	-0.15121	0.887942	NA	FALSE
D1054.10	51.8086	33.237	0	5.54066	-2.19874	0.110067	NA	FALSE
D1054.11	51.8086	31.3905	0	0	-2.85584	0.0455571	NA	FALSE
D1054.3	195.722	125.562	162.501	116.354	-0.309536	0.596158	1	FALSE
D1069.3	11.513	18.465	0	22.1627	0.164428	0.900698	NA	FALSE
D1081.6	11.513	18.465	0	5.54066	-0.82755	0.576085	NA	FALSE
D1081.7	23.0261	36.9301	0	5.54066	-1.70013	0.160523	NA	FALSE
D1081.9	63.3217	11.079	0	0	-2.50567	0.0703829	NA	FALSE
D1086.11	11.513	5.53951	0	0	-0.701467	0.662836	NA	FALSE
D1086.2	0	1.8465	0	0	0.722905	0.658562	NA	FALSE
D2005.3	126.643	147.72	54.1669	77.5693	-0.867638	0.151871	1	FALSE
D2005.4	17.2695	11.079	0	16.622	0.0463633	0.971561	NA	FALSE
D2005.6	5.75652	0	0	0	0.245601	0.881371	NA	FALSE
D2005.7	46.0521	16.6185	0	0	-2.21996	0.0998346	NA	FALSE
D2013.3	0	3.69301	0	38.7846	2.16113	0.188871	NA	FALSE
D2013.6	57.5652	53.5486	0	27.7033	-1.08415	0.23838	1	FALSE
D2021.4	0	5.53951	0	0	0.161889	0.917905	NA	FALSE
D2023.3	5.75652	0	0	0	0.533191	0.72567	NA	FALSE
D2023.4	46.0521	62.7811	0	49.866	-0.426803	0.638912	1	FALSE
D2023.6	63.3217	18.465	0	11.0813	-1.54679	0.188931	NA	FALSE
D2024.5	126.643	70.1671	0	44.3253	-1.27958	0.12552	1	FALSE
D2030.11	80.5912	118.176	54.1669	77.5693	-0.466213	0.527757	1	FALSE
D2030.2	28.7826	12.9255	0	22.1627	-0.040141	0.971954	NA	FALSE
D2030.3	74.8347	64.6276	0	49.866	-0.752535	0.415149	NA	FALSE
D2030.4	149.669	260.357	216.668	155.139	-0.327703	0.483267	1	FALSE
D2030.7	57.5652	18.465	0	5.54066	-1.97708	0.128197	NA	FALSE
D2030.8	63.3217	48.0091	54.1669	49.866	-0.127708	0.892584	NA	FALSE
D2045.2	40.2956	70.1671	0	60.9473	-0.248553	0.791742	NA	FALSE
D2045.7	0	7.38601	0	16.622	1.05616	0.518025	NA	FALSE
D2045.9	51.8086	44.3161	0	27.7033	-0.936688	0.36022	NA	FALSE
D2085.3	28.7826	29.544	54.1669	27.7033	0.175359	0.86908	NA	FALSE
D2085.4	17.2695	59.0881	54.1669	66.488	0.566094	0.553444	NA	FALSE
D2089.3	69.0782	132.948	0	138.517	-0.0841072	0.921797	1	FALSE
D2096.1	11.513	5.53951	0	5.54066	-0.133126	0.929292	NA	FALSE
D2096.12	40.2956	16.6185	0	11.0813	-1.1036	0.421851	NA	FALSE
D2096.7	11.513	12.9255	0	5.54066	-0.594882	0.678604	NA	FALSE
DC2.5	0	7.38601	0	11.0813	0.92558	0.529946	NA	FALSE
DH11.2	28.7826	1.8465	0	0	-1.31568	0.358381	NA	FALSE
DH11.5	5.75652	0	0	0	0.452348	0.772547	NA	FALSE
DY3.8	86.3477	70.1671	54.1669	5.54066	-2.11457	0.050487	1	FALSE
E01A2.1	92.1043	75.7066	54.1669	49.866	-0.675528	0.383961	1	FALSE
E01A2.2	184.209	217.887	108.334	238.249	0.023406	0.964153	1	FALSE
E01A2.5	34.5391	33.237	0	38.7846	-0.155828	0.886235	NA	FALSE
E01B7.1	28.7826	11.079	0	5.54066	-1.0753	0.386385	NA	FALSE
E01B7.2	34.5391	24.0045	0	16.622	-0.875668	0.505617	NA	FALSE
E01G4.3	86.3477	33.237	108.334	94.1913	0.840095	0.159351	1	FALSE
E01G4.5	17.2695	3.69301	0	33.244	1.33395	0.257811	NA	FALSE
E01G6.2	0	0	0	5.54066	2.33607	0.0909461	NA	FALSE
E02D9.1	898.017	963.874	812.504	903.128	-0.0912626	0.764409	1	FALSE
E02H1.1	92.1043	73.8601	108.334	66.488	-0.122682	0.882475	1	FALSE
E02H1.2	17.2695	7.38601	54.1669	16.622	0.955178	0.416663	NA	FALSE
E02H1.5	23.0261	40.6231	0	16.622	-0.984064	0.446802	NA	FALSE
E02H1.6	46.0521	72.0136	54.1669	49.866	-0.256766	0.779573	NA	FALSE
E02H4.6	11.513	7.38601	0	0	-0.821843	0.607638	NA	FALSE
E02H9.3	0	1.8465	0	0	0.474571	0.767903	NA	FALSE
E03H4.8	0	7.38601	0	5.54066	0.450715	0.779477	NA	FALSE
E04A4.5	126.643	108.944	0	72.0286	-0.906944	0.174661	1	FALSE
E04D5.1	97.8608	42.4696	0	27.7033	-1.3812	0.1483	1	FALSE
E04D5.5	0	1.8465	0	0	0.71495	0.660884	NA	FALSE
E04F6.8	5.75652	7.38601	0	0	-0.465121	0.775013	NA	FALSE
E04F6.9	5.75652	0	0	5.54066	0.762646	0.643378	NA	FALSE
EEED8.10	28.7826	20.3115	0	0	-2.00412	0.0843768	1	FALSE
EEED8.12	17.2695	1.8465	0	0	-0.843035	0.603511	NA	FALSE
EEED8.14	11.513	12.9255	0	22.1627	0.305307	0.844436	NA	FALSE
EEED8.15	391.443	343.449	270.835	432.172	0.079622	0.853192	1	FALSE
EEED8.2	51.8086	90.4786	0	33.244	-1.21091	0.103075	1	FALSE
EEED8.3	63.3217	46.1626	0	16.622	-1.64404	0.133377	1	FALSE
EEED8.4	34.5391	5.53951	0	33.244	0.152506	0.922078	NA	FALSE
EGAP2.1	28.7826	14.772	0	16.622	-0.393872	0.734271	NA	FALSE
EGAP9.3	11.513	5.53951	0	0	-0.727272	0.609145	NA	FALSE
EGAP9.4	0	1.8465	0	5.54066	1.25286	0.44492	NA	FALSE
E_BE45912.2	0	9.23251	0	11.0813	0.695005	0.646282	NA	FALSE
F01D4.5	57.5652	59.0881	0	83.11	0.0350598	0.971352	NA	FALSE
F01F1.11	69.0782	51.7021	54.1669	99.7319	0.51925	0.523051	1	FALSE
F01F1.15	80.5912	55.3951	54.1669	66.488	-0.0170819	0.980507	1	FALSE
F01F1.2	46.0521	51.7021	0	27.7033	-0.910029	0.307953	1	FALSE
F01G10.10	0	5.53951	0	0	0.07047	0.963544	NA	FALSE
F01G4.4	51.8086	25.851	0	22.1627	-0.950971	0.452019	NA	FALSE
F01G4.5	40.2956	14.772	0	5.54066	-1.49329	0.217242	NA	FALSE
F01G4.6	449.008	275.129	162.501	282.574	-0.470697	0.292558	1	FALSE
F02A9.4	74.8347	66.4741	0	55.4066	-0.540792	0.467882	1	FALSE
F02C12.3	0	1.8465	0	0	0.697185	0.670778	NA	FALSE
F02D10.6	17.2695	16.6185	0	22.1627	-0.038335	0.97951	NA	FALSE
F02E8.4	46.0521	16.6185	0	0	-2.28366	0.0981144	NA	FALSE
F02E9.1	80.5912	94.1716	0	121.895	0.0335664	0.966327	1	FALSE
F02E9.10	80.5912	101.558	108.334	144.057	0.509638	0.461321	1	FALSE
F02E9.5	103.617	101.558	162.501	99.7319	0.135695	0.822068	1	FALSE
F02H6.2	0	5.53951	0	0	0.0934881	0.952729	NA	FALSE
F02H6.3	28.7826	14.772	0	0	-1.8654	0.189739	NA	FALSE
F07A11.4	5.75652	1.8465	0	0	0.135187	0.92875	NA	FALSE
F07A11.5	28.7826	29.544	0	27.7033	-0.501982	0.758554	NA	FALSE
F07C3.9	5.75652	18.465	0	33.244	0.985187	0.256425	1	FALSE
F07C6.4	23.0261	20.3115	0	22.1627	-0.032254	0.972201	1	FALSE
F07E5.5	51.8086	70.1671	162.501	16.622	-0.367944	0.671937	1	FALSE
F07F6.4	126.643	166.185	0	88.6506	-0.97149	0.12673	1	FALSE
F07F6.8	115.13	140.334	54.1669	205.005	0.338797	0.587043	1	FALSE
F07H5.10	40.2956	5.53951	0	22.1627	-0.31629	0.832925	NA	FALSE
F07H5.13	155.426	75.7066	0	49.866	-1.26562	0.0758873	1	FALSE
F08B12.4	17.2695	1.8465	0	0	-0.347763	0.767736	1	FALSE
F08B4.7	425.982	310.212	270.835	155.139	-0.996395	0.0453356	1	FALSE
F08B6.1	92.1043	83.0926	0	88.6506	-0.298991	0.690139	1	FALSE
F08C6.5	0	1.8465	0	0	0.745502	0.646588	NA	FALSE
F08F1.3	0	1.8465	0	0	0.675834	0.680809	NA	FALSE
F08F3.4	5.75652	0	0	0	0.147052	0.927511	NA	FALSE
F08F3.6	57.5652	22.158	0	0	-2.71909	0.0405425	NA	FALSE
F08F8.10	63.3217	46.1626	0	27.7033	-1.0957	0.273274	NA	FALSE
F08F8.4	46.0521	48.0091	0	60.9473	-0.036438	0.97053	NA	FALSE
F08F8.7	23.0261	22.158	0	22.1627	-0.225556	0.846884	NA	FALSE
F08F8.9	63.3217	66.4741	108.334	105.273	0.676378	0.28869	1	FALSE
F08G12.1	46.0521	31.3905	54.1669	38.7846	0.122089	0.898848	NA	FALSE
F08G12.2	92.1043	112.637	108.334	72.0286	-0.36889	0.622225	1	FALSE
F08G12.3	17.2695	14.772	0	11.0813	-0.510936	0.737328	NA	FALSE
F08G2.4	34.5391	49.8556	0	60.9473	0.165923	0.84794	1	FALSE
F08G2.7	0	12.9255	0	0	-0.556345	0.709747	NA	FALSE
F08G2.8	11.513	7.38601	0	5.54066	-0.303918	0.850972	NA	FALSE
F08G5.3	5.75652	0	0	0	0.279294	0.864828	NA	FALSE
F09A5.3	0	1.8465	0	0	0.683465	0.677066	NA	FALSE
F09A5.4	86.3477	70.1671	0	105.273	0.123912	0.855519	1	FALSE
F09C8.2	270.556	282.515	0	415.55	0.0112308	0.985185	1	FALSE
F09E10.6	5.75652	0	0	0	0.904298	0.494465	1	FALSE
F09E5.11	97.8608	84.9391	162.501	27.7033	-0.672974	0.407069	1	FALSE
F09E5.14	11.513	25.851	0	16.622	-0.372864	0.789502	NA	FALSE
F09E5.3	51.8086	60.9346	0	38.7846	-0.770118	0.415722	NA	FALSE
F09E5.7	63.3217	25.851	0	33.244	-0.552428	0.579203	1	FALSE
F09E5.8	23.0261	48.0091	0	55.4066	0.225489	0.806409	1	FALSE
F09E8.2	34.5391	35.0835	0	27.7033	-0.472992	0.616807	1	FALSE
F09F7.4	51.8086	33.237	0	27.7033	-0.683199	0.456462	1	FALSE
F09F7.6	523.843	777.378	433.336	698.124	-0.110023	0.795969	1	FALSE
F09F7.7	40.2956	57.2416	108.334	110.813	1.07736	0.124682	1	FALSE
F09G2.1	5.75652	0	0	0	0.203186	0.901598	NA	FALSE
F09G2.2	69.0782	105.251	54.1669	99.7319	0.0232574	0.971104	1	FALSE
F09G2.8	86.3477	48.0091	0	33.244	-1.09098	0.215761	1	FALSE
F10A3.17	11.513	16.6185	0	11.0813	-0.369014	0.789989	NA	FALSE
F10B5.2	28.7826	12.9255	0	5.54066	-1.18311	0.399708	NA	FALSE
F10B5.8	80.5912	40.6231	0	27.7033	-1.26554	0.255206	NA	FALSE
F10C2.4	46.0521	44.3161	54.1669	66.488	0.419952	0.661487	NA	FALSE
F10C2.5	97.8608	46.1626	54.1669	110.813	0.451106	0.551934	1	FALSE
F10C5.2	115.13	79.3996	0	66.488	-0.846489	0.346286	1	FALSE
F10D11.2	115.13	60.9346	0	72.0286	-0.549734	0.497663	1	FALSE
F10D2.10	5.75652	11.079	0	55.4066	1.63145	0.25438	NA	FALSE
F10D2.8	46.0521	96.0181	0	49.866	-0.775073	0.6048	NA	FALSE
F10D7.2	40.2956	38.7766	54.1669	33.244	-0.0742843	0.937578	NA	FALSE
F10D7.3	11.513	12.9255	54.1669	11.0813	0.543648	0.658	NA	FALSE
F10D7.5	5.75652	14.772	54.1669	22.1627	1.17651	0.288381	NA	FALSE
F10E7.2	40.2956	29.544	54.1669	33.244	0.114848	0.905177	NA	FALSE
F10E7.5	293.582	269.589	108.334	221.627	-0.503836	0.292005	1	FALSE
F10E7.6	103.617	51.7021	54.1669	27.7033	-1.10248	0.15083	1	FALSE
F10E7.9	0	9.23251	0	5.54066	0.281269	0.820063	NA	FALSE
F10E9.11	443.252	681.359	433.336	509.741	-0.22355	0.571983	1	FALSE
F10E9.3	63.3217	62.7811	0	88.6506	0.0670384	0.938814	1	FALSE
F10E9.4	149.669	90.4786	0	16.622	-2.64766	0.0025431	0.342132	FALSE
F10E9.5	178.452	112.637	108.334	44.3253	-1.25236	0.12512	1	FALSE
F10E9.7	92.1043	35.0835	54.1669	16.622	-1.25712	0.249681	NA	FALSE
F10G7.10	11.513	14.772	0	22.1627	0.526451	0.592322	1	FALSE
F10G7.5	11.513	16.6185	0	5.54066	-0.733835	0.543676	NA	FALSE
F10G7.9	34.5391	27.6975	0	16.622	-0.881173	0.451641	NA	FALSE
F10G8.8	34.5391	22.158	0	11.0813	-0.952961	0.304044	1	FALSE
F10G8.9	5.75652	16.6185	0	16.622	0.112923	0.944713	NA	FALSE
F11A10.5	57.5652	35.0835	0	11.0813	-1.68538	0.08262	1	FALSE
F11A10.6	34.5391	22.158	0	16.622	-0.741489	0.517052	NA	FALSE
F11A10.7	172.695	276.975	216.668	232.708	-0.00773855	0.987344	1	FALSE
F11A3.2	86.3477	86.7856	108.334	55.4066	-0.375773	0.595998	1	FALSE
F11A5.9	5.75652	7.38601	0	0	-0.533802	0.744001	NA	FALSE
F11A6.15	0	5.53951	0	5.54066	0.609208	0.711528	NA	FALSE
F11C1.5	17.2695	35.0835	0	77.5693	1.00254	0.282808	1	FALSE
F11C1.7	5.75652	16.6185	0	27.7033	0.778483	0.496097	NA	FALSE
F11D5.1	5.75652	31.3905	0	22.1627	-0.06331	0.945183	1	FALSE
F11E6.10	0	3.69301	0	5.54066	1.03467	0.510494	NA	FALSE
F11E6.4	5.75652	0	0	0	0.640569	0.662756	NA	FALSE
F11E6.7	155.426	160.646	270.835	193.923	0.424483	0.52976	1	FALSE
F11E6.9	5.75652	3.69301	0	0	0.0233443	0.984696	1	FALSE
F11G11.5	212.991	136.641	54.1669	160.679	-0.293527	0.595609	1	FALSE
F12A10.1	11.513	0	0	0	-0.0995924	0.944612	NA	FALSE
F12A10.8	5.75652	3.69301	0	5.54066	0.349272	0.830024	NA	FALSE
F12E12.1	17.2695	20.3115	0	0	-1.73332	0.229967	NA	FALSE
F12F6.1	264.8	291.747	216.668	415.55	0.371722	0.379985	1	FALSE
F12F6.7	74.8347	64.6276	0	11.0813	-2.34295	0.0378822	NA	FALSE
F13A7.12	5.75652	0	0	0	0.200054	0.90311	NA	FALSE
F13A7.14	80.5912	55.3951	0	72.0286	-0.364478	0.727447	NA	FALSE
F13B12.1	161.182	173.571	108.334	138.517	-0.350134	0.562767	1	FALSE
F13B12.2	5.75652	11.079	0	0	-0.860432	0.588731	NA	FALSE
F13B12.6	126.643	151.413	325.002	160.679	0.506059	0.349949	1	FALSE
F13B9.1	132.4	118.176	0	127.435	-0.274191	0.656144	1	FALSE
F13C5.1	0	3.69301	0	5.54066	1.02291	0.516974	NA	FALSE
F13C5.2	725.321	867.856	812.504	1097.05	0.318302	0.350844	1	FALSE
F13D12.5	11.513	3.69301	0	0	-0.619219	0.697984	NA	FALSE
F13D12.6	17.2695	1.8465	0	0	-0.742758	0.609502	NA	FALSE
F13D2.1	0	0	0	11.0813	2.80199	0.0483359	NA	FALSE
F13E6.1	362.661	419.156	379.169	454.334	0.145578	0.688042	1	FALSE
F13E6.5	23.0261	29.544	54.1669	16.622	-0.151472	0.890362	NA	FALSE
F13E9.1	40.2956	22.158	0	22.1627	-0.603643	0.595108	NA	FALSE
F13E9.11	40.2956	38.7766	0	27.7033	-0.489912	0.496801	1	FALSE
F13E9.13	11.513	33.237	54.1669	38.7846	0.717945	0.498801	NA	FALSE
F13G3.10	322.365	507.788	541.669	459.875	0.190911	0.628903	1	FALSE
F13G3.6	23.0261	18.465	0	0	-1.79775	0.197509	NA	FALSE
F13G3.7	80.5912	36.9301	0	49.866	-0.524303	0.603281	NA	FALSE
F13H10.3	69.0782	46.1626	0	55.4066	-0.343456	0.708336	NA	FALSE
F13H10.6	11.513	1.8465	0	5.54066	0.677715	0.547461	1	FALSE
F13H10.8	195.722	193.883	162.501	138.517	-0.43062	0.334321	1	FALSE
F13H6.3	11.513	9.23251	0	11.0813	0.224205	0.838453	1	FALSE
F13H8.2	92.1043	77.5531	162.501	99.7319	0.421098	0.589552	1	FALSE
F13H8.9	5.75652	5.53951	0	5.54066	0.218218	0.88866	NA	FALSE
F14B4.1	11.513	7.38601	0	0	-0.664516	0.565926	1	FALSE
F14B6.3	132.4	79.3996	0	127.435	-0.410669	0.796786	NA	FALSE
F14B6.6	0	1.8465	0	0	0.557632	0.733758	NA	FALSE
F14B8.5	5.75652	1.8465	0	0	0.40599	0.750672	1	FALSE
F14B8.6	0	0	0	5.54066	2.29733	0.102672	NA	FALSE
F14D2.11	0	3.69301	0	0	0.328368	0.841996	NA	FALSE
F14D2.15	17.2695	1.8465	0	5.54066	-0.275668	0.865691	NA	FALSE
F14D2.5	5.75652	7.38601	0	0	-0.466324	0.773764	NA	FALSE
F14D7.2	23.0261	12.9255	0	0	-1.60793	0.245618	NA	FALSE
F14E5.2	69.0782	55.3951	54.1669	72.0286	0.194562	0.761038	1	FALSE
F14H12.6	40.2956	55.3951	54.1669	72.0286	0.342317	0.758104	NA	FALSE
F14H3.3	17.2695	1.8465	0	5.54066	-0.172313	0.90719	NA	FALSE
F14H3.4	86.3477	7.38601	0	5.54066	-2.17772	0.106744	NA	FALSE
F14H3.5	23.0261	9.23251	0	0	-1.45609	0.350024	NA	FALSE
F14H3.6	207.235	33.237	0	0	-4.05362	0.000994943	0.198774	FALSE
F15A4.10	51.8086	88.6321	54.1669	83.11	0.00966438	0.99181	NA	FALSE
F15A4.2	63.3217	68.3206	54.1669	83.11	0.0994011	0.920102	NA	FALSE
F15B10.3	356.904	262.203	108.334	249.33	-0.577231	0.386415	1	FALSE
F15B9.10	74.8347	48.0091	0	38.7846	-0.663283	0.343179	1	FALSE
F15D3.6	46.0521	11.079	0	5.54066	-1.50095	0.245968	NA	FALSE
F15D4.2	63.3217	46.1626	108.334	72.0286	0.524652	0.543715	NA	FALSE
F15D4.5	11.513	3.69301	0	0	-0.546251	0.72046	NA	FALSE
F15E6.4	5.75652	0	0	0	0.420043	0.79041	NA	FALSE
F15G9.1	5.75652	0	0	0	0.95656	0.456283	1	FALSE
F16A11.1	57.5652	5.53951	0	5.54066	-1.53604	0.202329	NA	FALSE
F16B12.4	34.5391	33.237	54.1669	44.3253	0.386633	0.702661	NA	FALSE
F16B12.6	80.5912	105.251	162.501	127.435	0.501107	0.508463	1	FALSE
F16B4.4	11.513	1.8465	0	11.0813	0.812494	0.536997	NA	FALSE
F16B4.5	5.75652	0	0	0	0.443753	0.777393	NA	FALSE
F16B4.7	17.2695	12.9255	54.1669	16.622	0.599117	0.61847	NA	FALSE
F17A2.13	28.7826	60.9346	108.334	72.0286	0.698067	0.52675	NA	FALSE
F17A9.2	69.0782	66.4741	108.334	83.11	0.349229	0.692431	NA	FALSE
F17A9.4	23.0261	42.4696	54.1669	49.866	0.520363	0.565225	NA	FALSE
F17A9.5	17.2695	12.9255	0	55.4066	1.09034	0.419711	NA	FALSE
F17C11.10	132.4	96.0181	108.334	193.923	0.509056	0.506983	1	FALSE
F17C11.11	0	0	0	5.54066	1.26024	0.432962	NA	FALSE
F17C11.12	0	3.69301	0	0	0.41537	0.797896	NA	FALSE
F17C11.2	5.75652	12.9255	0	11.0813	-0.00476544	0.997666	NA	FALSE
F17C11.22	5.75652	0	0	0	0.138983	0.931258	NA	FALSE
F17C11.4	46.0521	22.158	54.1669	49.866	0.532901	0.612011	NA	FALSE
F17C11.7	40.2956	42.4696	54.1669	49.866	0.273772	0.734092	1	FALSE
F17C8.9	5.75652	7.38601	0	5.54066	0.15662	0.901788	NA	FALSE
F17E5.2	0	16.6185	0	33.244	1.16384	0.343778	NA	FALSE
F17H10.1	17.2695	24.0045	108.334	5.54066	0.494842	0.686448	NA	FALSE
F18A1.7	339.634	131.102	54.1669	77.5693	-1.5948	0.0374002	0.993074	FALSE
F18A11.3	224.504	433.928	270.835	293.655	-0.224313	0.636191	1	FALSE
F18A11.5	0	1.8465	0	0	0.693585	0.67205	NA	FALSE
F18C12.3	51.8086	86.7856	54.1669	88.6506	0.158132	0.83933	1	FALSE
F18C5.10	201.478	204.962	108.334	238.249	0.0247976	0.960933	1	FALSE
F18E3.11	11.513	0	0	0	-0.287112	0.861369	NA	FALSE
F18F11.1	0	1.8465	0	5.54066	1.54963	0.298188	NA	FALSE
F18G5.6	5.75652	1.8465	0	5.54066	0.922079	0.492519	NA	FALSE
F18H3.1	138.156	105.251	54.1669	116.354	-0.253619	0.724851	1	FALSE
F18H3.4	28.7826	18.465	108.334	22.1627	0.794233	0.470351	NA	FALSE
F19B10.1	57.5652	73.8601	0	83.11	-0.147807	0.880046	NA	FALSE
F19B10.10	40.2956	35.0835	0	16.622	-1.20481	0.32091	NA	FALSE
F19B10.2	11.513	16.6185	0	5.54066	-0.772681	0.546908	NA	FALSE
F19B2.5	11.513	1.8465	0	0	-0.462601	0.774866	NA	FALSE
F19B6.1	46.0521	38.7766	0	44.3253	-0.158751	0.857996	1	FALSE
F19C6.2	40.2956	18.465	54.1669	55.4066	0.909738	0.325727	NA	FALSE
F19C6.5	17.2695	11.079	0	11.0813	-0.332135	0.826356	NA	FALSE
F19C7.1	5.75652	0	0	0	0.679317	0.640099	NA	FALSE
F19C7.3	0	9.23251	0	16.622	0.921808	0.564692	NA	FALSE
F19F10.11	46.0521	14.772	0	11.0813	-1.17355	0.355355	NA	FALSE
F19F10.12	17.2695	25.851	54.1669	60.9473	1.26564	0.200093	NA	FALSE
F19F10.9	189.965	225.273	108.334	177.301	-0.362641	0.490623	1	FALSE
F19H6.4	11.513	14.772	0	11.0813	-0.227541	0.879795	NA	FALSE
F20C5.4	0	1.8465	0	0	0.599534	0.715865	NA	FALSE
F20C5.5	0	9.23251	0	0	-0.293721	0.848608	NA	FALSE
F20C5.6	28.7826	72.0136	162.501	72.0286	0.719979	0.285979	1	FALSE
F20D1.1	236.017	262.203	162.501	249.33	-0.122669	0.790311	1	FALSE
F20D1.3	69.0782	84.9391	0	132.976	0.330671	0.661154	1	FALSE
F20D1.9	17.2695	36.9301	0	27.7033	-0.25012	0.812446	NA	FALSE
F20D12.12	115.13	138.488	162.501	110.813	-0.0676939	0.911045	1	FALSE
F20D12.2	28.7826	38.7766	0	33.244	-0.299571	0.768229	NA	FALSE
F20D6.11	5.75652	0	0	0	0.734365	0.603925	NA	FALSE
F20G2.2	51.8086	59.0881	54.1669	66.488	0.200809	0.778047	1	FALSE
F20H11.1	23.0261	33.237	0	27.7033	-0.360581	0.772028	NA	FALSE
F21A3.11	5.75652	16.6185	0	11.0813	-0.155118	0.917512	NA	FALSE
F21A3.2	0	1.8465	0	5.54066	1.32288	0.415464	NA	FALSE
F21A9.2	0	9.23251	0	5.54066	0.295558	0.848545	NA	FALSE
F21C10.10	74.8347	62.7811	0	55.4066	-0.513738	0.505798	1	FALSE
F21D5.1	97.8608	64.6276	0	16.622	-2.12555	0.0406489	1	FALSE
F21D5.3	5.75652	0	0	5.54066	1.27419	0.382109	NA	FALSE
F21D5.4	46.0521	22.158	0	16.622	-1.02534	0.406793	NA	FALSE
F21D5.5	46.0521	22.158	0	38.7846	-0.0989448	0.927268	NA	FALSE
F21D5.6	80.5912	66.4741	0	22.1627	-1.77967	0.0821457	NA	FALSE
F21D5.7	92.1043	114.483	162.501	127.435	0.350449	0.522807	1	FALSE
F21D5.9	5.75652	11.079	0	11.0813	0.265959	0.835268	NA	FALSE
F21D9.4	0	0	0	5.54066	2.1263	0.176124	NA	FALSE
F21F3.6	293.582	131.102	54.1669	83.11	-1.31759	0.0212661	0.767085	FALSE
F21F3.7	40.2956	57.2416	54.1669	44.3253	-0.0950415	0.90599	1	FALSE
F21G4.1	0	1.8465	0	0	0.936155	0.522277	NA	FALSE
F21G4.6	17.2695	35.0835	0	27.7033	-0.279159	0.819418	NA	FALSE
F22B5.10	328.121	227.12	108.334	127.435	-1.11341	0.0386912	1	FALSE
F22B7.9	74.8347	60.9346	0	77.5693	-0.382139	0.749477	NA	FALSE
F22B8.7	23.0261	31.3905	0	49.866	0.311759	0.796186	NA	FALSE
F22D3.6	23.0261	18.465	0	22.1627	-0.170788	0.893834	NA	FALSE
F22D6.2	402.956	276.975	216.668	288.114	-0.295922	0.48997	1	FALSE
F22D6.8	0	5.53951	0	0	0.182505	0.906309	NA	FALSE
F22D6.9	5.75652	0	0	0	0.238395	0.884893	NA	FALSE
F22E5.1	11.513	3.69301	54.1669	5.54066	0.74058	0.628768	NA	FALSE
F22E5.17	40.2956	1.8465	0	0	-1.65115	0.280911	NA	FALSE
F22E5.2	0	16.6185	54.1669	5.54066	0.354492	0.827684	NA	FALSE
F22E5.20	28.7826	25.851	0	44.3253	0.0152629	0.992153	NA	FALSE
F22E5.9	17.2695	7.38601	0	0	-1.05149	0.474314	NA	FALSE
F22F4.4	11.513	3.69301	0	0	-0.52826	0.692101	NA	FALSE
F22F7.2	0	9.23251	0	33.244	1.47909	0.354645	NA	FALSE
F22F7.7	17.2695	3.69301	0	0	-0.904142	0.575241	NA	FALSE
F22F7.8	17.2695	1.8465	0	0	-0.76744	0.640539	NA	FALSE
F22G12.4	17.2695	11.079	0	0	-1.38683	0.318639	NA	FALSE
F22G12.5	23.0261	25.851	0	16.622	-0.585271	0.598659	NA	FALSE
F22H10.3	28.7826	5.53951	0	0	-1.33645	0.248597	1	FALSE
F23A7.1	28.7826	94.1716	108.334	44.3253	-0.118828	0.920468	NA	FALSE
F23A7.4	679.269	624.118	487.503	1069.35	0.444815	0.178862	1	FALSE
F23A7.8	518.086	515.174	487.503	720.286	0.336954	0.329629	1	FALSE
F23B12.4	5.75652	5.53951	0	0	-0.385248	0.797643	NA	FALSE
F23B12.7	207.235	101.558	0	160.679	-0.318832	0.643383	1	FALSE
F23C8.14	5.75652	40.6231	0	38.7846	0.259911	0.801722	NA	FALSE
F23C8.3	23.0261	16.6185	0	49.866	0.757145	0.53275	NA	FALSE
F23C8.5	74.8347	105.251	54.1669	38.7846	-1.07956	0.0987148	1	FALSE
F23C8.9	86.3477	142.181	0	72.0286	-1.0719	0.282005	NA	FALSE
F23D12.11	0	1.8465	0	0	0.625447	0.704075	NA	FALSE
F23F1.10	86.3477	125.562	108.334	138.517	0.262166	0.689356	1	FALSE
F23F1.4	5.75652	3.69301	0	5.54066	0.594016	0.65703	NA	FALSE
F23F1.5	28.7826	18.465	0	33.244	0.158439	0.889868	NA	FALSE
F23F12.8	0	7.38601	0	5.54066	0.484642	0.732412	NA	FALSE
F23H11.2	17.2695	16.6185	0	22.1627	0.0745737	0.953683	NA	FALSE
F23H11.4	23.0261	36.9301	0	27.7033	-0.3597	0.732008	NA	FALSE
F23H11.5	495.06	446.854	487.503	626.095	0.32026	0.38121	1	FALSE
F23H12.5	0	1.8465	0	0	0.920414	0.51042	1	FALSE
F25B4.4	69.0782	55.3951	0	77.5693	-0.0347519	0.967298	1	FALSE
F25B4.5	97.8608	90.4786	54.1669	166.22	0.538264	0.401613	1	FALSE
F25B4.7	17.2695	14.772	0	11.0813	-0.405141	0.738202	NA	FALSE
F25B4.8	51.8086	97.8646	0	72.0286	-0.494011	0.594951	1	FALSE
F25B5.3	178.452	14.772	0	22.1627	-2.06294	0.0729451	NA	FALSE
F25B5.5	5.75652	16.6185	0	22.1627	0.546602	0.643115	NA	FALSE
F25B5.6	138.156	51.7021	54.1669	55.4066	-0.628246	0.364231	1	FALSE
F25E5.1	11.513	16.6185	0	11.0813	-0.309195	0.810481	NA	FALSE
F25G6.1	0	12.9255	0	16.622	0.644708	0.677805	NA	FALSE
F25G6.8	287.826	158.799	54.1669	132.976	-0.864181	0.123339	1	FALSE
F25G6.9	34.5391	36.9301	0	33.244	-0.36019	0.728723	NA	FALSE
F25H2.12	5.75652	7.38601	0	5.54066	0.0511678	0.973441	NA	FALSE
F25H2.4	115.13	125.562	54.1669	55.4066	-1.07506	0.147936	1	FALSE
F25H2.6	51.8086	40.6231	54.1669	27.7033	-0.418121	0.650894	1	FALSE
F25H2.7	5.75652	7.38601	0	11.0813	0.574334	0.665811	NA	FALSE
F25H5.10	63.3217	77.5531	54.1669	99.7319	0.305113	0.678698	1	FALSE
F25H5.5	92.1043	153.26	108.334	177.301	0.306729	0.64569	1	FALSE
F25H8.1	57.5652	86.7856	54.1669	60.9473	-0.288725	0.726428	1	FALSE
F25H8.2	92.1043	116.33	54.1669	110.813	-0.13449	0.865897	1	FALSE
F25H9.2	5.75652	3.69301	0	5.54066	0.348498	0.830984	NA	FALSE
F25H9.6	57.5652	44.3161	0	16.622	-1.5353	0.144428	NA	FALSE
F25H9.7	80.5912	53.5486	54.1669	44.3253	-0.460174	0.554812	1	FALSE
F26A1.1	103.617	99.7111	0	171.761	0.248169	0.747121	1	FALSE
F26A1.13	0	5.53951	0	11.0813	1.03589	0.524871	NA	FALSE
F26A1.14	63.3217	72.0136	54.1669	72.0286	-0.0222334	0.979576	1	FALSE
F26A3.1	5.75652	31.3905	0	27.7033	0.136467	0.904953	NA	FALSE
F26A3.7	97.8608	84.9391	54.1669	44.3253	-0.929978	0.260216	1	FALSE
F26B1.1	0	3.69301	54.1669	0	1.39917	0.376488	NA	FALSE
F26B1.2	316.608	258.51	0	304.736	-0.393173	0.506779	1	FALSE
F26D10.11	5.75652	3.69301	0	0	-0.101621	0.940724	NA	FALSE
F26D11.1	80.5912	75.7066	162.501	27.7033	-0.438015	0.598619	1	FALSE
F26D11.12	0	1.8465	0	0	0.607677	0.711923	NA	FALSE
F26E4.4	80.5912	125.562	162.501	88.6506	0.0205131	0.978269	1	FALSE
F26E4.6	598.678	978.646	650.003	648.258	-0.29787	0.361043	1	FALSE
F26F12.3	51.8086	38.7766	0	66.488	0.33483	0.647712	1	FALSE
F26F12.4	5.75652	0	0	0	0.857547	0.527573	1	FALSE
F26F2.7	5.75652	11.079	0	5.54066	-0.190712	0.889283	NA	FALSE
F26F2.8	0	1.8465	0	0	0.964685	0.498824	NA	FALSE
F26F4.12	80.5912	44.3161	0	72.0286	-0.0989473	0.908408	1	FALSE
F26F4.5	17.2695	16.6185	0	5.54066	-0.973674	0.477364	NA	FALSE
F26F4.6	63.3217	31.3905	0	22.1627	-1.07875	0.276091	1	FALSE
F26F4.8	17.2695	31.3905	0	38.7846	0.128104	0.919376	NA	FALSE
F26F4.9	69.0782	46.1626	0	49.866	-0.442052	0.61775	1	FALSE
F26G1.1	51.8086	33.237	54.1669	60.9473	0.465761	0.610098	NA	FALSE
F26G1.11	5.75652	3.69301	0	5.54066	0.460569	0.76136	NA	FALSE
F26G5.1	23.0261	12.9255	0	16.622	-0.274704	0.841907	NA	FALSE
F26H9.2	57.5652	16.6185	0	27.7033	-0.431746	0.652962	1	FALSE
F26H9.5	339.634	302.826	216.668	326.899	-0.123594	0.804992	1	FALSE
F27B10.1	17.2695	0	54.1669	0	0.350912	0.816883	NA	FALSE
F27C1.2	155.426	151.413	162.501	149.598	-0.00639497	0.990032	1	FALSE
F27C1.4	120.887	160.646	162.501	360.143	1.06032	0.0378173	0.997586	FALSE
F27C1.6	86.3477	77.5531	0	66.488	-0.56063	0.470833	1	FALSE
F27D4.1	34.5391	49.8556	0	66.488	0.354616	0.617776	1	FALSE
F27D4.4	126.643	112.637	108.334	94.1913	-0.27861	0.654966	1	FALSE
F27D4.6	23.0261	7.38601	0	11.0813	-0.281479	0.828492	NA	FALSE
F27D4.7	63.3217	64.6276	0	27.7033	-1.29879	0.160985	1	FALSE
F27D4.8	28.7826	40.6231	54.1669	22.1627	-0.291781	0.771773	NA	FALSE
F28B12.1	0	1.8465	0	0	0.617931	0.707563	NA	FALSE
F28B3.10	69.0782	36.9301	54.1669	77.5693	0.512201	0.489005	1	FALSE
F28B3.5	28.7826	14.772	0	11.0813	-0.804259	0.540769	NA	FALSE
F28B3.6	51.8086	31.3905	0	44.3253	-0.150148	0.875333	1	FALSE
F28B4.3	17.2695	3.69301	0	0	-1.00439	0.505583	NA	FALSE
F28B4.4	17.2695	16.6185	0	5.54066	-0.940244	0.410307	NA	FALSE
F28C1.1	63.3217	51.7021	0	49.866	-0.454685	0.606806	1	FALSE
F28C1.3	28.7826	12.9255	0	0	-1.7655	0.157328	NA	FALSE
F28C10.3	17.2695	18.465	0	22.1627	0.0106275	0.993218	NA	FALSE
F28C6.4	5.75652	3.69301	0	0	-0.161582	0.915503	NA	FALSE
F28C6.8	80.5912	55.3951	108.334	38.7846	-0.297098	0.71606	1	FALSE
F28D1.2	944.069	1059.89	650.003	1036.1	-0.155154	0.662993	1	FALSE
F28D9.4	69.0782	33.237	0	49.866	-0.41522	0.7116	NA	FALSE
F28E10.1	5.75652	1.8465	0	0	0.361041	0.781145	1	FALSE
F28F8.5	28.7826	59.0881	54.1669	55.4066	0.239666	0.786334	1	FALSE
F28F8.9	51.8086	22.158	54.1669	22.1627	-0.288938	0.793299	NA	FALSE
F28G4.2	5.75652	0	0	0	0.454908	0.770953	NA	FALSE
F28H1.1	333.878	356.375	216.668	487.578	0.186362	0.721054	1	FALSE
F28H6.4	17.2695	20.3115	0	27.7033	0.180622	0.880979	NA	FALSE
F28H6.6	17.2695	16.6185	0	27.7033	0.284073	0.822384	NA	FALSE
F28H7.3	0	3.69301	0	0	0.191339	0.90309	NA	FALSE
F29A7.6	86.3477	60.9346	54.1669	27.7033	-1.08343	0.240112	NA	FALSE
F29B9.11	805.912	1178.07	866.671	1313.14	0.227064	0.426326	1	FALSE
F29B9.5	5.75652	7.38601	0	5.54066	0.0867399	0.955049	NA	FALSE
F29C4.2	368.417	487.477	433.336	437.712	0.0110677	0.974166	1	FALSE
F29C6.1	0	1.8465	0	0	0.854651	0.581598	NA	FALSE
F29G6.2	0	3.69301	0	5.54066	1.07448	0.479183	NA	FALSE
F30A10.15	23.0261	11.079	0	5.54066	-0.939418	0.549672	NA	FALSE
F30A10.3	23.0261	16.6185	0	0	-1.75194	0.150362	NA	FALSE
F30A10.9	126.643	186.497	108.334	155.139	-0.152257	0.804786	1	FALSE
F30B5.4	63.3217	22.158	0	16.622	-1.26098	0.258611	NA	FALSE
F30F8.1	28.7826	14.772	0	0	-1.84506	0.173861	NA	FALSE
F30F8.10	0	3.69301	0	0	0.375979	0.818948	NA	FALSE
F30F8.5	46.0521	46.1626	0	22.1627	-1.15724	0.288682	NA	FALSE
F30F8.9	34.5391	22.158	0	22.1627	-0.394168	0.689429	1	FALSE
F30H5.3	11.513	0	0	0	0.243966	0.84924	1	FALSE
F31A3.5	34.5391	36.9301	54.1669	44.3253	0.338412	0.706672	NA	FALSE
F31C3.2	63.3217	20.3115	0	55.4066	0.0776008	0.939656	NA	FALSE
F31C3.4	69.0782	46.1626	0	33.244	-0.911245	0.322135	1	FALSE
F31C3.6	5.75652	5.53951	0	5.54066	0.429066	0.707764	1	FALSE
F31D4.2	74.8347	164.339	54.1669	116.354	-0.235205	0.676842	1	FALSE
F31D4.5	0	5.53951	0	0	0.0350915	0.977307	1	FALSE
F31D4.8	0	5.53951	0	11.0813	1.21172	0.389896	NA	FALSE
F31D4.9	166.939	282.515	270.835	160.679	-0.332992	0.459251	1	FALSE
F31D5.7	5.75652	18.465	0	11.0813	-0.249766	0.874245	NA	FALSE
F31E3.12	0	3.69301	0	11.0813	1.65244	0.16951	1	FALSE
F31E3.6	0	12.9255	108.334	5.54066	1.77786	0.21833	NA	FALSE
F31E8.4	276.313	260.357	379.169	398.928	0.53742	0.242821	1	FALSE
F31E9.6	5.75652	11.079	0	11.0813	0.194664	0.89401	NA	FALSE
F31F6.2	17.2695	3.69301	0	0	-0.815757	0.618119	NA	FALSE
F31F7.1	28.7826	5.53951	0	0	-1.34745	0.411469	NA	FALSE
F32A11.1	46.0521	31.3905	0	5.54066	-1.96856	0.0721677	NA	FALSE
F32A7.4	28.7826	22.158	0	5.54066	-1.44156	0.220541	NA	FALSE
F32B4.4	126.643	291.747	108.334	166.22	-0.505647	0.459102	1	FALSE
F32B6.3	23.0261	27.6975	0	16.622	-0.677478	0.570751	NA	FALSE
F32D1.11	0	3.69301	0	0	0.385228	0.778794	1	FALSE
F32D1.5	120.887	134.795	54.1669	83.11	-0.678024	0.253397	1	FALSE
F32D1.7	109.374	29.544	0	11.0813	-2.25821	0.0504517	1	FALSE
F32D8.11	5.75652	0	0	0	0.15587	0.923609	NA	FALSE
F32D8.13	11.513	1.8465	0	16.622	0.993645	0.482242	NA	FALSE
F32D8.14	86.3477	131.102	0	105.273	-0.389248	0.572198	1	FALSE
F32D8.4	11.513	24.0045	0	5.54066	-1.05875	0.428801	NA	FALSE
F32D8.5	74.8347	16.6185	0	0	-2.74147	0.0266288	NA	FALSE
F32E10.5	17.2695	12.9255	0	16.622	-0.0470927	0.971363	NA	FALSE
F32H2.10	69.0782	46.1626	54.1669	116.354	0.804106	0.278643	1	FALSE
F32H2.6	57.5652	59.0881	0	38.7846	-0.887861	0.412106	NA	FALSE
F33A8.4	57.5652	77.5531	0	83.11	-0.127846	0.886374	1	FALSE
F33A8.6	34.5391	22.158	54.1669	33.244	0.417834	0.6588	NA	FALSE
F33D11.10	132.4	81.2461	54.1669	94.1913	-0.302451	0.686724	1	FALSE
F33D4.4	40.2956	33.237	0	49.866	0.0750096	0.941962	NA	FALSE
F33E11.2	28.7826	12.9255	0	0	-1.73161	0.237655	NA	FALSE
F33E11.3	51.8086	35.0835	54.1669	38.7846	-0.0181092	0.984242	NA	FALSE
F33E2.5	293.582	350.835	108.334	465.416	0.144223	0.764039	1	FALSE
F33G12.2	34.5391	25.851	0	11.0813	-1.2069	0.323078	NA	FALSE
F33G12.3	40.2956	18.465	0	0	-2.20271	0.105548	NA	FALSE
F33G12.6	11.513	9.23251	54.1669	16.622	1.08443	0.319813	NA	FALSE
F33G12.7	17.2695	48.0091	54.1669	11.0813	-0.758627	0.477154	NA	FALSE
F33H1.3	109.374	103.404	54.1669	116.354	-0.0636324	0.926571	1	FALSE
F33H1.4	109.374	118.176	54.1669	110.813	-0.182826	0.759032	1	FALSE
F33H2.2	97.8608	64.6276	108.334	49.866	-0.330326	0.693843	1	FALSE
F33H2.3	938.312	1035.89	1137.51	1185.7	0.233794	0.49643	1	FALSE
F33H2.6	86.3477	96.0181	162.501	77.5693	0.0966911	0.90188	1	FALSE
F34D10.3	57.5652	88.6321	54.1669	83.11	0.0357411	0.961316	1	FALSE
F34D10.4	11.513	14.772	0	0	-1.32453	0.35268	NA	FALSE
F34D6.1	11.513	11.079	0	22.1627	0.299292	0.855631	NA	FALSE
F34H10.3	40.2956	44.3161	0	44.3253	-0.248058	0.800926	NA	FALSE
F35B3.7	0	0	0	5.54066	2.16734	0.150886	NA	FALSE
F35C11.4	5.75652	1.8465	0	11.0813	1.04724	0.507646	NA	FALSE
F35C11.5	63.3217	27.6975	0	0	-2.81347	0.0354796	NA	FALSE
F35D11.3	0	7.38601	0	11.0813	0.848124	0.593418	NA	FALSE
F35D11.4	51.8086	33.237	0	22.1627	-1.08766	0.376448	NA	FALSE
F35D11.5	80.5912	33.237	0	16.622	-1.59267	0.102531	1	FALSE
F35D2.3	86.3477	72.0136	270.835	83.11	0.625559	0.276896	1	FALSE
F35E2.2	51.8086	57.2416	0	44.3253	-0.67332	0.652713	NA	FALSE
F35G12.11	385.687	463.472	270.835	310.277	-0.511345	0.269275	1	FALSE
F35G12.12	40.2956	57.2416	54.1669	33.244	-0.382336	0.692388	NA	FALSE
F35G12.7	51.8086	79.3996	162.501	72.0286	0.439901	0.55585	1	FALSE
F35G2.1	57.5652	29.544	0	27.7033	-0.796503	0.472296	NA	FALSE
F35G2.3	5.75652	9.23251	0	11.0813	0.185766	0.909507	NA	FALSE
F35H10.5	69.0782	83.0926	0	60.9473	-0.582507	0.461862	1	FALSE
F35H10.6	23.0261	29.544	0	5.54066	-1.5194	0.185249	NA	FALSE
F35H12.5	5.75652	9.23251	0	33.244	1.32003	0.337157	NA	FALSE
F35H8.2	0	0	0	5.54066	2.02132	0.209204	NA	FALSE
F36A2.2	23.0261	36.9301	0	16.622	-0.883634	0.422602	NA	FALSE
F36A2.3	120.887	84.9391	0	72.0286	-0.985991	0.373721	NA	FALSE
F36A2.7	661.999	590.881	325.002	626.095	-0.179236	0.591908	1	FALSE
F36A2.9	63.3217	29.544	0	33.244	-0.657498	0.541384	1	FALSE
F36D1.9	5.75652	66.4741	0	49.866	-0.00306159	0.997508	1	FALSE
F36D3.1	103.617	112.637	54.1669	77.5693	-0.63479	0.493703	NA	FALSE
F36D4.5	115.13	118.176	162.501	182.842	0.598031	0.240017	1	FALSE
F36F12.1	0	0	54.1669	0	1.95147	0.236156	NA	FALSE
F36G3.1	11.513	1.8465	0	0	-0.27619	0.840498	NA	FALSE
F36G3.2	46.0521	59.0881	108.334	94.1913	0.769411	0.463439	NA	FALSE
F36H1.11	0	1.8465	54.1669	0	1.76567	0.168827	1	FALSE
F36H5.10	0	5.53951	0	0	0.0870911	0.956659	NA	FALSE
F36H5.13	17.2695	18.465	0	38.7846	0.379096	0.805279	NA	FALSE
F36H5.4	17.2695	62.7811	108.334	99.7319	1.10836	0.292073	NA	FALSE
F36H9.5	0	1.8465	0	0	0.593476	0.718514	NA	FALSE
F37A4.1	103.617	51.7021	0	55.4066	-0.676635	0.414442	1	FALSE
F37A4.2	132.4	201.269	54.1669	94.1913	-0.945243	0.145238	1	FALSE
F37B12.3	69.0782	42.4696	0	22.1627	-1.31583	0.171531	1	FALSE
F37B4.10	69.0782	73.8601	108.334	77.5693	0.217037	0.781621	1	FALSE
F37C12.1	17.2695	62.7811	108.334	38.7846	0.350315	0.715181	1	FALSE
F37C12.3	97.8608	132.948	54.1669	94.1913	-0.393054	0.469144	1	FALSE
F37C4.5	23.0261	14.772	0	5.54066	-1.03085	0.417213	NA	FALSE
F37C4.6	28.7826	27.6975	54.1669	33.244	0.267402	0.836274	NA	FALSE
F37D6.3	0	5.53951	0	5.54066	0.573117	0.727145	NA	FALSE
F37F2.2	69.0782	55.3951	54.1669	38.7846	-0.513323	0.541129	1	FALSE
F37H8.3	0	3.69301	0	0	0.379021	0.814982	NA	FALSE
F37H8.5	92.1043	68.3206	0	72.0286	-0.422191	0.587516	1	FALSE
F38A1.8	103.617	101.558	162.501	77.5693	-0.108515	0.863141	1	FALSE
F38A5.2	86.3477	97.8646	0	127.435	0.083471	0.903647	1	FALSE
F38B2.4	17.2695	9.23251	0	11.0813	-0.153766	0.907754	NA	FALSE
F38B6.6	5.75652	1.8465	0	0	0.397577	0.755915	1	FALSE
F38B7.3	86.3477	145.874	0	171.761	0.104108	0.877342	1	FALSE
F38E1.9	120.887	81.2461	0	77.5693	-0.660331	0.406431	1	FALSE
F38E11.9	11.513	20.3115	0	11.0813	-0.494508	0.70183	NA	FALSE
F38E9.5	132.4	114.483	0	88.6506	-0.685096	0.262342	1	FALSE
F38H4.10	80.5912	44.3161	0	33.244	-1.02936	0.292452	1	FALSE
F39B2.3	34.5391	18.465	54.1669	44.3253	0.803255	0.403219	NA	FALSE
F39B2.5	34.5391	29.544	0	33.244	-0.171514	0.862425	NA	FALSE
F39B2.9	5.75652	3.69301	0	0	-0.148496	0.915155	NA	FALSE
F39C12.1	40.2956	24.0045	54.1669	83.11	1.25846	0.109666	1	FALSE
F39F10.3	11.513	9.23251	0	5.54066	-0.426967	0.792949	NA	FALSE
F39F10.4	17.2695	25.851	0	66.488	0.686946	0.652723	NA	FALSE
F39G3.2	0	35.0835	0	16.622	-0.348177	0.788168	NA	FALSE
F39G3.3	46.0521	68.3206	0	99.7319	0.352855	0.663041	1	FALSE
F39G3.5	5.75652	20.3115	0	0	-1.30104	0.312962	NA	FALSE
F39H11.1	92.1043	84.9391	0	55.4066	-0.912747	0.274968	1	FALSE
F39H12.1	0	9.23251	0	22.1627	1.35951	0.292058	NA	FALSE
F39H2.3	46.0521	24.0045	0	5.54066	-1.7675	0.117848	NA	FALSE
F40A3.1	0	1.8465	0	0	0.972965	0.478924	1	FALSE
F40A3.3	17.2695	3.69301	0	0	-0.763294	0.552905	NA	FALSE
F40B5.2	28.7826	33.237	54.1669	16.622	-0.373083	0.713338	NA	FALSE
F40E10.6	57.5652	49.8556	0	83.11	0.291265	0.711035	1	FALSE
F40F11.3	236.017	188.343	108.334	144.057	-0.612858	0.273594	1	FALSE
F40F12.9	11.513	16.6185	0	5.54066	-0.76635	0.625873	NA	FALSE
F40F4.7	28.7826	68.3206	0	66.488	0.0025358	0.997833	NA	FALSE
F40F8.1	28.7826	24.0045	0	0	-2.07634	0.0921116	NA	FALSE
F40F8.11	149.669	132.948	0	116.354	-0.645721	0.383007	1	FALSE
F40F8.3	5.75652	20.3115	0	11.0813	-0.277219	0.835076	NA	FALSE
F40G12.11	34.5391	11.079	0	0	-1.90134	0.201955	NA	FALSE
F40G9.15	11.513	35.0835	0	5.54066	-1.40242	0.280039	NA	FALSE
F40G9.5	17.2695	18.465	0	22.1627	-0.0762158	0.957925	NA	FALSE
F40G9.6	11.513	22.158	0	22.1627	-0.0123767	0.992807	NA	FALSE
F40H3.1	5.75652	3.69301	0	0	-0.216702	0.895299	NA	FALSE
F40H3.6	17.2695	38.7766	0	44.3253	0.20806	0.842604	NA	FALSE
F41B4.3	0	1.8465	0	11.0813	1.68662	0.297528	NA	FALSE
F41C3.11	5.75652	1.8465	0	0	0.323652	0.805428	1	FALSE
F41C3.4	120.887	83.0926	108.334	99.7319	0.0219451	0.973708	1	FALSE
F41C3.5	11.513	1.8465	54.1669	0	0.742114	0.515987	1	FALSE
F41C3.8	0	3.69301	0	0	0.410633	0.797328	NA	FALSE
F41E6.5	5.75652	12.9255	0	11.0813	0.0884642	0.948478	NA	FALSE
F41E7.1	0	1.8465	0	5.54066	1.53121	0.313851	NA	FALSE
F41E7.2	0	1.8465	0	0	0.586423	0.721227	NA	FALSE
F41G3.6	74.8347	36.9301	54.1669	33.244	-0.461169	0.628214	1	FALSE
F41H10.3	80.5912	62.7811	0	88.6506	0.0107136	0.988407	1	FALSE
F41H10.4	28.7826	38.7766	0	11.0813	-1.3814	0.213624	NA	FALSE
F42A10.5	80.5912	108.944	54.1669	105.273	-0.0178167	0.978506	1	FALSE
F42A6.6	11.513	25.851	54.1669	22.1627	0.485783	0.663846	NA	FALSE
F42A8.3	46.0521	31.3905	0	27.7033	-0.66667	0.557008	NA	FALSE
F42A9.6	11.513	11.079	0	0	-1.09128	0.438172	NA	FALSE
F42A9.8	40.2956	46.1626	0	27.7033	-0.848301	0.430545	NA	FALSE
F42C5.9	11.513	0	0	22.1627	1.48257	0.26861	1	FALSE
F42F12.3	5.75652	14.772	0	33.244	0.978212	0.452769	NA	FALSE
F42F12.4	46.0521	14.772	0	33.244	-0.200278	0.871107	NA	FALSE
F42G8.10	195.722	175.418	108.334	127.435	-0.546114	0.263498	1	FALSE
F42G8.19	5.75652	1.8465	0	0	-0.048221	0.976565	NA	FALSE
F42G8.7	17.2695	5.53951	0	5.54066	-0.468389	0.775685	NA	FALSE
F42G8.8	11.513	5.53951	0	22.1627	0.557206	0.733288	NA	FALSE
F42G9.1	282.069	548.411	325.002	343.521	-0.318158	0.524667	1	FALSE
F42G9.4	86.3477	68.3206	0	66.488	-0.715477	0.540892	NA	FALSE
F42H10.2	120.887	171.725	54.1669	155.139	-0.183831	0.771857	1	FALSE
F42H10.6	11.513	51.7021	0	22.1627	-0.715125	0.480935	1	FALSE
F43C11.10	5.75652	7.38601	0	0	-0.513556	0.752223	NA	FALSE
F43C11.6	28.7826	31.3905	54.1669	27.7033	0.0727004	0.952339	NA	FALSE
F43C11.9	46.0521	68.3206	0	99.7319	0.369932	0.636562	1	FALSE
F43D9.1	5.75652	0	54.1669	22.1627	3.02533	0.00293796	0.382504	FALSE
F43E2.1	17.2695	25.851	0	11.0813	-0.828651	0.48042	NA	FALSE
F43G6.10	28.7826	14.772	0	5.54066	-1.24427	0.36196	NA	FALSE
F43G6.4	86.3477	144.027	162.501	83.11	-0.20327	0.77601	1	FALSE
F43G6.7	34.5391	18.465	0	5.54066	-1.46307	0.284024	NA	FALSE
F43G6.8	5.75652	1.8465	0	0	0.381382	0.767069	1	FALSE
F43G9.12	46.0521	66.4741	162.501	49.866	0.390617	0.645422	1	FALSE
F43G9.13	92.1043	60.9346	54.1669	38.7846	-0.777261	0.313583	1	FALSE
F43G9.3	17.2695	3.69301	0	5.54066	-0.299004	0.83507	NA	FALSE
F43G9.4	11.513	22.158	54.1669	11.0813	0.133609	0.909789	NA	FALSE
F43H9.3	17.2695	7.38601	0	5.54066	-0.570447	0.71216	NA	FALSE
F44A2.5	5.75652	0	0	0	0.64084	0.662575	NA	FALSE
F44A6.3	11.513	11.079	0	5.54066	-0.522787	0.724476	NA	FALSE
F44A6.4	5.75652	7.38601	54.1669	0	0.432171	0.744221	NA	FALSE
F44B9.2	0	5.53951	0	0	0.106472	0.940878	NA	FALSE
F44B9.5	17.2695	22.158	54.1669	16.622	0.209292	0.843666	NA	FALSE
F44B9.8	92.1043	72.0136	54.1669	116.354	0.276036	0.718379	1	FALSE
F44E2.10	23.0261	7.38601	0	0	-1.3272	0.379764	NA	FALSE
F44E2.3	132.4	79.3996	0	55.4066	-1.17694	0.185051	1	FALSE
F44E2.4	0	0	54.1669	0	2.4252	0.0633662	1	FALSE
F44E2.6	74.8347	127.409	216.668	72.0286	-0.0106271	0.986867	1	FALSE
F44E2.7	195.722	188.343	54.1669	210.545	-0.175923	0.768681	1	FALSE
F44E2.8	143.913	134.795	0	166.22	-0.17943	0.798482	1	FALSE
F44E2.9	74.8347	81.2461	0	83.11	-0.207356	0.774508	1	FALSE
F44E5.1	564.139	923.251	487.503	1002.86	0.155362	0.653606	1	FALSE
F44E5.4	0	0	0	16.622	0.74807	0.61612	NA	FALSE
F44E7.2	46.0521	3.69301	0	0	-1.7768	0.223855	NA	FALSE
F44E7.4	86.3477	46.1626	0	55.4066	-0.505978	0.577053	1	FALSE
F44E7.5	34.5391	16.6185	0	0	-2.01764	0.157616	NA	FALSE
F44E7.9	92.1043	75.7066	54.1669	33.244	-1.08512	0.170449	1	FALSE
F44F1.4	11.513	14.772	0	5.54066	-0.639388	0.697453	NA	FALSE
F44F1.6	5.75652	72.0136	54.1669	49.866	0.171662	0.891074	NA	FALSE
F44G4.1	51.8086	51.7021	0	94.1913	0.498939	0.507269	1	FALSE
F44G4.2	109.374	131.102	0	144.057	-0.0580342	0.918796	1	FALSE
F44G4.3	28.7826	22.158	0	11.0813	-1.00218	0.40329	NA	FALSE
F45D11.5	17.2695	33.237	54.1669	16.622	-0.181008	0.902141	NA	FALSE
F45D3.1	5.75652	9.23251	0	11.0813	0.18558	0.909231	NA	FALSE
F45E1.4	0	3.69301	0	5.54066	1.02391	0.517505	NA	FALSE
F45E10.2	0	11.079	0	0	-0.467814	0.765596	NA	FALSE
F45F2.10	57.5652	31.3905	54.1669	72.0286	0.607734	0.486158	1	FALSE
F45F2.11	86.3477	40.6231	0	11.0813	-2.16138	0.0460089	1	FALSE
F45F2.9	28.7826	24.0045	0	5.54066	-1.45616	0.198626	NA	FALSE
F45G2.10	69.0782	46.1626	0	22.1627	-1.38337	0.173865	NA	FALSE
F45G2.7	23.0261	18.465	108.334	27.7033	1.06789	0.312763	NA	FALSE
F45G2.8	80.5912	27.6975	108.334	5.54066	-0.772399	0.487051	NA	FALSE
F45G2.9	0	7.38601	108.334	0	2.02844	0.173773	NA	FALSE
F45H10.2	224.504	286.208	325.002	249.33	0.0313924	0.935734	1	FALSE
F45H10.3	46.0521	96.0181	54.1669	110.813	0.38402	0.583809	1	FALSE
F45H10.5	5.75652	0	0	0	0.237715	0.885236	NA	FALSE
F45H11.5	23.0261	79.3996	0	33.244	-0.840083	0.318436	1	FALSE
F46B6.12	17.2695	22.158	54.1669	22.1627	0.442637	0.64761	1	FALSE
F46B6.4	17.2695	5.53951	0	5.54066	-0.466377	0.763817	NA	FALSE
F46B6.5	120.887	49.8556	0	77.5693	-0.420989	0.616107	1	FALSE
F46B6.6	34.5391	14.772	0	5.54066	-1.38362	0.279834	NA	FALSE
F46C5.9	40.2956	38.7766	54.1669	110.813	1.22437	0.112134	1	FALSE
F46C8.3	103.617	121.869	54.1669	144.057	0.0416089	0.956087	1	FALSE
F46E10.2	1059.2	1220.54	325.002	1185.7	-0.3666	0.34204	1	FALSE
F46F11.1	5.75652	7.38601	0	11.0813	0.660599	0.56804	NA	FALSE
F46F11.6	51.8086	18.465	0	5.54066	-1.78619	0.123074	NA	FALSE
F46F11.7	5.75652	7.38601	0	0	-0.487217	0.684904	1	FALSE
F46F11.8	51.8086	18.465	0	16.622	-1.04099	0.407706	NA	FALSE
F46F2.3	17.2695	0	0	0	-0.655296	0.68442	NA	FALSE
F46F3.3	5.75652	7.38601	54.1669	0	0.322402	0.80543	NA	FALSE
F46G10.1	11.513	1.8465	0	0	-0.224265	0.86278	1	FALSE
F46H5.2	28.7826	49.8556	0	11.0813	-1.60696	0.1463	NA	FALSE
F46H5.3	425.982	382.226	650.003	565.148	0.540571	0.0835066	1	FALSE
F46H5.4	28.7826	40.6231	108.334	72.0286	1.103	0.184057	1	FALSE
F46H5.7	5.75652	1.8465	0	0	0.234706	0.866186	NA	FALSE
F46H6.5	0	1.8465	0	0	0.970065	0.479274	1	FALSE
F47B10.9	5.75652	22.158	0	33.244	0.539997	0.700214	NA	FALSE
F47B7.1	149.669	219.734	270.835	155.139	-0.117427	0.765163	1	FALSE
F47B7.2	86.3477	86.7856	108.334	155.139	0.678568	0.320454	1	FALSE
F47B8.10	0	11.079	0	11.0813	0.560002	0.665632	NA	FALSE
F47B8.2	0	1.8465	0	0	0.722084	0.659346	NA	FALSE
F47D12.6	5.75652	11.079	108.334	11.0813	1.4866	0.166139	1	FALSE
F47D12.9	103.617	66.4741	0	44.3253	-1.10462	0.20689	1	FALSE
F47G3.3	11.513	16.6185	54.1669	11.0813	0.342677	0.797779	NA	FALSE
F47G4.4	5.75652	14.772	54.1669	11.0813	0.558557	0.548366	1	FALSE
F47G4.5	5.75652	0	0	5.54066	1.01724	0.518326	NA	FALSE
F47G9.1	178.452	201.269	108.334	216.086	0.0260269	0.954274	1	FALSE
F48A11.4	74.8347	27.6975	0	16.622	-1.53337	0.17403	NA	FALSE
F48B9.8	17.2695	1.8465	0	0	-0.680024	0.638484	NA	FALSE
F48C1.5	28.7826	16.6185	0	11.0813	-0.816068	0.494061	NA	FALSE
F48C1.6	23.0261	14.772	0	11.0813	-0.574996	0.632122	NA	FALSE
F48D6.4	46.0521	1.8465	54.1669	5.54066	-0.132267	0.914047	1	FALSE
F48E3.4	28.7826	5.53951	0	5.54066	-0.899283	0.571277	NA	FALSE
F48E3.6	264.8	140.334	379.169	66.488	-0.288983	0.708386	1	FALSE
F48E3.8	0	1.8465	54.1669	0	1.91784	0.168975	NA	FALSE
F48E3.9	0	3.69301	0	0	0.441165	0.760008	NA	FALSE
F48E8.2	46.0521	42.4696	0	16.622	-1.32449	0.193885	1	FALSE
F48E8.3	17.2695	44.3161	54.1669	27.7033	-0.0191746	0.981771	1	FALSE
F48E8.4	5.75652	5.53951	0	5.54066	0.204649	0.896359	NA	FALSE
F48E8.8	0	3.69301	0	0	0.476287	0.756229	NA	FALSE
F48F7.5	0	1.8465	0	0	0.90535	0.545184	NA	FALSE
F48F7.6	270.556	262.203	379.169	293.655	0.245337	0.603934	1	FALSE
F49B2.3	11.513	14.772	0	22.1627	0.215903	0.888831	NA	FALSE
F49B2.7	28.7826	22.158	54.1669	11.0813	-0.361337	0.80861	NA	FALSE
F49C12.11	1064.96	1608.3	1137.51	1351.92	-0.0736878	0.808324	1	FALSE
F49C12.12	420.226	315.752	54.1669	376.765	-0.324917	0.500197	1	FALSE
F49C12.9	189.965	144.027	162.501	193.923	0.154795	0.7929	1	FALSE
F49D11.10	34.5391	38.7766	0	22.1627	-0.865708	0.436572	NA	FALSE
F49E11.2	5.75652	14.772	0	5.54066	-0.470104	0.762107	NA	FALSE
F49E12.10	0	0	0	5.54066	1.43788	0.380029	NA	FALSE
F49E2.1	0	1.8465	54.1669	0	1.82452	0.238957	NA	FALSE
F49E2.2	5.75652	0	0	0	0.411183	0.795488	NA	FALSE
F49E2.5	23.0261	12.9255	54.1669	16.622	0.436755	0.639052	1	FALSE
F49E7.2	34.5391	33.237	0	44.3253	0.139717	0.872987	1	FALSE
F49E8.2	34.5391	11.079	0	5.54066	-1.2571	0.332292	NA	FALSE
F49E8.6	0	5.53951	0	11.0813	1.08278	0.496022	NA	FALSE
F49E8.7	74.8347	33.237	0	44.3253	-0.585219	0.586708	NA	FALSE
F49H12.5	63.3217	103.404	108.334	72.0286	-0.133596	0.801393	1	FALSE
F52A8.1	880.747	878.935	595.836	903.128	-0.0975795	0.733518	1	FALSE
F52A8.5	178.452	156.953	0	121.895	-0.688932	0.203598	1	FALSE
F52A8.6	74.8347	57.2416	0	16.622	-1.84092	0.0475893	1	FALSE
F52B11.2	23.0261	24.0045	0	11.0813	-0.880663	0.422324	NA	FALSE
F52B11.5	5.75652	3.69301	0	11.0813	0.718703	0.659235	NA	FALSE
F52B5.2	63.3217	33.237	0	27.7033	-0.958516	0.400611	NA	FALSE
F52B5.3	11.513	16.6185	0	11.0813	-0.313739	0.804881	NA	FALSE
F52B5.7	17.2695	7.38601	0	16.622	0.215849	0.874869	NA	FALSE
F52C12.1	5.75652	5.53951	0	11.0813	0.671089	0.649096	NA	FALSE
F52C12.2	17.2695	11.079	0	22.1627	0.338068	0.79118	NA	FALSE
F52C12.6	34.5391	40.6231	54.1669	49.866	0.382613	0.676947	NA	FALSE
F52C6.2	5.75652	0	0	5.54066	0.967446	0.545313	NA	FALSE
F52C9.1	11.513	14.772	0	11.0813	-0.192756	0.873364	NA	FALSE
F52C9.3	23.0261	18.465	54.1669	16.622	0.208707	0.84693	NA	FALSE
F52D10.2	46.0521	40.6231	0	44.3253	-0.233809	0.80446	1	FALSE
F52D2.12	11.513	11.079	0	22.1627	0.467738	0.744091	NA	FALSE
F52D2.7	11.513	11.079	0	27.7033	0.76463	0.558795	NA	FALSE
F52E1.14	0	1.8465	0	0	0.832351	0.592356	NA	FALSE
F52E1.9	28.7826	1.8465	54.1669	11.0813	0.516327	0.675996	NA	FALSE
F52E4.5	0	5.53951	0	5.54066	0.770209	0.574436	NA	FALSE
F52G3.1	189.965	219.734	54.1669	343.521	0.390515	0.403317	1	FALSE
F52G3.5	0	3.69301	0	0	0.331866	0.840259	NA	FALSE
F52H2.1	17.2695	12.9255	0	0	-1.42413	0.288118	NA	FALSE
F52H2.3	0	1.8465	0	5.54066	1.26695	0.439518	NA	FALSE
F52H2.5	5.75652	18.465	0	11.0813	-0.180528	0.89129	NA	FALSE
F52H2.6	5.75652	22.158	0	22.1627	0.310174	0.752914	1	FALSE
F52H2.7	17.2695	7.38601	0	22.1627	0.632425	0.594102	NA	FALSE
F52H3.4	5.75652	7.38601	0	0	-0.543677	0.739252	NA	FALSE
F52H3.5	23.0261	59.0881	162.501	33.244	0.606731	0.573799	NA	FALSE
F53A10.2	11.513	0	0	5.54066	0.709649	0.589795	NA	FALSE
F53A2.1	5.75652	0	0	5.54066	0.871458	0.591125	NA	FALSE
F53A2.3	34.5391	40.6231	54.1669	44.3253	0.184914	0.871144	NA	FALSE
F53A2.9	0	7.38601	0	5.54066	0.49837	0.751957	NA	FALSE
F53A3.1	5.75652	0	0	0	0.794214	0.563016	NA	FALSE
F53A3.7	34.5391	18.465	0	11.0813	-0.994151	0.406807	NA	FALSE
F53A9.7	5.75652	0	0	0	0.277514	0.865612	NA	FALSE
F53A9.8	0	1.8465	0	0	0.899328	0.551592	NA	FALSE
F53B1.2	34.5391	35.0835	54.1669	27.7033	-0.0718621	0.941715	NA	FALSE
F53B1.8	0	5.53951	0	16.622	1.27381	0.436043	NA	FALSE
F53B3.3	5.75652	0	0	0	0.580532	0.696542	NA	FALSE
F53B3.5	195.722	197.576	270.835	238.249	0.315688	0.410617	1	FALSE
F53B6.13	11.513	9.23251	54.1669	11.0813	0.686014	0.635493	NA	FALSE
F53B7.3	178.452	138.488	54.1669	121.895	-0.565259	0.412758	1	FALSE
F53C11.3	57.5652	94.1716	108.334	121.895	0.576186	0.356898	1	FALSE
F53C11.4	51.8086	11.079	108.334	11.0813	0.0953336	0.920677	1	FALSE
F53C11.5	34.5391	49.8556	108.334	22.1627	-0.166012	0.847038	1	FALSE
F53C3.13	80.5912	70.1671	54.1669	49.866	-0.50979	0.477765	1	FALSE
F53C3.4	0	0	0	11.0813	2.78894	0.0399229	NA	FALSE
F53C3.6	5.75652	1.8465	0	0	0.0856018	0.95615	NA	FALSE
F53E10.1	28.7826	44.3161	0	33.244	-0.413079	0.686421	NA	FALSE
F53E10.6	103.617	114.483	54.1669	110.813	-0.169532	0.816044	1	FALSE
F53E4.1	69.0782	29.544	0	22.1627	-1.17965	0.333679	NA	FALSE
F53F1.2	63.3217	40.6231	54.1669	49.866	0.0273344	0.972349	1	FALSE
F53F1.3	11.513	12.9255	0	11.0813	-0.130167	0.926993	NA	FALSE
F53F1.4	17.2695	3.69301	0	0	-0.983037	0.495292	NA	FALSE
F53F10.1	0	1.8465	0	5.54066	1.63396	0.230575	NA	FALSE
F53F10.2	57.5652	31.3905	54.1669	55.4066	0.376924	0.633628	1	FALSE
F53F10.3	63.3217	59.0881	0	38.7846	-0.809632	0.330444	1	FALSE
F53F10.8	5.75652	3.69301	0	0	-0.205734	0.900555	NA	FALSE
F53F4.10	80.5912	142.181	108.334	77.5693	-0.455252	0.435154	1	FALSE
F53F4.11	201.478	132.948	0	166.22	-0.383139	0.557531	1	FALSE
F53F4.12	46.0521	44.3161	108.334	66.488	0.697695	0.449014	NA	FALSE
F53F4.14	51.8086	68.3206	54.1669	66.488	0.0370559	0.965899	NA	FALSE
F53F4.16	80.5912	49.8556	54.1669	22.1627	-1.05821	0.198881	1	FALSE
F53F8.3	63.3217	35.0835	54.1669	60.9473	0.246593	0.801833	NA	FALSE
F53F8.7	5.75652	3.69301	0	11.0813	0.806857	0.605273	NA	FALSE
F53G2.1	28.7826	24.0045	0	27.7033	-0.350958	0.806983	NA	FALSE
F53H1.1	155.426	358.222	108.334	299.196	-0.0916704	0.86066	1	FALSE
F53H1.3	5.75652	7.38601	0	16.622	0.850788	0.538351	NA	FALSE
F53H1.4	541.113	829.08	595.836	720.286	-0.0297501	0.938055	1	FALSE
F53H2.3	5.75652	14.772	0	72.0286	1.81954	0.152004	NA	FALSE
F53H8.3	17.2695	38.7766	54.1669	49.866	0.583059	0.660533	NA	FALSE
F54A3.2	5.75652	3.69301	0	0	-0.0933423	0.947548	NA	FALSE
F54A3.5	201.478	219.734	108.334	155.139	-0.511901	0.305157	1	FALSE
F54A3.6	28.7826	12.9255	54.1669	22.1627	0.433109	0.739141	NA	FALSE
F54B11.10	5.75652	31.3905	0	11.0813	-0.727232	0.471552	1	FALSE
F54B11.5	28.7826	24.0045	54.1669	16.622	-0.0997769	0.929657	NA	FALSE
F54B3.1	80.5912	72.0136	54.1669	77.5693	-0.0582404	0.936204	1	FALSE
F54C4.4	69.0782	31.3905	54.1669	33.244	-0.353551	0.724565	NA	FALSE
F54C8.4	149.669	129.255	54.1669	138.517	-0.20256	0.74136	1	FALSE
F54C8.7	92.1043	44.3161	108.334	38.7846	-0.285009	0.721955	1	FALSE
F54C9.11	11.513	12.9255	0	16.622	0.254468	0.823459	NA	FALSE
F54C9.3	5.75652	7.38601	54.1669	0	0.436179	0.73073	1	FALSE
F54C9.9	172.695	193.883	325.002	199.464	0.309403	0.539938	1	FALSE
F54D1.6	17.2695	0	0	0	-0.23277	0.851691	1	FALSE
F54D10.5	28.7826	25.851	54.1669	16.622	-0.164105	0.894103	NA	FALSE
F54D10.7	0	5.53951	0	5.54066	0.69157	0.665753	NA	FALSE
F54D11.4	11.513	9.23251	0	5.54066	-0.420391	0.792705	NA	FALSE
F54D12.4	5.75652	5.53951	0	5.54066	0.339675	0.79413	NA	FALSE
F54D5.11	97.8608	64.6276	54.1669	66.488	-0.292359	0.697446	1	FALSE
F54D5.12	28.7826	7.38601	0	33.244	0.693489	0.518004	1	FALSE
F54D5.15	0	5.53951	0	0	0.108957	0.946993	NA	FALSE
F54D5.17	11.513	7.38601	0	11.0813	0.168592	0.904407	NA	FALSE
F54D5.2	17.2695	5.53951	0	16.622	0.212519	0.891669	NA	FALSE
F54D5.3	11.513	0	0	0	-0.233431	0.887197	NA	FALSE
F54D5.5	161.182	192.036	54.1669	144.057	-0.525329	0.404826	1	FALSE
F54D5.7	46.0521	42.4696	0	33.244	-0.634558	0.529092	NA	FALSE
F54D5.9	51.8086	44.3161	0	0	-2.96588	0.0170758	NA	FALSE
F54D7.2	51.8086	36.9301	54.1669	11.0813	-1.10689	0.290419	NA	FALSE
F54D8.6	97.8608	77.5531	54.1669	60.9473	-0.509165	0.51131	1	FALSE
F54E12.2	63.3217	40.6231	0	27.7033	-1.11501	0.341521	NA	FALSE
F54E2.1	5.75652	0	0	0	0.147287	0.927571	NA	FALSE
F54E4.3	5.75652	3.69301	0	5.54066	0.73654	0.520109	1	FALSE
F54E7.9	126.643	136.641	108.334	121.895	-0.177537	0.79959	1	FALSE
F54F2.7	34.5391	49.8556	54.1669	16.622	-0.796204	0.43181	NA	FALSE
F54F2.9	28.7826	40.6231	0	44.3253	-0.0224951	0.982731	NA	FALSE
F54F7.6	28.7826	16.6185	0	11.0813	-0.892248	0.538619	NA	FALSE
F54G2.1	0	3.69301	0	0	0.403982	0.801737	NA	FALSE
F54H12.5	11.513	3.69301	0	11.0813	0.312267	0.847078	NA	FALSE
F54H5.14	0	1.8465	0	0	0.761538	0.637671	NA	FALSE
F55A11.1	103.617	110.79	108.334	116.354	0.100363	0.847307	1	FALSE
F55A11.4	17.2695	9.23251	0	11.0813	-0.169111	0.900114	NA	FALSE
F55A11.6	0	3.69301	0	0	0.434672	0.781085	NA	FALSE
F55A11.7	63.3217	27.6975	0	5.54066	-2.1734	0.102292	NA	FALSE
F55A11.8	11.513	3.69301	0	0	-0.643867	0.680093	NA	FALSE
F55A12.10	5.75652	0	0	0	0.401772	0.800838	NA	FALSE
F55A12.2	17.2695	5.53951	0	5.54066	-0.408941	0.770054	NA	FALSE
F55A12.5	51.8086	33.237	0	16.622	-1.26846	0.222508	NA	FALSE
F55A3.2	34.5391	38.7766	0	44.3253	-0.15735	0.890802	NA	FALSE
F55A3.3	259.043	275.129	108.334	337.98	-0.00130206	0.998146	1	FALSE
F55A4.8	5.75652	14.772	0	77.5693	1.96758	0.0993615	NA	FALSE
F55B11.1	5.75652	5.53951	0	0	-0.373174	0.809239	NA	FALSE
F55B11.4	5.75652	0	0	0	0.474077	0.760078	NA	FALSE
F55C12.5	74.8347	57.2416	0	66.488	-0.27715	0.739894	1	FALSE
F55C5.10	17.2695	3.69301	54.1669	5.54066	0.307615	0.846527	NA	FALSE
F55C9.3	11.513	5.53951	0	27.7033	0.864906	0.591247	NA	FALSE
F55C9.5	28.7826	20.3115	0	22.1627	-0.438724	0.764666	NA	FALSE
F55D12.2	0	1.8465	0	0	0.919742	0.512526	1	FALSE
F55D12.5	80.5912	24.0045	0	5.54066	-2.28231	0.0437928	1	FALSE
F55F10.1	63.3217	59.0881	108.334	33.244	-0.353993	0.647521	1	FALSE
F55F8.2	132.4	114.483	0	227.167	0.386125	0.566075	1	FALSE
F55F8.3	51.8086	42.4696	108.334	44.3253	0.293797	0.740298	NA	FALSE
F55F8.9	103.617	92.3251	54.1669	155.139	0.433365	0.471212	1	FALSE
F55G1.1	5.75652	0	0	0	0.168087	0.918028	NA	FALSE
F55G1.6	17.2695	5.53951	0	0	-1.06739	0.50986	NA	FALSE
F55G1.7	23.0261	0	0	0	-0.897516	0.579197	NA	FALSE
F55G1.9	28.7826	22.158	54.1669	55.4066	1.00123	0.333293	NA	FALSE
F55G11.8	5.75652	0	0	0	0.232701	0.887634	NA	FALSE
F55H12.2	0	16.6185	54.1669	49.866	1.93412	0.157018	NA	FALSE
F55H12.3	5.75652	1.8465	0	0	0.110485	0.941458	NA	FALSE
F55H12.4	11.513	5.53951	0	0	-0.755963	0.587162	NA	FALSE
F55H12.7	5.75652	0	108.334	5.54066	2.75122	0.074856	NA	FALSE
F55H2.5	0	3.69301	0	0	0.371953	0.821147	NA	FALSE
F55H2.7	40.2956	14.772	0	22.1627	-0.440451	0.714941	NA	FALSE
F56A11.4	23.0261	18.465	54.1669	11.0813	-0.109515	0.936683	NA	FALSE
F56A11.5	63.3217	35.0835	0	44.3253	-0.367596	0.6937	1	FALSE
F56A11.7	11.513	14.772	0	11.0813	-0.314511	0.844273	NA	FALSE
F56A8.3	195.722	164.339	108.334	177.301	-0.145235	0.790952	1	FALSE
F56A8.4	23.0261	11.079	0	16.622	-0.188461	0.889437	NA	FALSE
F56A8.5	5.75652	20.3115	54.1669	11.0813	0.38651	0.751389	NA	FALSE
F56A8.9	0	5.53951	0	5.54066	0.793311	0.557663	NA	FALSE
F56B3.11	80.5912	66.4741	0	22.1627	-1.6885	0.0545561	1	FALSE
F56B3.2	0	3.69301	0	5.54066	1.15217	0.377568	NA	FALSE
F56B3.4	17.2695	12.9255	0	5.54066	-0.775624	0.586816	NA	FALSE
F56C11.3	74.8347	77.5531	54.1669	38.7846	-0.818243	0.34513	1	FALSE
F56C11.5	40.2956	20.3115	0	55.4066	0.632338	0.468159	1	FALSE
F56C11.6	0	5.53951	0	0	0.112352	0.942934	NA	FALSE
F56C4.1	5.75652	11.079	0	44.3253	1.31515	0.391636	NA	FALSE
F56C9.10	189.965	149.567	162.501	188.383	0.117405	0.822036	1	FALSE
F56C9.11	28.7826	16.6185	0	11.0813	-0.874216	0.516292	NA	FALSE
F56C9.3	115.13	36.9301	0	5.54066	-2.81119	0.0180445	NA	FALSE
F56C9.6	57.5652	11.079	0	11.0813	-1.30022	0.328251	NA	FALSE
F56C9.7	11.513	3.69301	0	0	-0.503454	0.694206	1	FALSE
F56C9.8	0	5.53951	0	0	0.187596	0.883647	1	FALSE
F56D1.1	28.7826	38.7766	54.1669	38.7846	0.263371	0.783034	NA	FALSE
F56D1.2	46.0521	35.0835	0	22.1627	-0.887947	0.35729	1	FALSE
F56D2.2	34.5391	36.9301	0	27.7033	-0.650396	0.589794	NA	FALSE
F56D2.3	5.75652	7.38601	0	16.622	1.02516	0.359263	1	FALSE
F56D3.1	0	0	0	5.54066	2.10505	0.176239	NA	FALSE
F56D5.3	0	0	0	5.54066	1.72029	0.294443	NA	FALSE
F56D5.5	11.513	5.53951	0	5.54066	-0.21289	0.896644	NA	FALSE
F56E10.1	17.2695	55.3951	54.1669	77.5693	0.814781	0.342585	1	FALSE
F56F10.1	17.2695	0	0	0	-0.671529	0.664844	NA	FALSE
F56F11.4	5.75652	1.8465	0	11.0813	0.951737	0.557067	NA	FALSE
F56G4.4	103.617	90.4786	0	83.11	-0.566681	0.49317	1	FALSE
F56G4.6	28.7826	35.0835	54.1669	49.866	0.536319	0.617663	NA	FALSE
F56H9.2	218.748	278.822	325.002	155.139	-0.405604	0.355995	1	FALSE
F57A10.4	17.2695	1.8465	0	0	-0.728321	0.656523	NA	FALSE
F57A8.1	97.8608	112.637	0	99.7319	-0.329738	0.578927	1	FALSE
F57B1.5	0	1.8465	0	0	0.72336	0.657503	NA	FALSE
F57B10.14	195.722	369.301	216.668	288.114	-0.0882286	0.826997	1	FALSE
F57B10.4	46.0521	16.6185	0	5.54066	-1.64753	0.197156	NA	FALSE
F57B10.5	103.617	83.0926	54.1669	88.6506	-0.12354	0.837079	1	FALSE
F57B10.8	80.5912	77.5531	54.1669	72.0286	-0.211361	0.799011	1	FALSE
F57B10.9	5.75652	18.465	0	22.1627	0.354851	0.79419	NA	FALSE
F57B7.2	5.75652	0	0	0	0.56741	0.705326	NA	FALSE
F57B9.1	34.5391	36.9301	0	27.7033	-0.487894	0.588979	1	FALSE
F57C2.4	23.0261	0	0	0	-0.883264	0.590959	NA	FALSE
F57C2.5	74.8347	66.4741	54.1669	44.3253	-0.565134	0.481081	1	FALSE
F57C9.1	17.2695	9.23251	0	0	-1.21751	0.375236	NA	FALSE
F57C9.4	40.2956	46.1626	54.1669	11.0813	-1.07893	0.308834	NA	FALSE
F57F4.4	40.2956	18.465	0	0	-2.20608	0.0488243	1	FALSE
F57F5.1	63.3217	7.38601	0	0	-2.48507	0.0912326	NA	FALSE
F57F5.3	11.513	7.38601	0	5.54066	-0.287989	0.830135	NA	FALSE
F57G12.1	189.965	264.05	433.336	476.497	0.992375	0.00713044	0.55286	FALSE
F57G9.3	11.513	22.158	0	38.7846	0.393014	0.805931	NA	FALSE
F58A4.2	5.75652	31.3905	0	16.622	-0.377234	0.757954	NA	FALSE
F58A4.6	28.7826	40.6231	54.1669	27.7033	-0.0918117	0.930986	NA	FALSE
F58A6.1	17.2695	12.9255	0	0	-1.41415	0.293729	NA	FALSE
F58B3.4	184.209	258.51	216.668	249.33	0.0915703	0.860926	1	FALSE
F58B3.6	166.939	112.637	0	77.5693	-1.11183	0.157715	1	FALSE
F58B3.7	46.0521	35.0835	0	66.488	0.251417	0.808503	NA	FALSE
F58B6.1	11.513	7.38601	0	5.54066	-0.311378	0.849687	NA	FALSE
F58D2.3	5.75652	24.0045	54.1669	5.54066	-0.169214	0.911411	NA	FALSE
F58D2.4	0	12.9255	0	11.0813	0.321211	0.844892	NA	FALSE
F58D5.2	5.75652	14.772	0	0	-1.15866	0.323517	1	FALSE
F58D5.5	5.75652	12.9255	0	11.0813	0.147199	0.908129	NA	FALSE
F58D5.9	0	5.53951	0	16.622	1.21647	0.459089	NA	FALSE
F58E2.5	0	0	0	5.54066	1.67564	0.308709	NA	FALSE
F58F12.1	345.391	264.05	216.668	260.411	-0.250852	0.543322	1	FALSE
F58F9.7	34.5391	55.3951	0	66.488	0.136393	0.883823	1	FALSE
F58G1.2	115.13	57.2416	162.501	49.866	-0.142244	0.852867	1	FALSE
F58G11.3	40.2956	14.772	0	0	-2.15994	0.114717	NA	FALSE
F58G6.3	11.513	0	0	0	-0.139608	0.923659	NA	FALSE
F58H1.2	5.75652	0	0	0	0.889723	0.506525	1	FALSE
F58H1.3	34.5391	44.3161	0	27.7033	-0.701198	0.498983	NA	FALSE
F58H1.7	5.75652	18.465	0	5.54066	-0.617196	0.683974	NA	FALSE
F58H1.8	17.2695	24.0045	0	11.0813	-0.745265	0.558468	NA	FALSE
F59A2.2	5.75652	24.0045	0	38.7846	0.814738	0.43989	NA	FALSE
F59A2.5	166.939	230.813	162.501	160.679	-0.317498	0.541466	1	FALSE
F59A3.12	46.0521	20.3115	54.1669	22.1627	-0.142536	0.903328	NA	FALSE
F59A3.2	34.5391	20.3115	0	5.54066	-1.52667	0.264625	NA	FALSE
F59A3.4	74.8347	103.404	54.1669	66.488	-0.471502	0.489789	1	FALSE
F59A6.5	189.965	199.422	433.336	332.44	0.863469	0.0924119	1	FALSE
F59B2.3	103.617	116.33	0	138.517	-0.252282	0.79756	NA	FALSE
F59B2.8	11.513	5.53951	0	5.54066	0.0457354	0.969952	NA	FALSE
F59C12.3	74.8347	81.2461	108.334	127.435	0.615478	0.371113	1	FALSE
F59C12.4	886.504	1037.73	1083.34	1429.49	0.448125	0.0938408	1	FALSE
F59C6.11	5.75652	7.38601	0	0	-0.521841	0.685077	NA	FALSE
F59C6.12	5.75652	5.53951	0	0	-0.3778	0.803833	NA	FALSE
F59C6.16	11.513	5.53951	0	0	-0.773358	0.586832	NA	FALSE
F59C6.5	97.8608	131.102	0	44.3253	-1.49119	0.0301286	0.90613	FALSE
F59D12.1	0	0	0	5.54066	1.29748	0.421237	NA	FALSE
F59D12.5	11.513	16.6185	54.1669	27.7033	1.05189	0.2995	NA	FALSE
F59D6.1	40.2956	16.6185	0	11.0813	-1.18571	0.375549	NA	FALSE
F59E11.5	5.75652	0	0	0	0.384012	0.810341	NA	FALSE
F59E12.1	69.0782	96.0181	0	49.866	-1.04515	0.286453	NA	FALSE
F59E12.15	11.513	14.772	0	0	-1.31115	0.333153	NA	FALSE
F59E12.9	385.687	480.091	270.835	675.961	0.336543	0.403062	1	FALSE
F59F4.1	5.75652	5.53951	0	16.622	1.06299	0.436764	NA	FALSE
F59F4.2	460.521	489.323	216.668	620.554	0.109895	0.76103	1	FALSE
F59G1.8	80.5912	57.2416	0	49.866	-0.788181	0.445153	NA	FALSE
H01M10.1	28.7826	44.3161	0	38.7846	-0.308547	0.785156	NA	FALSE
H02I12.5	86.3477	22.158	0	5.54066	-2.40578	0.0588248	NA	FALSE
H03A11.1	11.513	0	0	5.54066	0.580111	0.677554	NA	FALSE
H03A11.2	5.75652	3.69301	0	0	-0.195435	0.900747	NA	FALSE
H03G16.5	17.2695	18.465	0	33.244	0.228081	0.883571	NA	FALSE
H04D03.2	0	14.772	0	0	-0.630445	0.699151	NA	FALSE
H04M03.3	23.0261	11.079	0	0	-1.501	0.335441	NA	FALSE
H05C05.1	23.0261	33.237	54.1669	22.1627	-0.0273056	0.979856	NA	FALSE
H05C05.2	103.617	36.9301	0	72.0286	-0.252916	0.773052	1	FALSE
H05L14.2	0	12.9255	0	0	-0.531729	0.738158	NA	FALSE
H06H21.11	166.939	160.646	108.334	49.866	-1.38612	0.0456705	1	FALSE
H06I04.1	17.2695	7.38601	0	5.54066	-0.464231	0.719702	NA	FALSE
H06I04.3	230.261	276.975	108.334	315.818	0.0423727	0.928699	1	FALSE
H06I04.6	5.75652	14.772	0	16.622	0.389387	0.724838	NA	FALSE
H08J11.2	0	3.69301	0	0	0.478121	0.760507	NA	FALSE
H10E21.1	0	3.69301	0	5.54066	0.947566	0.561473	NA	FALSE
H11E01.3	11.513	3.69301	54.1669	0	0.427854	0.734304	NA	FALSE
H12D21.10	0	1.8465	0	5.54066	1.53692	0.307293	NA	FALSE
H12I13.6	0	7.38601	0	0	-0.155861	0.912302	NA	FALSE
H14A12.3	74.8347	20.3115	0	5.54066	-2.20348	0.0561	NA	FALSE
H14E04.2	40.2956	31.3905	108.334	33.244	0.494476	0.640466	NA	FALSE
H18N23.2	28.7826	3.69301	0	27.7033	0.237085	0.879679	NA	FALSE
H19M22.3	0	0	0	5.54066	1.92481	0.23021	NA	FALSE
H19N07.3	46.0521	42.4696	0	22.1627	-1.01125	0.304799	1	FALSE
H20J04.4	28.7826	14.772	54.1669	27.7033	0.530165	0.67659	NA	FALSE
H20J04.6	23.0261	44.3161	162.501	60.9473	1.21994	0.162458	1	FALSE
H20J04.9	0	1.8465	0	0	0.784039	0.627673	NA	FALSE
H21P03.2	57.5652	25.851	0	33.244	-0.646966	0.602041	NA	FALSE
H24G06.1	11.513	14.772	0	5.54066	-0.595273	0.578694	1	FALSE
H24K24.3	189.965	306.519	162.501	326.899	0.1574	0.743193	1	FALSE
H24K24.4	92.1043	112.637	54.1669	127.435	0.0593229	0.936558	1	FALSE
H25P19.1	17.2695	11.079	0	0	-1.31099	0.345214	NA	FALSE
H27A22.1	28.7826	20.3115	0	38.7846	0.447554	0.622516	1	FALSE
H28G03.1	57.5652	77.5531	54.1669	155.139	0.900656	0.148936	1	FALSE
H28G03.2	109.374	125.562	108.334	193.923	0.511719	0.403826	1	FALSE
H28O16.1	161.182	108.944	0	116.354	-0.497588	0.446229	1	FALSE
H31G24.3	28.7826	3.69301	0	0	-1.3965	0.378877	NA	FALSE
H34C03.2	63.3217	35.0835	54.1669	16.622	-0.922516	0.360589	1	FALSE
[truncated: 6,483 more rows]

## Sheet: bean_stage
	Bean_wt_100005.normDESeq2	Bean_wt_100006.normDESeq2	Bean_mir51.mutant_100011.normDESeq2	Bean_mir51.mutant_100012.normDESeq2	log2FoldChange_mutant.vs.wt_Bean	pvalue_mutant.vs.wt_Bean	padj_mutant.vs.wt_Bean	Target
lin-12	0	9.95521	76.0884	111.55	3.42309	0.000753225	NA	TRUE
C08H9.15	28.1234	22.3992	205.439	253.133	3.12429	2.81e-07	0.000204427	TRUE
dgat-2	0	0	15.2177	12.8711	2.84204	0.0420599	NA	TRUE
tsp-1	0	0	19.0221	21.4519	2.7227	0.0944937	NA	TRUE
ptr-14	7.03085	0	38.0442	25.7423	2.72212	0.05786	NA	TRUE
hst-3.2	0	0	0	25.7423	2.43022	0.110819	NA	TRUE
paf-2	0	2.4888	11.4133	21.4519	2.22731	0.117544	NA	TRUE
clc-2	14.0617	4.97761	45.653	42.9038	2.22267	0.0188087	NA	TRUE
kal-1	105.463	102.041	479.357	506.265	2.2173	1.47e-07	0.000142707	TRUE
C02D5.2	28.1234	39.8208	163.59	171.615	2.15635	0.00107879	0.0731065	TRUE
F02E9.7	7.03085	22.3992	79.8928	72.9365	2.04128	0.0137253	NA	TRUE
Y77E11A.14	7.03085	0	26.6309	8.58076	2.00418	0.156624	NA	TRUE
F32D1.3	14.0617	34.8432	121.741	98.6788	1.94662	0.0130981	NA	TRUE
T13C5.6	7.03085	12.444	45.653	47.1942	1.93208	0.0444338	NA	TRUE
hrg-1	28.1234	19.9104	87.5016	102.969	1.92941	0.0104209	NA	TRUE
C04E6.11	7.03085	12.444	49.4574	42.9038	1.90681	0.0637638	NA	TRUE
nhr-35	21.0926	7.46641	72.284	30.0327	1.79819	0.0696249	NA	TRUE
B0410.3	0	2.4888	7.60884	17.1615	1.78668	0.25252	NA	TRUE
vhp-1	7.03085	24.888	79.8928	55.775	1.75728	0.0199219	0.303939	TRUE
F45D3.4	7.03085	0	15.2177	21.4519	1.75102	0.266196	NA	TRUE
mig-23	7.03085	27.3768	76.0884	64.3557	1.71804	0.0401247	NA	TRUE
R13H4.5	0	0	3.80442	8.58076	1.70473	0.277775	NA	TRUE
Y65A5A.1	773.394	428.074	1594.05	2243.87	1.68377	1.07e-06	0.000519094	TRUE
esyt-2	7.03085	4.97761	30.4354	17.1615	1.65042	0.19072	NA	TRUE
egl-9	7.03085	9.95521	30.4354	34.3231	1.61932	0.127279	NA	TRUE
lon-1	0	9.95521	26.6309	21.4519	1.61162	0.169317	NA	TRUE
ddl-1	21.0926	7.46641	26.6309	64.3557	1.60538	0.119512	NA	TRUE
F59C6.8	0	2.4888	15.2177	4.29038	1.59968	0.290168	NA	TRUE
F40F9.5	49.216	14.9328	79.8928	111.55	1.58165	0.0799931	NA	TRUE
nhr-19	7.03085	7.46641	22.8265	30.0327	1.57414	0.165399	NA	TRUE
F26A3.4	0	0	11.4133	0	1.56577	0.327141	NA	TRUE
F37C4.4	35.1543	34.8432	98.9149	115.84	1.54494	0.0452199	NA	TRUE
mans-2	14.0617	12.444	19.0221	60.0653	1.45279	0.127589	NA	TRUE
R12C12.9	0	0	7.60884	0	1.4517	0.324269	NA	TRUE
wdr-48	7.03085	24.888	64.6751	42.9038	1.44893	0.108099	NA	TRUE
T09A5.4	7.03085	7.46641	26.6309	25.7423	1.42877	0.336234	NA	TRUE
F45D3.3	0	0	7.60884	4.29038	1.42476	0.38573	NA	TRUE
src-2	14.0617	9.95521	45.653	25.7423	1.40194	0.261938	NA	TRUE
cpd-1	28.1234	32.3544	87.5016	81.5173	1.39548	0.034201	0.387789	TRUE
klp-7	14.0617	14.9328	45.653	38.6134	1.38471	0.103408	NA	TRUE
mig-1	42.1851	42.3096	106.524	124.421	1.38028	0.0580794	NA	TRUE
odr-2	0	0	3.80442	4.29038	1.33372	0.388029	NA	TRUE
ndnf-1	0	0	7.60884	4.29038	1.31922	0.423108	NA	TRUE
pak-2	70.3085	17.4216	98.9149	107.26	1.30474	0.080038	0.536163	TRUE
acl-4	63.2777	39.8208	144.568	98.6788	1.25633	0.04557	0.433957	TRUE
dep-1	119.525	84.6193	247.287	227.39	1.23417	0.0133301	0.258683	TRUE
tpst-1	35.1543	42.3096	106.524	85.8076	1.23279	0.0471407	0.443751	TRUE
F14D12.1	0	0	0	8.58076	1.22286	0.452437	NA	TRUE
dph-3	112.494	109.507	273.918	240.261	1.19076	0.0115802	0.247786	TRUE
lact-2	0	4.97761	19.0221	0	1.14787	0.43591	NA	TRUE
acs-13	35.1543	57.2425	136.959	81.5173	1.12907	0.0905961	0.561374	TRUE
lnkn-1	35.1543	42.3096	91.3061	85.8076	1.10932	0.11624	0.60893	TRUE
adt-2	0	2.4888	3.80442	8.58076	1.10283	0.473956	NA	TRUE
gly-20	49.216	34.8432	95.1105	85.8076	1.0988	0.11239	0.600926	TRUE
efn-2	49.216	52.2649	110.328	111.55	1.08299	0.104103	0.585499	TRUE
T12A7.2	0	2.4888	7.60884	4.29038	1.07429	0.486684	NA	TRUE
C54G4.4	0	2.4888	3.80442	8.58076	1.0461	0.513592	NA	TRUE
hst-1	7.03085	42.3096	53.2619	68.6461	1.04371	0.194561	NA	TRUE
hst-6	42.1851	44.7984	87.5016	98.6788	1.04048	0.138165	NA	TRUE
swsn-7	140.617	169.239	361.42	291.746	1.03984	0.0125386	0.254717	TRUE
hlh-14	112.494	179.194	300.549	321.779	1.03407	0.0547402	0.465052	TRUE
sms-3	21.0926	4.97761	26.6309	25.7423	1.02711	0.375716	NA	TRUE
F59F4.3	14.0617	14.9328	34.2398	30.0327	1.02337	0.309605	NA	TRUE
prx-2	0	0	11.4133	0	1.01564	0.523463	NA	TRUE
ugt-58	28.1234	42.3096	91.3061	60.0653	1.00275	0.20554	NA	TRUE
slc-17.7	63.2777	49.7761	98.9149	128.711	0.996479	0.11431	0.603621	TRUE
cnd-1	91.4011	154.306	220.656	287.456	0.980519	0.0596441	0.489126	TRUE
T13H5.6	21.0926	39.8208	76.0884	55.775	0.975055	0.155187	0.673594	TRUE
gly-13	21.0926	29.8656	57.0663	51.4846	0.974436	0.218673	NA	TRUE
M01B12.4	35.1543	64.7089	95.1105	115.84	0.969767	0.174402	0.699049	TRUE
plx-1	28.1234	32.3544	60.8707	64.3557	0.967327	0.224187	NA	TRUE
atfs-1	35.1543	34.8432	72.284	68.6461	0.958027	0.192514	NA	TRUE
dnc-1	70.3085	87.1081	148.372	167.325	0.947087	0.123154	0.62304	TRUE
lin-66	175.771	149.328	304.354	313.198	0.934015	0.0119349	0.250203	TRUE
C04F12.8	0	0	0	8.58076	0.921962	0.57136	NA	TRUE
doxa-1	0	4.97761	7.60884	8.58076	0.915792	0.558317	NA	TRUE
cdh-3	42.1851	24.888	64.6751	55.775	0.90234	0.179598	0.706273	TRUE
bath-43	112.494	107.019	182.612	231.681	0.901177	0.0480077	0.445999	TRUE
dhhc-3	63.2777	136.884	224.461	171.615	0.893943	0.0967026	0.575084	TRUE
ppgn-1	7.03085	9.95521	19.0221	17.1615	0.853387	0.488152	NA	TRUE
C53D6.4	7.03085	17.4216	30.4354	21.4519	0.85063	0.429963	NA	TRUE
Y57G11C.31	91.4011	114.485	216.852	163.035	0.845866	0.0689055	0.512221	TRUE
ptr-22	0	0	0	4.29038	0.794673	0.615974	NA	TRUE
swt-3	28.1234	37.332	41.8486	77.2269	0.780854	0.321895	0.807186	TRUE
ZK154.6	42.1851	29.8656	34.2398	90.098	0.770941	0.325653	NA	TRUE
igcm-4	70.3085	97.0633	175.003	120.131	0.763521	0.177773	0.704129	TRUE
dcn-1	77.3394	89.5969	136.959	150.163	0.740875	0.192223	0.722169	TRUE
C49H3.9	77.3394	72.1753	125.546	124.421	0.722993	0.228899	0.773795	TRUE
efn-4	28.1234	77.1529	98.9149	90.098	0.718295	0.311818	0.802285	TRUE
cyp-29A4	0	0	3.80442	0	0.71829	0.658208	NA	TRUE
mtm-6	28.1234	4.97761	38.0442	12.8711	0.713541	0.507185	NA	TRUE
ptr-20	0	0	0	4.29038	0.711042	0.663559	NA	TRUE
pdi-6	590.592	694.376	1031	1072.6	0.695771	0.0137087	0.258683	TRUE
tbck-1	7.03085	12.444	19.0221	17.1615	0.692277	0.523138	NA	TRUE
sec-3	7.03085	47.2872	60.8707	38.6134	0.676745	0.482975	NA	TRUE
T13H5.1	7.03085	14.9328	22.8265	17.1615	0.667442	0.57981	NA	TRUE
R144.3	42.1851	37.332	72.284	55.775	0.658648	0.408817	NA	TRUE
abts-3	0	0	3.80442	0	0.658645	0.687106	NA	TRUE
F31C3.3	70.3085	74.6641	125.546	107.26	0.65144	0.308535	0.802026	TRUE
K01D12.6	49.216	49.7761	76.0884	81.5173	0.635768	0.384783	NA	TRUE
Y57E12AR.1	0	12.444	19.0221	8.58076	0.620919	0.494962	0.883774	TRUE
mrps-6	56.2468	62.2201	83.6972	102.969	0.617828	0.316183	0.802652	TRUE
F14B6.2	0	0	3.80442	0	0.593497	0.718635	NA	TRUE
Y97E10C.1	7.03085	0	3.80442	4.29038	0.581091	0.66069	NA	TRUE
F58H1.5	140.617	87.1081	167.394	163.035	0.571541	0.269499	0.782084	TRUE
wnk-1	232.018	236.436	334.789	364.682	0.567345	0.163783	0.685681	TRUE
glo-4	35.1543	4.97761	41.8486	12.8711	0.567143	0.597769	NA	TRUE
let-756	28.1234	54.7537	49.4574	81.5173	0.553248	0.448751	0.872356	TRUE
F42H10.3	28.1234	37.332	53.2619	47.1942	0.546464	0.430579	0.860726	TRUE
nhr-3	0	12.444	15.2177	8.58076	0.538396	0.677471	NA	TRUE
lsm-1	295.296	273.768	391.855	424.748	0.522674	0.11312	0.602247	TRUE
vang-1	70.3085	62.2201	87.5016	102.969	0.518898	0.384663	0.829665	TRUE
C09G9.5	0	0	3.80442	0	0.510169	0.756215	NA	TRUE
ztf-22	21.0926	34.8432	45.653	38.6134	0.495735	0.574251	NA	TRUE
crb-1	77.3394	57.2425	95.1105	90.098	0.472289	0.480557	0.88253	TRUE
trap-1	970.258	589.846	1000.56	1128.37	0.466825	0.124793	0.628203	TRUE
hst-2	42.1851	24.888	41.8486	47.1942	0.412991	0.673625	NA	TRUE
tag-281	14.0617	17.4216	22.8265	21.4519	0.409127	0.703857	NA	TRUE
nhr-10	42.1851	44.7984	60.8707	55.775	0.393311	0.605887	NA	TRUE
F26E4.7	56.2468	54.7537	64.6751	81.5173	0.378425	0.619074	NA	TRUE
zyg-8	7.03085	2.4888	0	12.8711	0.369657	0.800254	NA	TRUE
frm-7	98.432	59.7313	95.1105	102.969	0.359446	0.56578	0.906266	TRUE
trpp-4	28.1234	24.888	34.2398	34.3231	0.35555	0.676164	NA	TRUE
catp-5	7.03085	4.97761	11.4133	4.29038	0.331423	0.815084	NA	TRUE
ptp-3	133.586	92.0857	125.546	150.163	0.31364	0.561999	0.905088	TRUE
trpp-8	42.1851	22.3992	30.4354	47.1942	0.293041	0.753948	NA	TRUE
F46C5.6	14.0617	14.9328	19.0221	17.1615	0.275454	0.794544	NA	TRUE
F35B12.10	0	4.97761	3.80442	4.29038	0.256313	0.870953	NA	TRUE
F11E6.8	0	7.46641	7.60884	4.29038	0.242922	0.853021	NA	TRUE
ocrl-1	49.216	32.3544	41.8486	51.4846	0.22549	0.772028	NA	TRUE
rig-4	84.3702	107.019	102.719	124.421	0.214113	0.695644	0.947736	TRUE
M04B2.4	14.0617	22.3992	19.0221	25.7423	0.209247	0.840464	NA	TRUE
vab-2	77.3394	79.6417	95.1105	85.8076	0.195257	0.762055	0.95407	TRUE
srgp-1	154.679	94.5745	140.764	128.711	0.156908	0.758848	0.95407	TRUE
ndg-4	21.0926	24.888	30.4354	21.4519	0.144462	0.884159	NA	TRUE
C16D9.6	14.0617	2.4888	0	17.1615	0.144005	0.918306	NA	TRUE
zyg-11	42.1851	82.1305	87.5016	51.4846	0.102714	0.884428	0.981594	TRUE
dapk-1	0	2.4888	3.80442	0	0.101915	0.94875	NA	TRUE
rgl-1	42.1851	47.2872	49.4574	47.1942	0.0954626	0.910784	NA	TRUE
F23H12.3	0	2.4888	3.80442	0	0.094051	0.952011	NA	TRUE
rps-20	2172.53	2100.55	2145.69	2406.9	0.0917209	0.677064	0.945026	TRUE
zak-1	7.03085	7.46641	11.4133	4.29038	0.0908268	0.947749	NA	TRUE
pac-1	63.2777	67.1977	83.6972	55.775	0.0900063	0.884231	0.981594	TRUE
trpp-9	14.0617	12.444	19.0221	8.58076	0.06834	0.95447	NA	TRUE
B0261.1	56.2468	34.8432	49.4574	42.9038	0.0665167	0.933891	NA	TRUE
soc-2	0	22.3992	7.60884	21.4519	0.0526867	0.959057	NA	TRUE
egl-20	7.03085	2.4888	0	8.58076	0.0311772	0.980538	NA	TRUE
tlk-1	140.617	129.418	148.372	124.421	0.0234837	0.962525	0.992466	TRUE
pct-1	42.1851	72.1753	49.4574	72.9365	0.0155635	0.978596	0.995499	TRUE
lin-17	105.463	57.2425	68.4795	85.8076	-0.0274338	0.968177	0.993707	TRUE
cdh-12	35.1543	32.3544	26.6309	38.6134	-0.0381531	0.973293	NA	TRUE
Y39E4B.6	63.2777	29.8656	26.6309	60.0653	-0.0437956	0.9594	NA	TRUE
cnep-1	21.0926	47.2872	34.2398	34.3231	-0.0520789	0.957116	NA	TRUE
lin-44	0	7.46641	7.60884	0	-0.0872197	0.95657	NA	TRUE
cgt-3	70.3085	89.5969	53.2619	98.6788	-0.0930448	0.894062	0.981594	TRUE
slo-1	14.0617	0	3.80442	4.29038	-0.106214	0.931345	NA	TRUE
R10E12.2	28.1234	44.7984	34.2398	34.3231	-0.11683	0.899351	NA	TRUE
lin-26	217.956	184.171	194.025	171.615	-0.120378	0.791505	0.96651	TRUE
bam-2	7.03085	32.3544	26.6309	12.8711	-0.12638	0.896003	NA	TRUE
K10D6.4	105.463	79.6417	79.8928	85.8076	-0.132085	0.83807	0.977817	TRUE
rnt-1	14.0617	4.97761	15.2177	0	-0.151933	0.917629	NA	TRUE
syg-1	21.0926	4.97761	7.60884	12.8711	-0.181986	0.895663	NA	TRUE
eff-1	7.03085	7.46641	7.60884	4.29038	-0.228254	0.84053	NA	TRUE
B0454.6	7.03085	0	0	4.29038	-0.232563	0.88736	NA	TRUE
F16C3.2	7.03085	0	3.80442	0	-0.239745	0.883096	NA	TRUE
F11C1.1	49.216	27.3768	26.6309	34.3231	-0.253161	0.775976	NA	TRUE
T27E4.7	14.0617	2.4888	11.4133	0	-0.260673	0.868702	NA	TRUE
bar-1	14.0617	14.9328	11.4133	8.58076	-0.442676	0.726375	NA	TRUE
lpr-1	0	4.97761	3.80442	0	-0.452452	0.719568	0.947736	TRUE
ZC247.2	21.0926	2.4888	3.80442	8.58076	-0.577961	0.671654	NA	TRUE
F11E6.3	7.03085	12.444	7.60884	4.29038	-0.580684	0.66045	NA	TRUE
jamp-1	35.1543	59.7313	26.6309	34.3231	-0.642556	0.436547	NA	TRUE
C07H4.1	7.03085	2.4888	3.80442	0	-0.646581	0.648592	NA	TRUE
F41C3.2	28.1234	9.95521	7.60884	12.8711	-0.6491	0.666993	NA	TRUE
hot-2	0	7.46641	0	4.29038	-0.656639	0.66098	NA	TRUE
D2023.1	0	7.46641	0	4.29038	-0.701044	0.63118	NA	TRUE
T07F12.2	7.03085	32.3544	15.2177	8.58076	-0.709433	0.534645	NA	TRUE
H41C03.3	0	2.4888	0	0	-0.726503	0.653605	NA	TRUE
skn-1	49.216	82.1305	45.653	30.0327	-0.798324	0.24575	0.775259	TRUE
tin-44	42.1851	82.1305	45.653	25.7423	-0.800384	0.284294	NA	TRUE
T10G3.3	0	2.4888	0	0	-0.810713	0.597357	NA	TRUE
cpna-3	7.03085	39.8208	19.0221	4.29038	-0.91107	0.447191	NA	TRUE
C01G5.9	14.0617	12.444	3.80442	8.58076	-0.93159	0.373052	NA	TRUE
ZK418.7	7.03085	0	0	0	-1.01671	0.496182	NA	TRUE
C07A9.12	7.03085	0	0	0	-1.03522	0.492882	NA	TRUE
acy-1	28.1234	4.97761	11.4133	0	-1.06138	0.381224	NA	TRUE
sms-1	49.216	69.6865	11.4133	38.6134	-1.15659	0.255516	NA	TRUE
ehbp-1	84.3702	77.1529	30.4354	34.3231	-1.24452	0.100386	NA	TRUE
C31H1.8	14.0617	67.1977	22.8265	8.58076	-1.25075	0.264716	NA	TRUE
B0252.1	7.03085	2.4888	0	0	-1.4393	0.374519	NA	TRUE
F13D12.8	49.216	2.4888	3.80442	8.58076	-1.56868	0.231166	NA	TRUE
egg-6	84.3702	24.888	22.8265	4.29038	-1.69776	0.0643062	0.497673	TRUE
ucp-4	35.1543	34.8432	11.4133	4.29038	-1.84076	0.107403	NA	TRUE
sul-1	21.0926	9.95521	0	4.29038	-1.94441	0.171589	NA	TRUE
B0393.5	14.0617	29.8656	3.80442	4.29038	-2.15603	0.0320291	0.380087	TRUE
K08E4.3	14.0617	17.4216	0	0	-2.99162	0.0367878	NA	TRUE
pash-1	63.2777	32.3544	1978.3	257.423	3.68927	0.00429165	0.152194	FALSE
zoo-1	0	2.4888	38.0442	55.775	3.64636	0.00317825	NA	FALSE
Y54F10BM.9	0	0	22.8265	34.3231	3.60903	0.00884099	NA	FALSE
fmo-5	0	4.97761	45.653	64.3557	3.3291	0.00355338	NA	FALSE
nlp-29	7.03085	2.4888	87.5016	21.4519	3.28933	0.00249124	NA	FALSE
cyp-35C1	7.03085	2.4888	91.3061	25.7423	3.28845	0.00492871	NA	FALSE
unc-29	0	0	38.0442	4.29038	3.27029	0.0232216	NA	FALSE
T21F4.1	7.03085	0	60.8707	21.4519	3.21131	0.0110868	NA	FALSE
crm-1	0	0	11.4133	25.7423	3.16987	0.0192948	NA	FALSE
secs-1	0	0	19.0221	17.1615	3.08563	0.0304784	NA	FALSE
cyp-13A10	7.03085	0	15.2177	60.0653	2.97403	0.0349772	NA	FALSE
F16B4.5	0	0	3.80442	34.3231	2.91532	0.0560656	NA	FALSE
skr-12	0	0	11.4133	17.1615	2.91027	0.0355522	NA	FALSE
Y71A12C.2	0	2.4888	19.0221	34.3231	2.90141	0.0342044	NA	FALSE
bcat-1	0	2.4888	34.2398	21.4519	2.87112	0.0322065	NA	FALSE
F55H12.2	0	0	15.2177	17.1615	2.83912	0.0491555	NA	FALSE
tni-4	0	0	26.6309	0	2.80909	0.0327456	NA	FALSE
F55H12.4	0	0	22.8265	4.29038	2.7713	0.0456753	NA	FALSE
tatn-1	0	17.4216	114.133	64.3557	2.75671	0.00243054	NA	FALSE
daf-22	35.1543	49.7761	266.309	364.682	2.75395	8.28e-07	0.000482651	FALSE
fbxc-25	0	2.4888	11.4133	34.3231	2.73961	0.0306545	NA	FALSE
acdh-1	7.03085	4.97761	60.8707	42.9038	2.7179	0.00533661	0.172706	FALSE
ugt-53	0	7.46641	38.0442	51.4846	2.69855	0.0302652	NA	FALSE
C53A3.2	14.0617	7.46641	155.981	17.1615	2.68231	0.0310158	NA	FALSE
C17C3.1	7.03085	17.4216	87.5016	115.84	2.67882	0.00466116	NA	FALSE
R106.5	0	4.97761	22.8265	42.9038	2.67359	0.0405093	NA	FALSE
ttx-3	0	0	11.4133	21.4519	2.63809	0.0989008	NA	FALSE
spv-1	0	0	15.2177	8.58076	2.6324	0.0667503	NA	FALSE
elo-9	0	0	19.0221	4.29038	2.62255	0.038339	NA	FALSE
amx-2	0	4.97761	41.8486	38.6134	2.60272	0.111211	NA	FALSE
C54G10.4	0	2.4888	26.6309	17.1615	2.59713	0.0654164	NA	FALSE
spp-14	0	2.4888	45.653	0	2.58935	0.0499739	NA	FALSE
T05F1.11	0	0	11.4133	17.1615	2.58611	0.0928755	NA	FALSE
che-14	7.03085	0	26.6309	17.1615	2.57431	0.0242612	NA	FALSE
ceh-60	0	0	26.6309	17.1615	2.56771	0.117986	NA	FALSE
Y76B12C.8	0	2.4888	19.0221	21.4519	2.55443	0.055309	NA	FALSE
nspe-1	0	2.4888	26.6309	8.58076	2.53804	0.0419945	NA	FALSE
F55A4.8	0	2.4888	15.2177	25.7423	2.521	0.0512333	NA	FALSE
nol-6	7.03085	7.46641	57.0663	51.4846	2.50022	0.0258272	NA	FALSE
npa-1	7.03085	2.4888	38.0442	21.4519	2.48494	0.0080732	0.205344	FALSE
T10G3.1	0	2.4888	19.0221	17.1615	2.45763	0.0522654	NA	FALSE
asns-2	14.0617	27.3768	129.35	137.292	2.44786	1.23e-05	0.00447519	FALSE
F25B4.7	7.03085	7.46641	30.4354	72.9365	2.44292	0.0261558	NA	FALSE
nlp-33	0	4.97761	64.6751	8.58076	2.43718	0.0731095	0.519	FALSE
F19C6.2	7.03085	12.444	53.2619	81.5173	2.43158	0.00760739	NA	FALSE
cyp-13B1	0	14.9328	64.6751	55.775	2.40003	0.0241963	NA	FALSE
sodh-1	0	0	15.2177	4.29038	2.38639	0.0909933	NA	FALSE
Y67D8C.9	14.0617	37.332	133.155	184.486	2.36813	0.000363163	0.0391947	FALSE
T01B10.5	0	0	7.60884	12.8711	2.36639	0.116025	NA	FALSE
R07E3.2	7.03085	2.4888	38.0442	25.7423	2.35807	0.0607387	NA	FALSE
T27C4.1	7.03085	0	41.8486	4.29038	2.34666	0.0797028	NA	FALSE
nlp-31	42.1851	159.283	726.644	433.329	2.34427	8.91e-08	0.000142707	FALSE
cyp-29A2	0	9.95521	49.4574	34.3231	2.33436	0.0407535	NA	FALSE
sbt-1	0	7.46641	41.8486	25.7423	2.33305	0.026038	NA	FALSE
unc-87	0	0	19.0221	0	2.33259	0.0927621	NA	FALSE
vps-51	28.1234	9.95521	83.6972	102.969	2.31796	0.00319339	0.129244	FALSE
dhs-9	21.0926	22.3992	106.524	133.002	2.31342	0.00212802	NA	FALSE
M03A1.3	0	0	26.6309	0	2.30076	0.155654	NA	FALSE
Y47G6A.31	0	24.888	91.3061	81.5173	2.29424	0.0172903	NA	FALSE
hst-3.1	0	4.97761	15.2177	34.3231	2.29344	0.103419	NA	FALSE
emb-8	28.1234	24.888	87.5016	184.486	2.26039	0.000770861	0.0607106	FALSE
shw-1	0	0	7.60884	12.8711	2.25468	0.13217	NA	FALSE
acs-22	0	7.46641	22.8265	42.9038	2.25402	0.0197557	NA	FALSE
svh-2	7.03085	4.97761	38.0442	30.0327	2.24809	0.0280492	NA	FALSE
ZK909.3	0	0	11.4133	8.58076	2.24223	0.143967	NA	FALSE
C32D5.7	0	0	15.2177	4.29038	2.24077	0.143735	NA	FALSE
F37A8.5	0	0	15.2177	0	2.23193	0.0947453	NA	FALSE
C29F7.2	7.03085	9.95521	41.8486	60.0653	2.23157	0.0244972	NA	FALSE
ZC123.4	0	7.46641	41.8486	17.1615	2.21495	0.0503471	NA	FALSE
tir-1	7.03085	17.4216	60.8707	85.8076	2.21359	0.00660194	0.188766	FALSE
kmo-1	0	9.95521	45.653	38.6134	2.21048	0.133522	NA	FALSE
C11H1.8	0	0	19.0221	0	2.20713	0.147208	NA	FALSE
nhr-55	0	0	7.60884	17.1615	2.19125	0.175405	NA	FALSE
inx-6	0	0	7.60884	8.58076	2.18784	0.131802	NA	FALSE
gpdh-1	0	0	76.0884	0	2.18642	0.142446	NA	FALSE
Y69A2AR.32	0	4.97761	22.8265	25.7423	2.18425	0.131701	NA	FALSE
R09F10.1	0	2.4888	22.8265	8.58076	2.1639	0.124141	NA	FALSE
Y32H12A.6	0	9.95521	22.8265	51.4846	2.15764	0.0643934	NA	FALSE
F46F2.3	0	0	19.0221	4.29038	2.15403	0.180714	NA	FALSE
Y45F3A.1	0	0	11.4133	12.8711	2.15184	0.184527	NA	FALSE
F45E10.2	0	0	11.4133	8.58076	2.14552	0.170121	NA	FALSE
tag-179	0	4.97761	26.6309	17.1615	2.14019	0.0927496	NA	FALSE
dhs-19	0	9.95521	49.4574	21.4519	2.13948	0.0655105	NA	FALSE
R01B10.4	7.03085	7.46641	45.653	34.3231	2.13685	0.0387767	NA	FALSE
gbb-1	0	0	11.4133	4.29038	2.13547	0.13983	NA	FALSE
sma-10	0	0	11.4133	4.29038	2.11894	0.159026	NA	FALSE
lin-18	0	0	7.60884	8.58076	2.09223	0.166792	NA	FALSE
nlp-34	7.03085	12.444	83.6972	21.4519	2.08902	0.0479067	NA	FALSE
vet-6	0	2.4888	19.0221	8.58076	2.08492	0.138942	NA	FALSE
ZK971.1	0	2.4888	26.6309	4.29038	2.07612	0.178384	NA	FALSE
DH11.2	0	0	0	17.1615	2.06976	0.156232	NA	FALSE
lin-32	0	22.3992	64.6751	68.6461	2.06787	0.0461462	NA	FALSE
ccb-1	0	0	11.4133	4.29038	2.06784	0.173611	NA	FALSE
acox-1	35.1543	12.444	79.8928	120.131	2.06633	0.0165829	NA	FALSE
fbxb-78	7.03085	0	11.4133	25.7423	2.06627	0.143208	NA	FALSE
Y15E3A.5	0	4.97761	38.0442	4.29038	2.06251	0.143014	NA	FALSE
B0041.11	0	0	7.60884	8.58076	2.05181	0.170351	NA	FALSE
Y73B3A.18	7.03085	0	19.0221	17.1615	2.04686	0.122545	NA	FALSE
eri-6	7.03085	4.97761	41.8486	21.4519	2.04221	0.0919026	NA	FALSE
tmem-135	0	0	0	21.4519	2.03075	0.20711	NA	FALSE
F58F9.7	0	29.8656	68.4795	98.6788	2.02222	0.0212471	NA	FALSE
Y57G11C.51	0	0	7.60884	8.58076	2.01244	0.191839	NA	FALSE
F17C11.12	0	2.4888	11.4133	21.4519	2.00558	0.208434	NA	FALSE
glit-1	70.3085	37.332	201.634	223.1	2.00495	0.000635637	0.0544778	FALSE
sucg-1	14.0617	17.4216	87.5016	55.775	1.99886	0.00783696	0.205344	FALSE
H03A11.2	0	0	7.60884	8.58076	1.99371	0.200979	NA	FALSE
F36F2.1	0	2.4888	15.2177	8.58076	1.98719	0.0896956	0.559908	FALSE
W03F8.6	0	0	7.60884	8.58076	1.97911	0.210315	NA	FALSE
F27B10.1	0	0	7.60884	8.58076	1.9684	0.201166	NA	FALSE
C07H6.9	0	0	7.60884	8.58076	1.96808	0.215838	NA	FALSE
Y40B10A.9	0	2.4888	11.4133	12.8711	1.96687	0.134132	NA	FALSE
ahr-1	0	0	7.60884	8.58076	1.96124	0.216349	NA	FALSE
F44E5.5	0	2.4888	26.6309	0	1.96016	0.199975	NA	FALSE
F53B1.8	0	0	7.60884	12.8711	1.95309	0.23153	NA	FALSE
nhr-176	0	0	11.4133	8.58076	1.95165	0.234151	NA	FALSE
R07G3.8	0	0	3.80442	8.58076	1.94977	0.153441	NA	FALSE
dmsr-6	0	0	7.60884	12.8711	1.94958	0.234513	NA	FALSE
C51E3.6	0	0	3.80442	12.8711	1.94138	0.223674	NA	FALSE
bli-3	7.03085	4.97761	38.0442	17.1615	1.93933	0.0809487	NA	FALSE
acl-12	0	22.3992	68.4795	51.4846	1.93011	0.0586009	NA	FALSE
cyp-35A5	0	0	11.4133	4.29038	1.9285	0.222081	NA	FALSE
nhr-80	0	2.4888	7.60884	21.4519	1.92845	0.235483	NA	FALSE
Y97E10AR.1	0	0	7.60884	4.29038	1.92841	0.162653	NA	FALSE
dpy-31	28.1234	12.444	76.0884	68.6461	1.92492	0.00396422	0.150944	FALSE
F32A5.4	0	0	11.4133	0	1.91946	0.147228	0.659236	FALSE
nhr-232	0	2.4888	11.4133	12.8711	1.91501	0.183567	NA	FALSE
W07G4.3	63.2777	42.3096	228.265	163.035	1.91437	0.000206902	0.0249943	FALSE
F43C11.6	0	4.97761	19.0221	17.1615	1.91429	0.13557	NA	FALSE
sfxn-5	0	0	3.80442	8.58076	1.9141	0.1792	NA	FALSE
igcm-2	14.0617	9.95521	45.653	55.775	1.91374	0.0714726	NA	FALSE
ZK550.6	42.1851	32.3544	114.133	180.196	1.90921	0.0118135	NA	FALSE
C44B7.5	0	0	19.0221	0	1.90679	0.241209	NA	FALSE
szy-20	21.0926	34.8432	117.937	120.131	1.90589	0.00754986	0.203258	FALSE
hrg-6	0	0	3.80442	8.58076	1.90481	0.182292	NA	FALSE
Y73F4A.1	0	2.4888	11.4133	12.8711	1.90443	0.190244	NA	FALSE
ZK742.3	0	9.95521	22.8265	38.6134	1.90163	0.153958	NA	FALSE
T14G8.2	0	0	7.60884	8.58076	1.9006	0.235207	NA	FALSE
C24A3.4	7.03085	7.46641	34.2398	34.3231	1.90011	0.103634	NA	FALSE
ncx-2	0	0	11.4133	0	1.89653	0.152054	NA	FALSE
F22G12.4	0	2.4888	11.4133	12.8711	1.89646	0.1693	NA	FALSE
nhr-16	0	0	19.0221	12.8711	1.89442	0.233898	NA	FALSE
F17A9.5	0	2.4888	7.60884	17.1615	1.89196	0.182764	NA	FALSE
acdh-13	0	7.46641	26.6309	21.4519	1.88998	0.101096	NA	FALSE
cth-1	0	2.4888	11.4133	12.8711	1.88909	0.121847	NA	FALSE
sqv-8	0	7.46641	30.4354	17.1615	1.88844	0.11522	NA	FALSE
H20J04.4	0	4.97761	26.6309	8.58076	1.88818	0.152538	NA	FALSE
F53H8.3	0	0	3.80442	8.58076	1.88758	0.205306	NA	FALSE
ugt-22	0	4.97761	15.2177	21.4519	1.88095	0.150306	NA	FALSE
F53H1.3	7.03085	2.4888	19.0221	25.7423	1.88029	0.157384	NA	FALSE
cutl-13	0	0	11.4133	0	1.87503	0.184986	NA	FALSE
alh-13	35.1543	19.9104	110.328	90.098	1.86731	0.00639156	0.18625	FALSE
prx-13	7.03085	17.4216	34.2398	77.2269	1.86119	0.0531953	NA	FALSE
Y77E11A.2	7.03085	2.4888	34.2398	8.58076	1.85916	0.142112	NA	FALSE
sepa-1	7.03085	0	19.0221	4.29038	1.85726	0.12461	NA	FALSE
tig-2	0	0	11.4133	8.58076	1.85601	0.257806	NA	FALSE
C09F12.2	0	0	7.60884	4.29038	1.85583	0.194994	NA	FALSE
gos-28	7.03085	44.7984	102.719	133.002	1.85299	0.00444546	0.152194	FALSE
F48A9.1	0	0	11.4133	0	1.84827	0.199392	NA	FALSE
spds-1	0	17.4216	45.653	47.1942	1.84756	0.0797438	NA	FALSE
fbxc-29	0	0	7.60884	4.29038	1.82977	0.221588	NA	FALSE
eif-3.I	49.216	54.7537	186.417	201.648	1.82735	0.00101455	0.0703905	FALSE
VH15N14R.1	7.03085	27.3768	87.5016	64.3557	1.82686	0.0426876	NA	FALSE
C09D4.2	0	0	3.80442	8.58076	1.82518	0.228173	NA	FALSE
T17A3.2	0	7.46641	22.8265	21.4519	1.82468	0.105994	NA	FALSE
arl-13	0	0	7.60884	4.29038	1.8207	0.216608	NA	FALSE
W07G4.5	0	0	7.60884	4.29038	1.81639	0.205653	NA	FALSE
smd-1	0	12.444	45.653	21.4519	1.80249	0.0658432	NA	FALSE
dnj-13	21.0926	79.6417	167.394	240.261	1.80149	0.00216038	0.0999262	FALSE
B0228.6	7.03085	19.9104	49.4574	68.6461	1.80084	0.0482844	NA	FALSE
fbxb-41	0	0	7.60884	4.29038	1.80058	0.213376	NA	FALSE
fos-1	0	4.97761	19.0221	12.8711	1.79999	0.127117	NA	FALSE
H06I04.6	7.03085	12.444	49.4574	34.3231	1.79985	0.0584538	NA	FALSE
Y77E11A.12	0	2.4888	7.60884	17.1615	1.79946	0.254918	NA	FALSE
Y4C6B.5	0	4.97761	15.2177	17.1615	1.79717	0.135779	NA	FALSE
cbl-1	0	0	15.2177	0	1.79643	0.260144	NA	FALSE
prmn-1	0	4.97761	11.4133	21.4519	1.79597	0.116442	NA	FALSE
W04A8.3	0	0	11.4133	4.29038	1.79297	0.270956	NA	FALSE
nhr-17	7.03085	27.3768	79.8928	68.6461	1.7927	0.0301375	NA	FALSE
F44F1.6	7.03085	2.4888	22.8265	17.1615	1.7888	0.174301	NA	FALSE
hpo-9	21.0926	22.3992	79.8928	85.8076	1.78812	0.0246784	NA	FALSE
cca-1	7.03085	2.4888	22.8265	21.4519	1.78689	0.222967	NA	FALSE
fbxa-103	0	0	3.80442	8.58076	1.78399	0.261259	NA	FALSE
Y73C8B.3	21.0926	7.46641	72.284	30.0327	1.77892	0.0851601	NA	FALSE
K07F5.16	21.0926	2.4888	38.0442	47.1942	1.77522	0.136194	NA	FALSE
clip-1	0	0	11.4133	0	1.7737	0.224211	NA	FALSE
C42D4.1	0	2.4888	22.8265	4.29038	1.77364	0.272476	NA	FALSE
fbxc-14	0	2.4888	3.80442	17.1615	1.77331	0.209896	NA	FALSE
C46G7.2	0	2.4888	7.60884	12.8711	1.76144	0.152559	NA	FALSE
inx-16	77.3394	79.6417	243.483	304.617	1.75953	0.000615699	0.0544778	FALSE
T23E7.5	0	2.4888	7.60884	12.8711	1.7566	0.192196	NA	FALSE
C18E9.5	0	2.4888	7.60884	12.8711	1.7564	0.180933	NA	FALSE
B0250.8	7.03085	0	3.80442	25.7423	1.75365	0.202751	NA	FALSE
fbxb-87	0	2.4888	22.8265	4.29038	1.75216	0.279205	NA	FALSE
fbxb-75	0	2.4888	3.80442	17.1615	1.7517	0.141887	0.64907	FALSE
Y38H6A.5	7.03085	9.95521	41.8486	25.7423	1.74527	0.0422941	0.416368	FALSE
K05C4.9	0	0	0	12.8711	1.74465	0.257705	NA	FALSE
ugt-49	0	4.97761	19.0221	12.8711	1.74185	0.186433	NA	FALSE
Y106G6D.5	0	7.46641	26.6309	17.1615	1.74178	0.207563	NA	FALSE
cyp-25A3	0	4.97761	7.60884	25.7423	1.7413	0.230535	NA	FALSE
F22F4.4	0	2.4888	3.80442	17.1615	1.74013	0.177483	NA	FALSE
dhs-28	56.2468	74.6641	232.07	231.681	1.73803	0.000999877	0.0703905	FALSE
zip-2	56.2468	87.1081	266.309	248.842	1.73767	0.000102984	0.0202044	FALSE
nlp-28	0	0	19.0221	0	1.73443	0.290929	NA	FALSE
C56C10.11	21.0926	17.4216	53.2619	85.8076	1.73226	0.0393055	NA	FALSE
F21G4.1	7.03085	12.444	41.8486	38.6134	1.73181	0.13661	NA	FALSE
tctn-1	0	2.4888	7.60884	12.8711	1.7313	0.192299	NA	FALSE
grsp-2	0	0	11.4133	0	1.72846	0.21157	NA	FALSE
R01H10.4	0	0	11.4133	0	1.72466	0.261049	NA	FALSE
egl-15	0	2.4888	15.2177	4.29038	1.72112	0.17866	NA	FALSE
F40A3.1	7.03085	4.97761	11.4133	34.3231	1.71771	0.096512	NA	FALSE
col-42	0	0	15.2177	0	1.71501	0.287999	NA	FALSE
lec-2	0	12.444	45.653	17.1615	1.7137	0.0488867	0.445999	FALSE
rab-39	0	4.97761	22.8265	8.58076	1.71317	0.196353	NA	FALSE
F22F7.2	0	2.4888	7.60884	17.1615	1.70798	0.28498	NA	FALSE
glct-6	0	0	7.60884	4.29038	1.70752	0.279761	NA	FALSE
maoc-1	77.3394	62.2201	190.221	270.294	1.70659	0.00143124	0.0844394	FALSE
F36H1.11	0	2.4888	11.4133	8.58076	1.70527	0.142337	0.649346	FALSE
F55C5.10	0	0	7.60884	4.29038	1.70181	0.291842	NA	FALSE
F13H6.3	28.1234	19.9104	110.328	51.4846	1.70129	0.0359564	NA	FALSE
C46F11.6	7.03085	12.444	22.8265	55.775	1.70027	0.10178	NA	FALSE
mdt-1.2	0	17.4216	30.4354	51.4846	1.69917	0.0880715	NA	FALSE
srr-4	0	0	11.4133	0	1.69239	0.27103	NA	FALSE
T06A10.2	0	0	3.80442	8.58076	1.69026	0.285526	NA	FALSE
Y57G11C.40	0	0	11.4133	4.29038	1.6866	0.304779	NA	FALSE
acy-4	0	4.97761	22.8265	8.58076	1.68565	0.258539	NA	FALSE
anmt-2	0	0	11.4133	0	1.68522	0.263265	NA	FALSE
H11E01.3	7.03085	0	15.2177	8.58076	1.67949	0.177437	NA	FALSE
H05L03.3	0	0	11.4133	0	1.67818	0.280216	NA	FALSE
F41C3.8	0	0	3.80442	8.58076	1.67508	0.290137	NA	FALSE
T07E3.4	28.1234	12.444	76.0884	60.0653	1.67418	0.0987854	NA	FALSE
col-117	0	0	22.8265	0	1.67373	0.3081	NA	FALSE
JC8.16	0	0	7.60884	4.29038	1.67328	0.290805	NA	FALSE
Y54G11A.7	0	4.97761	26.6309	4.29038	1.67251	0.266934	NA	FALSE
cln-3.2	7.03085	12.444	34.2398	42.9038	1.66335	0.115492	NA	FALSE
K09H11.1	28.1234	19.9104	57.0663	102.969	1.66012	0.060487	NA	FALSE
Y73E7A.3	0	4.97761	22.8265	8.58076	1.65929	0.286013	NA	FALSE
F55A4.3	0	0	7.60884	4.29038	1.65849	0.296295	NA	FALSE
W08F4.12	0	0	0	12.8711	1.65731	0.308431	NA	FALSE
xrn-1	0	12.444	34.2398	25.7423	1.65705	0.164244	NA	FALSE
Y17G7B.3	0	7.46641	15.2177	25.7423	1.65066	0.21914	NA	FALSE
ZC376.3	0	9.95521	26.6309	21.4519	1.6506	0.209291	NA	FALSE
K02E10.6	0	17.4216	19.0221	60.0653	1.64995	0.0810914	NA	FALSE
madf-3	0	0	3.80442	8.58076	1.64242	0.302749	NA	FALSE
rig-1	56.2468	49.7761	171.199	167.325	1.64078	0.0055119	0.172706	FALSE
deb-1	7.03085	7.46641	30.4354	21.4519	1.64053	0.0629472	0.493087	FALSE
daf-2	0	2.4888	3.80442	17.1615	1.63835	0.276442	NA	FALSE
gly-19	0	0	11.4133	0	1.63583	0.298241	NA	FALSE
ptr-10	7.03085	2.4888	19.0221	12.8711	1.63551	0.15407	NA	FALSE
atg-11	35.1543	74.6641	155.981	223.1	1.63385	0.00332534	0.13274	FALSE
F53C3.6	0	2.4888	7.60884	12.8711	1.63256	0.282951	NA	FALSE
M60.4	7.03085	14.9328	53.2619	30.0327	1.63195	0.055263	0.466772	FALSE
ugt-13	7.03085	0	11.4133	12.8711	1.63151	0.274506	NA	FALSE
Y43C5A.2	0	0	11.4133	0	1.63075	0.299326	NA	FALSE
nhr-64	7.03085	14.9328	38.0442	47.1942	1.63012	0.152767	NA	FALSE
Y6B3B.5	7.03085	2.4888	7.60884	30.0327	1.62888	0.22265	NA	FALSE
aldo-1	14.0617	19.9104	64.6751	55.775	1.62772	0.0677701	NA	FALSE
spp-8	0	0	15.2177	0	1.62642	0.320837	NA	FALSE
C50B8.4	0	4.97761	19.0221	8.58076	1.62415	0.191261	NA	FALSE
Y41C4A.17	0	0	11.4133	0	1.62391	0.298465	NA	FALSE
pst-2	21.0926	29.8656	83.6972	90.098	1.62234	0.0167786	0.285473	FALSE
T20F10.2	105.463	57.2425	247.287	235.971	1.62033	0.000943014	0.0686986	FALSE
nhr-79	7.03085	7.46641	38.0442	17.1615	1.61685	0.194847	NA	FALSE
Y38H8A.1	14.0617	4.97761	41.8486	21.4519	1.61663	0.177894	NA	FALSE
F21A3.11	7.03085	4.97761	15.2177	34.3231	1.61576	0.267759	NA	FALSE
F07H5.7	0	0	7.60884	4.29038	1.61477	0.319669	NA	FALSE
rhgf-2	14.0617	24.888	38.0442	102.969	1.61439	0.00693136	0.188766	FALSE
grsp-3	35.1543	32.3544	76.0884	145.873	1.61421	0.071075	NA	FALSE
Y4C6B.7	0	0	0	12.8711	1.61306	0.315379	NA	FALSE
fbxb-100	0	2.4888	3.80442	17.1615	1.61123	0.30265	NA	FALSE
pan-1	56.2468	92.0857	262.505	223.1	1.60893	0.00226982	0.103348	FALSE
F10D7.2	7.03085	19.9104	38.0442	64.3557	1.60826	0.0704368	NA	FALSE
C53A5.6	0	4.97761	11.4133	17.1615	1.60545	0.23021	NA	FALSE
F56E10.1	7.03085	34.8432	87.5016	68.6461	1.59805	0.0474721	NA	FALSE
math-24	0	0	19.0221	0	1.59725	0.329495	NA	FALSE
mpst-1	7.03085	4.97761	19.0221	25.7423	1.59694	0.179126	NA	FALSE
C34B2.9	0	7.46641	11.4133	25.7423	1.59217	0.172438	NA	FALSE
F55A11.6	0	2.4888	15.2177	4.29038	1.59166	0.294054	NA	FALSE
fipr-21	7.03085	9.95521	38.0442	25.7423	1.59078	0.187592	NA	FALSE
C34B2.6	7.03085	27.3768	38.0442	90.098	1.59021	0.0760031	NA	FALSE
cls-2	7.03085	17.4216	49.4574	42.9038	1.58931	0.100829	NA	FALSE
egl-3	0	2.4888	19.0221	0	1.58845	0.273933	NA	FALSE
nlp-12	0	0	3.80442	8.58076	1.58622	0.325656	NA	FALSE
cyp-35A2	0	2.4888	19.0221	4.29038	1.58575	0.325973	NA	FALSE
nhr-95	0	4.97761	15.2177	12.8711	1.58553	0.232718	NA	FALSE
C09F9.2	0	2.4888	15.2177	12.8711	1.58201	0.335452	NA	FALSE
Y50D4A.4	21.0926	17.4216	68.4795	55.775	1.57748	0.0783469	NA	FALSE
DH11.5	7.03085	0	19.0221	8.58076	1.57733	0.293785	NA	FALSE
gcc-1	7.03085	24.888	53.2619	64.3557	1.57686	0.0704402	NA	FALSE
alh-5	0	9.95521	22.8265	25.7423	1.57226	0.266604	NA	FALSE
yap-1	0	2.4888	7.60884	12.8711	1.57113	0.320055	NA	FALSE
Y39H10A.6	28.1234	42.3096	121.741	107.26	1.57111	0.0128495	0.254717	FALSE
ncr-1	0	0	11.4133	0	1.57016	0.315318	NA	FALSE
nhr-4	14.0617	27.3768	60.8707	81.5173	1.57015	0.0687844	NA	FALSE
fzo-1	21.0926	19.9104	79.8928	51.4846	1.56712	0.0584365	NA	FALSE
R12C12.1	7.03085	2.4888	11.4133	21.4519	1.56697	0.197373	NA	FALSE
F48E8.4	0	2.4888	11.4133	8.58076	1.56446	0.316999	NA	FALSE
F56A11.7	0	0	7.60884	4.29038	1.56039	0.335362	NA	FALSE
C32D5.12	21.0926	29.8656	91.3061	72.9365	1.55619	0.0504569	NA	FALSE
fbxb-56	0	0	3.80442	8.58076	1.55446	0.335963	NA	FALSE
T20B3.1	21.0926	19.9104	45.653	85.8076	1.54641	0.119369	NA	FALSE
prx-1	0	7.46641	15.2177	21.4519	1.54574	0.243053	NA	FALSE
lin-1	7.03085	2.4888	15.2177	17.1615	1.54561	0.202947	NA	FALSE
ifb-2	7.03085	7.46641	49.4574	0	1.54382	0.127714	0.629291	FALSE
Y39E4B.10	0	7.46641	15.2177	21.4519	1.54219	0.242432	NA	FALSE
sedl-1	77.3394	22.3992	144.568	141.583	1.54169	0.0427954	0.419885	FALSE
C01G10.10	0	7.46641	15.2177	21.4519	1.53974	0.268212	NA	FALSE
F55C9.3	0	0	7.60884	4.29038	1.53912	0.343754	NA	FALSE
ctl-2	56.2468	47.2872	117.937	188.777	1.53799	0.00800854	0.205344	FALSE
W06F12.2	0	7.46641	15.2177	21.4519	1.5323	0.113168	0.602247	FALSE
C44C10.4	0	7.46641	19.0221	17.1615	1.53131	0.255234	NA	FALSE
Y37E11B.6	49.216	37.332	102.719	150.163	1.53057	0.0100017	0.229489	FALSE
Y75B8A.16	0	19.9104	49.4574	30.0327	1.52959	0.177662	NA	FALSE
T28C6.8	7.03085	12.444	34.2398	34.3231	1.52895	0.123201	NA	FALSE
mtl-2	0	0	11.4133	0	1.52684	0.337706	NA	FALSE
F23F1.4	14.0617	14.9328	57.0663	38.6134	1.52519	0.165178	NA	FALSE
sams-5	7.03085	17.4216	34.2398	51.4846	1.52497	0.163845	NA	FALSE
F46G11.6	0	0	0	8.58076	1.52175	0.263463	0.781007	FALSE
fbxc-19	0	0	7.60884	4.29038	1.52129	0.351449	NA	FALSE
srg-45	0	2.4888	15.2177	8.58076	1.51905	0.35628	NA	FALSE
btb-11	0	0	3.80442	4.29038	1.51873	0.280219	NA	FALSE
F58G6.9	0	2.4888	0	17.1615	1.51866	0.238052	NA	FALSE
hil-3	928.073	826.282	2081.02	2960.36	1.51626	1.37e-07	0.000142707	FALSE
fbxa-137	0	0	0	8.58076	1.51507	0.292487	NA	FALSE
apa-2	14.0617	42.3096	98.9149	90.098	1.5112	0.0285382	0.352745	FALSE
W04B5.3	0	0	7.60884	4.29038	1.51018	0.353483	NA	FALSE
kgb-1	21.0926	29.8656	95.1105	64.3557	1.50952	0.0308372	0.368277	FALSE
C05D11.8	0	4.97761	19.0221	8.58076	1.50941	0.292465	NA	FALSE
B0198.3	0	12.444	26.6309	25.7423	1.50859	0.242512	NA	FALSE
R02C2.1	0	0	3.80442	12.8711	1.50702	0.356934	NA	FALSE
C03B1.13	0	7.46641	19.0221	17.1615	1.50622	0.257668	NA	FALSE
Y54E2A.4	0	4.97761	19.0221	8.58076	1.50544	0.312474	NA	FALSE
nlp-3	7.03085	2.4888	15.2177	17.1615	1.50528	0.241865	NA	FALSE
Y87G2A.11	7.03085	7.46641	34.2398	17.1615	1.50509	0.219627	NA	FALSE
C37E2.2	35.1543	27.3768	83.6972	98.6788	1.50425	0.0553383	NA	FALSE
ptr-1	21.0926	7.46641	45.653	30.0327	1.4999	0.0960352	NA	FALSE
srm-1	0	0	3.80442	4.29038	1.49986	0.274293	NA	FALSE
anoh-2	14.0617	7.46641	49.4574	17.1615	1.49914	0.184724	NA	FALSE
Y92H12BL.1	21.0926	37.332	95.1105	90.098	1.4975	0.0659652	NA	FALSE
F53A10.2	7.03085	12.444	41.8486	25.7423	1.49432	0.169843	NA	FALSE
fbxb-10	0	0	3.80442	4.29038	1.49363	0.305492	NA	FALSE
mksr-2	0	0	3.80442	4.29038	1.49293	0.295976	NA	FALSE
bus-8	0	0	7.60884	0	1.49172	0.270963	0.782544	FALSE
cutl-21	14.0617	0	26.6309	17.1615	1.49138	0.287529	NA	FALSE
prx-6	7.03085	2.4888	15.2177	17.1615	1.4895	0.260372	NA	FALSE
unc-1	0	0	7.60884	0	1.48919	0.284139	NA	FALSE
zfp-3	14.0617	34.8432	91.3061	68.6461	1.487	0.0488767	0.445999	FALSE
tag-123	42.1851	47.2872	117.937	145.873	1.48287	0.0128305	0.254717	FALSE
uba-5	28.1234	32.3544	121.741	60.0653	1.48227	0.0568324	NA	FALSE
C14H10.3	0	0	3.80442	4.29038	1.47855	0.293726	NA	FALSE
glf-1	0	0	7.60884	0	1.47797	0.259505	0.777758	FALSE
acs-21	0	0	3.80442	8.58076	1.47746	0.368569	NA	FALSE
B0272.4	0	19.9104	30.4354	47.1942	1.47722	0.162925	NA	FALSE
F54D5.3	0	0	15.2177	0	1.47422	0.370192	NA	FALSE
R08C7.1	0	0	3.80442	4.29038	1.47405	0.309635	NA	FALSE
lec-5	0	0	7.60884	0	1.47391	0.302339	NA	FALSE
orai-1	21.0926	19.9104	49.4574	72.9365	1.47226	0.0683962	NA	FALSE
nhr-62	14.0617	0	19.0221	17.1615	1.47077	0.241727	NA	FALSE
F15D4.5	0	9.95521	19.0221	25.7423	1.46909	0.313162	NA	FALSE
T28D9.3	7.03085	2.4888	22.8265	8.58076	1.46865	0.265671	NA	FALSE
cblc-1	0	22.3992	41.8486	42.9038	1.46801	0.145373	NA	FALSE
F20D6.10	0	0	3.80442	4.29038	1.46728	0.322526	NA	FALSE
R12C12.8	0	0	11.4133	0	1.46698	0.363747	NA	FALSE
ptr-5	0	2.4888	7.60884	8.58076	1.46543	0.258584	NA	FALSE
Y76B12C.6	0	0	7.60884	4.29038	1.46532	0.369601	NA	FALSE
arc-1	0	24.888	45.653	47.1942	1.46502	0.178807	NA	FALSE
K09A9.6	0	0	3.80442	4.29038	1.46401	0.32374	NA	FALSE
C24G6.2	0	2.4888	3.80442	12.8711	1.46388	0.287375	NA	FALSE
ztf-30	0	0	7.60884	0	1.46372	0.314394	NA	FALSE
Y75B8A.14	0	9.95521	34.2398	8.58076	1.46268	0.250103	NA	FALSE
Y80D3A.9	0	4.97761	15.2177	12.8711	1.46159	0.365917	NA	FALSE
Y119C1B.5	7.03085	22.3992	57.0663	42.9038	1.46079	0.107243	NA	FALSE
cyp-23A1	0	0	0	8.58076	1.46076	0.330981	NA	FALSE
strl-1	63.2777	42.3096	133.155	158.744	1.4575	0.0277581	NA	FALSE
K02E7.6	14.0617	37.332	106.524	55.775	1.45747	0.112852	NA	FALSE
F37C4.6	0	0	3.80442	4.29038	1.45706	0.327699	NA	FALSE
Y20F4.4	7.03085	9.95521	3.80442	55.775	1.45693	0.21864	NA	FALSE
ets-4	0	0	7.60884	0	1.45685	0.299161	NA	FALSE
F39B2.9	0	0	3.80442	4.29038	1.45651	0.308829	NA	FALSE
spon-1	7.03085	29.8656	79.8928	42.9038	1.45597	0.12518	NA	FALSE
nhr-59	0	2.4888	7.60884	8.58076	1.45498	0.311601	NA	FALSE
F32D8.7	0	0	7.60884	0	1.45332	0.319183	NA	FALSE
cle-1	0	4.97761	11.4133	12.8711	1.45202	0.250533	NA	FALSE
ZK353.2	0	0	7.60884	0	1.45184	0.318679	NA	FALSE
Y87G2A.19	0	0	3.80442	4.29038	1.44949	0.330995	NA	FALSE
F58E6.13	0	0	7.60884	0	1.44901	0.319963	NA	FALSE
lsd-1	14.0617	14.9328	49.4574	38.6134	1.44845	0.128186	NA	FALSE
ceh-36	0	0	3.80442	4.29038	1.44821	0.316254	NA	FALSE
pmk-1	28.1234	74.6641	163.59	150.163	1.4474	0.0226428	0.314706	FALSE
T26E3.8	0	0	7.60884	0	1.44724	0.338033	NA	FALSE
sgca-1	0	0	3.80442	4.29038	1.44623	0.336274	NA	FALSE
gly-7	28.1234	49.7761	152.177	81.5173	1.44583	0.0332244	0.386254	FALSE
F53C11.3	77.3394	59.7313	182.612	193.067	1.44579	0.00891544	0.215101	FALSE
K09F6.13	0	0	7.60884	0	1.44057	0.327539	NA	FALSE
gex-3	49.216	37.332	110.328	128.711	1.4393	0.0291735	0.352745	FALSE
C07E3.10	0	2.4888	7.60884	8.58076	1.43749	0.234496	0.775259	FALSE
T14B4.1	0	14.9328	49.4574	8.58076	1.43358	0.227017	NA	FALSE
btb-10	0	0	0	8.58076	1.43204	0.346168	NA	FALSE
ZK180.3	28.1234	24.888	60.8707	90.098	1.43084	0.0701967	NA	FALSE
ZK1290.14	0	0	3.80442	8.58076	1.42768	0.385339	NA	FALSE
C02E7.6	0	0	11.4133	0	1.42725	0.331724	0.807186	FALSE
T04G9.7	7.03085	0	26.6309	0	1.42607	0.360867	NA	FALSE
maa-1	7.03085	9.95521	30.4354	25.7423	1.42485	0.217669	NA	FALSE
T13G4.4	0	2.4888	3.80442	12.8711	1.42207	0.331528	NA	FALSE
oig-4	0	0	11.4133	0	1.42164	0.385137	NA	FALSE
tpi-1	7.03085	32.3544	68.4795	60.0653	1.42134	0.100414	NA	FALSE
lact-5	56.2468	39.8208	129.35	133.002	1.42123	0.0468674	NA	FALSE
E01G4.3	112.494	79.6417	247.287	261.713	1.42077	0.0026825	0.116669	FALSE
ckb-2	0	7.46641	15.2177	17.1615	1.4205	0.27143	NA	FALSE
F42G9.4	0	2.4888	11.4133	4.29038	1.41716	0.297018	NA	FALSE
C27B7.7	0	2.4888	7.60884	8.58076	1.41703	0.335807	NA	FALSE
dhrs-4	28.1234	34.8432	76.0884	107.26	1.41641	0.0889747	NA	FALSE
lpr-7	0	4.97761	19.0221	4.29038	1.41633	0.239324	NA	FALSE
gst-16	0	2.4888	15.2177	4.29038	1.41441	0.387486	NA	FALSE
B0491.1	7.03085	27.3768	60.8707	51.4846	1.41142	0.0954447	NA	FALSE
sqv-2	63.2777	17.4216	102.719	98.6788	1.41009	0.0502194	0.448893	FALSE
Y65B4A.6	0	2.4888	15.2177	4.29038	1.40978	0.388639	NA	FALSE
pod-1	0	4.97761	3.80442	21.4519	1.40977	0.24986	NA	FALSE
C39F7.5	0	12.444	19.0221	30.0327	1.40937	0.252097	NA	FALSE
C14A11.9	7.03085	14.9328	41.8486	30.0327	1.40837	0.150639	NA	FALSE
rfl-1	7.03085	14.9328	41.8486	30.0327	1.40639	0.181066	NA	FALSE
lad-2	0	0	3.80442	4.29038	1.40634	0.335202	NA	FALSE
prx-12	7.03085	44.7984	53.2619	111.55	1.40527	0.153947	NA	FALSE
F22B7.9	0	7.46641	19.0221	12.8711	1.40487	0.273486	NA	FALSE
B0564.7	7.03085	17.4216	49.4574	30.0327	1.40296	0.174514	NA	FALSE
egl-21	7.03085	0	22.8265	0	1.40295	0.34364	NA	FALSE
M04C3.1	0	2.4888	15.2177	0	1.40293	0.325406	NA	FALSE
T07A9.12	70.3085	44.7984	140.764	158.744	1.40243	0.0141856	0.26498	FALSE
fat-2	7.03085	9.95521	38.0442	17.1615	1.40196	0.223354	NA	FALSE
ech-3	0	9.95521	11.4133	30.0327	1.40185	0.241961	NA	FALSE
hum-1	42.1851	22.3992	95.1105	77.2269	1.40176	0.0852308	NA	FALSE
vps-45	28.1234	19.9104	38.0442	94.3884	1.40102	0.0915856	NA	FALSE
Y24D9A.8	56.2468	24.888	95.1105	111.55	1.40098	0.0375403	0.405157	FALSE
ZC506.1	35.1543	22.3992	87.5016	64.3557	1.40073	0.0489597	0.445999	FALSE
hpo-34	0	2.4888	11.4133	4.29038	1.40073	0.276221	NA	FALSE
kin-32	28.1234	59.7313	110.328	145.873	1.39818	0.0624821	NA	FALSE
lars-2	0	14.9328	30.4354	25.7423	1.39701	0.226568	NA	FALSE
fut-2	0	22.3992	49.4574	30.0327	1.39606	0.215468	NA	FALSE
T28F4.4	0	4.97761	3.80442	21.4519	1.39533	0.346997	NA	FALSE
ges-1	0	4.97761	7.60884	17.1615	1.39482	0.363308	NA	FALSE
dhs-18	21.0926	9.95521	64.6751	21.4519	1.39312	0.189164	NA	FALSE
F39G3.2	7.03085	9.95521	30.4354	25.7423	1.39188	0.255686	NA	FALSE
myo-1	0	0	15.2177	0	1.39184	0.396422	NA	FALSE
fan-1	0	14.9328	19.0221	38.6134	1.39105	0.2642	NA	FALSE
igdb-2	0	2.4888	7.60884	8.58076	1.38979	0.36905	NA	FALSE
sdc-3	0	2.4888	15.2177	0	1.3892	0.302949	NA	FALSE
nhr-274	0	2.4888	19.0221	0	1.38904	0.393377	NA	FALSE
rrc-1	0	0	7.60884	0	1.38836	0.361432	NA	FALSE
B0457.6	0	0	0	8.58076	1.3875	0.367638	NA	FALSE
W03F9.4	28.1234	29.8656	60.8707	102.969	1.38671	0.120344	NA	FALSE
M01G5.3	0	2.4888	11.4133	4.29038	1.38655	0.325955	NA	FALSE
ddl-2	0	2.4888	7.60884	12.8711	1.38627	0.399677	NA	FALSE
ugtp-1	14.0617	9.95521	34.2398	34.3231	1.38582	0.171519	NA	FALSE
Y65B4A.2	0	0	3.80442	4.29038	1.3854	0.363762	NA	FALSE
duxl-1	63.2777	22.3992	91.3061	124.421	1.38504	0.0528287	0.460363	FALSE
rcq-5	0	12.444	26.6309	21.4519	1.38396	0.283384	NA	FALSE
F59C6.11	7.03085	4.97761	22.8265	12.8711	1.3801	0.209597	NA	FALSE
Y59C2A.3	42.1851	102.041	178.808	231.681	1.37991	0.024504	0.326048	FALSE
ncx-3	56.2468	84.6193	209.243	180.196	1.3794	0.00914386	0.218403	FALSE
let-611	0	12.444	26.6309	21.4519	1.37896	0.21874	NA	FALSE
nhr-11	0	2.4888	3.80442	12.8711	1.37857	0.371994	NA	FALSE
T12G3.2	35.1543	67.1977	163.59	128.711	1.37769	0.0182919	0.297042	FALSE
F23H11.2	7.03085	7.46641	38.0442	8.58076	1.37715	0.264103	NA	FALSE
sdz-14	0	0	0	8.58076	1.37691	0.377482	NA	FALSE
add-2	0	9.95521	22.8265	17.1615	1.37653	0.238222	NA	FALSE
nhr-78	0	7.46641	15.2177	17.1615	1.37554	0.344349	NA	FALSE
gcl-1	0	2.4888	0	17.1615	1.37514	0.375408	NA	FALSE
frl-1	14.0617	4.97761	30.4354	21.4519	1.37191	0.212728	NA	FALSE
btbd-10	56.2468	47.2872	121.741	150.163	1.3718	0.020456	0.305852	FALSE
R07B1.9	0	0	11.4133	0	1.37169	0.404071	NA	FALSE
C11H1.2	28.1234	17.4216	41.8486	81.5173	1.37148	0.135235	NA	FALSE
cpn-4	0	0	15.2177	0	1.37016	0.402792	NA	FALSE
hsf-1	7.03085	12.444	22.8265	38.6134	1.3699	0.192101	NA	FALSE
B0395.3	14.0617	17.4216	49.4574	42.9038	1.36757	0.17098	NA	FALSE
tsp-9	0	4.97761	15.2177	8.58076	1.36706	0.368313	NA	FALSE
CC8.2	14.0617	2.4888	22.8265	21.4519	1.36598	0.25621	NA	FALSE
pde-6	0	0	3.80442	4.29038	1.36484	0.383584	NA	FALSE
F17E5.2	0	9.95521	22.8265	17.1615	1.36342	0.249845	NA	FALSE
H05C05.1	14.0617	14.9328	57.0663	25.7423	1.36165	0.171049	NA	FALSE
cwn-1	49.216	54.7537	125.546	154.454	1.36089	0.0208753	0.308785	FALSE
Y55F3BL.4	0	2.4888	11.4133	4.29038	1.35679	0.386243	NA	FALSE
E01G4.5	28.1234	17.4216	72.284	51.4846	1.35589	0.176656	NA	FALSE
erv-46	56.2468	69.6865	178.808	158.744	1.35424	0.0122107	0.252354	FALSE
F45D3.1	0	0	15.2177	0	1.35283	0.405276	NA	FALSE
hex-1	7.03085	7.46641	19.0221	25.7423	1.34966	0.244837	NA	FALSE
cht-1	56.2468	94.5745	213.047	201.648	1.34736	0.00145472	0.0844394	FALSE
F46F11.7	0	12.444	26.6309	21.4519	1.34605	0.134305	0.640015	FALSE
C48E7.6	0	0	3.80442	4.29038	1.34528	0.390896	NA	FALSE
rpm-1	14.0617	12.444	38.0442	34.3231	1.34439	0.136316	NA	FALSE
acs-7	35.1543	14.9328	41.8486	85.8076	1.34401	0.130357	NA	FALSE
Y73C8B.1	0	2.4888	15.2177	4.29038	1.34244	0.41346	NA	FALSE
ppat-1	0	0	7.60884	0	1.34034	0.381981	NA	FALSE
hpo-13	14.0617	24.888	57.0663	55.775	1.33906	0.125837	NA	FALSE
C34C12.6	14.0617	19.9104	60.8707	34.3231	1.33407	0.144529	NA	FALSE
D1007.15	14.0617	7.46641	22.8265	34.3231	1.33354	0.203048	NA	FALSE
jtr-1	7.03085	7.46641	11.4133	34.3231	1.33326	0.286932	NA	FALSE
dhs-2	0	7.46641	11.4133	25.7423	1.333	0.417726	NA	FALSE
T09B4.2	28.1234	14.9328	41.8486	68.6461	1.33228	0.143039	NA	FALSE
Y40B1A.3	0	2.4888	11.4133	4.29038	1.33114	0.394347	NA	FALSE
D1005.2	42.1851	34.8432	102.719	102.969	1.33076	0.158976	NA	FALSE
moc-3	7.03085	12.444	38.0442	21.4519	1.3305	0.204702	NA	FALSE
Y37E11B.5	7.03085	12.444	38.0442	21.4519	1.33045	0.253089	NA	FALSE
C10C6.13	21.0926	4.97761	34.2398	30.0327	1.32965	0.234283	NA	FALSE
gpi-1	7.03085	7.46641	26.6309	17.1615	1.32719	0.227428	NA	FALSE
Y41D4A.3	21.0926	19.9104	57.0663	51.4846	1.32156	0.116608	NA	FALSE
F27C1.4	119.525	144.351	311.962	368.973	1.32083	0.004768	0.159701	FALSE
his-31	7.03085	4.97761	11.4133	30.0327	1.31971	0.393684	NA	FALSE
cpd-2	14.0617	7.46641	22.8265	34.3231	1.31945	0.212797	NA	FALSE
K12H6.6	28.1234	39.8208	114.133	68.6461	1.31894	0.0366146	0.399705	FALSE
eya-1	49.216	114.485	209.243	235.971	1.31845	0.0128475	0.254717	FALSE
Y47G6A.7	14.0617	12.444	34.2398	38.6134	1.31812	0.160641	NA	FALSE
ZC247.1	7.03085	17.4216	53.2619	21.4519	1.31753	0.0965406	0.575084	FALSE
sdz-30	7.03085	2.4888	3.80442	21.4519	1.31658	0.249382	NA	FALSE
acdh-12	63.2777	72.1753	175.003	175.906	1.31654	0.0238349	0.321358	FALSE
cfim-2	7.03085	9.95521	34.2398	17.1615	1.31488	0.267813	NA	FALSE
Y48C3A.12	0	2.4888	19.0221	0	1.31228	0.42322	NA	FALSE
srt-63	0	7.46641	22.8265	8.58076	1.31189	0.397085	NA	FALSE
F07H5.6	0	0	3.80442	8.58076	1.30758	0.425627	NA	FALSE
F32D8.4	0	12.444	15.2177	30.0327	1.30338	0.298356	NA	FALSE
unc-38	0	0	7.60884	0	1.30296	0.406484	NA	FALSE
lrp-2	84.3702	64.7089	167.394	201.648	1.30296	0.0166093	0.285473	FALSE
gadr-3	7.03085	2.4888	22.8265	4.29038	1.30194	0.327875	NA	FALSE
ckb-1	14.0617	2.4888	30.4354	12.8711	1.29592	0.324585	NA	FALSE
mrp-3	0	2.4888	11.4133	4.29038	1.29573	0.414998	NA	FALSE
Y87G2A.2	35.1543	27.3768	60.8707	98.6788	1.29563	0.1209	NA	FALSE
Y53C12A.3	35.1543	72.1753	125.546	163.035	1.29508	0.049003	0.445999	FALSE
elo-6	14.0617	32.3544	79.8928	51.4846	1.29448	0.0814474	0.5392	FALSE
W08F4.13	0	0	3.80442	4.29038	1.29385	0.421152	NA	FALSE
tes-1	21.0926	0	30.4354	12.8711	1.29341	0.22666	NA	FALSE
tftc-1	0	2.4888	3.80442	12.8711	1.29298	0.41928	NA	FALSE
ptr-15	14.0617	9.95521	53.2619	8.58076	1.29166	0.206781	NA	FALSE
ppfr-4	14.0617	12.444	41.8486	30.0327	1.28963	0.219515	NA	FALSE
F53E10.1	35.1543	14.9328	83.6972	38.6134	1.28946	0.150194	NA	FALSE
igdb-3	0	0	7.60884	4.29038	1.28855	0.433784	NA	FALSE
hpo-38	0	2.4888	0	17.1615	1.28854	0.427366	NA	FALSE
gbh-1	7.03085	7.46641	26.6309	17.1615	1.2885	0.352627	NA	FALSE
dnj-27	105.463	129.418	300.549	291.746	1.28739	0.00681627	0.188766	FALSE
sel-11	70.3085	67.1977	197.83	145.873	1.28691	0.0230588	0.316949	FALSE
F58D5.5	0	14.9328	30.4354	21.4519	1.28535	0.266259	NA	FALSE
Y17G7B.13	0	0	3.80442	4.29038	1.28483	0.411351	NA	FALSE
nit-1	0	0	3.80442	4.29038	1.28294	0.412705	NA	FALSE
exos-4.2	0	2.4888	7.60884	8.58076	1.28053	0.421745	NA	FALSE
C08A9.6	0	12.444	11.4133	34.3231	1.28029	0.342105	NA	FALSE
F36H5.4	7.03085	7.46641	11.4133	30.0327	1.27959	0.265095	NA	FALSE
tag-297	0	12.444	15.2177	30.0327	1.27856	0.184093	0.711257	FALSE
ZC250.2	7.03085	2.4888	15.2177	12.8711	1.27799	0.35651	NA	FALSE
tbc-11	7.03085	17.4216	41.8486	30.0327	1.27625	0.24589	NA	FALSE
gly-11	56.2468	24.888	87.5016	102.969	1.27554	0.0757898	0.523282	FALSE
C05D9.3	119.525	164.261	319.571	394.715	1.2755	0.0150211	0.272585	FALSE
Y51F10.3	0	2.4888	19.0221	0	1.27385	0.439188	NA	FALSE
enu-3.1	0	2.4888	7.60884	8.58076	1.27272	0.430538	NA	FALSE
asp-3	7.03085	2.4888	26.6309	0	1.2727	0.308017	NA	FALSE
brp-1	0	0	7.60884	0	1.27091	0.401187	NA	FALSE
ldp-1	28.1234	29.8656	83.6972	64.3557	1.2653	0.0864701	0.552508	FALSE
polg-1	7.03085	14.9328	26.6309	38.6134	1.26528	0.268921	NA	FALSE
math-34	21.0926	9.95521	41.8486	34.3231	1.26479	0.223008	NA	FALSE
W05H12.1	0	2.4888	11.4133	4.29038	1.26415	0.423699	NA	FALSE
sfa-1	7.03085	17.4216	45.653	25.7423	1.2629	0.24141	NA	FALSE
sma-3	28.1234	7.46641	49.4574	38.6134	1.2625	0.279721	NA	FALSE
T08A11.1	21.0926	14.9328	26.6309	64.3557	1.26227	0.152661	NA	FALSE
C50F4.9	0	0	3.80442	4.29038	1.26204	0.432993	NA	FALSE
C03H12.1	56.2468	37.332	152.177	72.9365	1.26127	0.0731754	NA	FALSE
fkh-2	49.216	19.9104	49.4574	111.55	1.26125	0.0920105	0.563961	FALSE
Y119D3B.14	0	2.4888	7.60884	8.58076	1.26096	0.437768	NA	FALSE
C02F5.12	14.0617	17.4216	49.4574	34.3231	1.26041	0.124637	NA	FALSE
C04E7.4	0	9.95521	19.0221	17.1615	1.25921	0.3054	NA	FALSE
C18A11.1	0	0	3.80442	4.29038	1.2582	0.436236	NA	FALSE
ptp-4	0	12.444	26.6309	17.1615	1.25697	0.264086	NA	FALSE
lips-10	14.0617	4.97761	30.4354	17.1615	1.25575	0.305489	NA	FALSE
R09E10.5	0	0	0	8.58076	1.25549	0.437225	NA	FALSE
F59D12.5	14.0617	24.888	45.653	60.0653	1.25538	0.149698	NA	FALSE
ttr-5	0	2.4888	15.2177	0	1.25524	0.431239	NA	FALSE
F55A3.2	14.0617	4.97761	30.4354	17.1615	1.25498	0.269722	NA	FALSE
elo-2	14.0617	19.9104	19.0221	72.9365	1.25344	0.161154	NA	FALSE
nhr-98	0	0	7.60884	0	1.25317	0.430481	NA	FALSE
nuaf-1	35.1543	44.7984	91.3061	111.55	1.2528	0.0522121	0.458271	FALSE
psd-1	35.1543	52.2649	91.3061	133.002	1.25217	0.0631993	0.493734	FALSE
ZK1128.7	0	0	3.80442	8.58076	1.2519	0.44534	NA	FALSE
mig-18	14.0617	4.97761	26.6309	17.1615	1.25174	0.227449	NA	FALSE
C15H9.9	7.03085	7.46641	30.4354	8.58076	1.25009	0.153039	0.670515	FALSE
lon-2	14.0617	14.9328	34.2398	42.9038	1.24888	0.207274	NA	FALSE
C34B2.11	0	0	7.60884	0	1.24534	0.43732	NA	FALSE
T03D8.6	0	7.46641	11.4133	17.1615	1.24501	0.293976	NA	FALSE
cab-1	14.0617	44.7984	91.3061	68.6461	1.24406	0.163579	NA	FALSE
col-3	0	7.46641	34.2398	0	1.24386	0.446404	NA	FALSE
tlf-1	21.0926	9.95521	53.2619	25.7423	1.24381	0.274201	NA	FALSE
T06F4.1	0	0	0	8.58076	1.24138	0.443733	NA	FALSE
Y106G6A.1	21.0926	14.9328	34.2398	55.775	1.24126	0.196562	NA	FALSE
nstp-6	0	4.97761	3.80442	17.1615	1.2404	0.360346	NA	FALSE
Y53G8B.2	7.03085	22.3992	45.653	38.6134	1.24032	0.271608	NA	FALSE
tgn-38	49.216	44.7984	102.719	128.711	1.24029	0.0926666	0.565126	FALSE
Y53G8AR.8	0	7.46641	11.4133	17.1615	1.23997	0.373123	NA	FALSE
unc-71	105.463	129.418	239.678	334.65	1.23981	0.00545485	0.172706	FALSE
cnk-1	7.03085	72.1753	117.937	102.969	1.23665	0.0839244	0.544446	FALSE
F53C3.4	28.1234	19.9104	64.6751	51.4846	1.23169	0.17414	NA	FALSE
C50F4.12	0	7.46641	11.4133	17.1615	1.23101	0.379254	NA	FALSE
F58A6.1	0	17.4216	30.4354	25.7423	1.23019	0.300241	NA	FALSE
fbxb-18	0	0	3.80442	4.29038	1.22845	0.450902	NA	FALSE
nhr-68	70.3085	27.3768	136.959	77.2269	1.21966	0.0540465	0.463391	FALSE
Y57A10A.28	0	0	7.60884	4.29038	1.21789	0.453931	NA	FALSE
C25H3.12	7.03085	7.46641	26.6309	12.8711	1.21784	0.266019	NA	FALSE
F35B3.7	14.0617	4.97761	22.8265	25.7423	1.21778	0.350748	NA	FALSE
C49H3.6	28.1234	29.8656	57.0663	85.8076	1.21618	0.0786932	0.53053	FALSE
C13C4.4	14.0617	17.4216	30.4354	51.4846	1.21557	0.181542	NA	FALSE
unc-73	21.0926	62.2201	102.719	115.84	1.21551	0.0751669	0.523282	FALSE
C31E10.5	14.0617	17.4216	30.4354	51.4846	1.21512	0.211755	NA	FALSE
fbxb-24	7.03085	2.4888	7.60884	17.1615	1.21455	0.373747	NA	FALSE
W03B1.3	14.0617	7.46641	26.6309	25.7423	1.21319	0.281334	NA	FALSE
galt-1	0	0	7.60884	0	1.21188	0.447987	NA	FALSE
sek-4	0	2.4888	15.2177	0	1.21167	0.452152	NA	FALSE
ugt-25	7.03085	2.4888	19.0221	8.58076	1.2112	0.418979	NA	FALSE
lnp-1	42.1851	47.2872	114.133	102.969	1.21086	0.0784417	0.53053	FALSE
D1007.10	0	9.95521	26.6309	8.58076	1.21065	0.399235	NA	FALSE
Y54E10BR.2	28.1234	27.3768	83.6972	51.4846	1.20868	0.121903	NA	FALSE
acs-14	28.1234	42.3096	57.0663	120.131	1.20846	0.111575	NA	FALSE
sax-1	42.1851	44.7984	110.328	98.6788	1.20779	0.0576694	0.480139	FALSE
tbx-8	7.03085	4.97761	15.2177	17.1615	1.20731	0.330316	NA	FALSE
best-23	0	2.4888	15.2177	0	1.20621	0.455872	NA	FALSE
itsn-1	119.525	69.6865	228.265	197.358	1.20587	0.0168654	0.285473	FALSE
gpdh-2	91.4011	84.6193	277.723	133.002	1.20473	0.0171245	0.286787	FALSE
R05G6.10	7.03085	2.4888	7.60884	17.1615	1.20411	0.333634	NA	FALSE
dhhc-10	21.0926	12.444	38.0442	42.9038	1.20359	0.223017	NA	FALSE
ogdh-1	21.0926	29.8656	64.6751	64.3557	1.20345	0.141185	NA	FALSE
ugt-23	14.0617	24.888	38.0442	64.3557	1.20258	0.183485	NA	FALSE
K02D7.1	35.1543	72.1753	133.155	137.292	1.20248	0.0543856	0.463391	FALSE
E04F6.6	7.03085	2.4888	7.60884	25.7423	1.20188	0.465545	NA	FALSE
C52B9.4	63.2777	69.6865	182.612	133.002	1.20184	0.0233647	0.318152	FALSE
ceh-24	0	0	7.60884	0	1.20172	0.457112	NA	FALSE
ccch-1	0	9.95521	34.2398	0	1.20099	0.339004	NA	FALSE
cbs-1	0	22.3992	26.6309	42.9038	1.20086	0.233889	NA	FALSE
tsr-1	14.0617	12.444	45.653	21.4519	1.19971	0.254257	NA	FALSE
ugt-52	14.0617	7.46641	19.0221	34.3231	1.19881	0.277074	NA	FALSE
fbxb-49	0	0	7.60884	0	1.19812	0.458861	NA	FALSE
K03B8.6	7.03085	12.444	15.2177	38.6134	1.19753	0.305355	NA	FALSE
skr-13	28.1234	12.444	45.653	38.6134	1.19745	0.0782774	0.53053	FALSE
T04F3.1	0	0	7.60884	0	1.19733	0.457106	NA	FALSE
zip-12	35.1543	39.8208	83.6972	98.6788	1.19597	0.146129	NA	FALSE
lsy-2	98.432	116.974	247.287	261.713	1.19534	0.00932403	0.220896	FALSE
dyf-2	0	4.97761	11.4133	8.58076	1.19513	0.390931	NA	FALSE
T06A1.5	0	4.97761	11.4133	8.58076	1.19465	0.367408	NA	FALSE
dhp-1	0	12.444	11.4133	30.0327	1.194	0.333079	NA	FALSE
blos-4	56.2468	67.1977	144.568	150.163	1.19278	0.0308013	0.368277	FALSE
H20J04.6	28.1234	37.332	38.0442	124.421	1.19194	0.140804	NA	FALSE
C32C4.3	0	2.4888	7.60884	8.58076	1.19172	0.468757	NA	FALSE
zip-8	119.525	74.6641	175.003	253.133	1.19114	0.00422055	0.152194	FALSE
Y57G11C.22	7.03085	4.97761	19.0221	12.8711	1.18644	0.360577	NA	FALSE
cpt-2	35.1543	54.7537	83.6972	137.292	1.18598	0.099514	NA	FALSE
fbxb-102	0	4.97761	15.2177	4.29038	1.18049	0.410396	NA	FALSE
faah-1	0	2.4888	0	17.1615	1.18038	0.473239	NA	FALSE
F56D1.2	14.0617	52.2649	91.3061	81.5173	1.17957	0.12246	NA	FALSE
unc-54	42.1851	39.8208	117.937	72.9365	1.17922	0.0692784	0.513683	FALSE
mat-3	14.0617	14.9328	34.2398	38.6134	1.17901	0.246343	NA	FALSE
fntb-1	91.4011	94.5745	258.701	171.615	1.17746	0.0275265	0.348749	FALSE
R06C7.6	14.0617	2.4888	15.2177	25.7423	1.17556	0.397789	NA	FALSE
C08F1.10	267.172	276.257	597.294	643.557	1.17487	0.0016517	0.0844394	FALSE
T14G10.5	105.463	94.5745	209.243	248.842	1.17467	0.0227855	0.314706	FALSE
C39D10.3	0	4.97761	11.4133	8.58076	1.17454	0.441557	NA	FALSE
nbid-1	0	12.444	19.0221	21.4519	1.1745	0.380435	NA	FALSE
F17C11.7	42.1851	34.8432	91.3061	85.8076	1.17404	0.089976	NA	FALSE
igcm-1	56.2468	29.8656	106.524	81.5173	1.17344	0.0728009	0.519	FALSE
ztf-16	28.1234	17.4216	38.0442	68.6461	1.17242	0.209667	NA	FALSE
far-1	14.0617	17.4216	60.8707	17.1615	1.17125	0.0921227	0.563961	FALSE
mml-1	28.1234	42.3096	95.1105	77.2269	1.17104	0.0530708	0.460363	FALSE
atgp-2	0	4.97761	15.2177	4.29038	1.16985	0.370197	NA	FALSE
fbxa-181	0	0	3.80442	8.58076	1.16846	0.471107	NA	FALSE
Y45F3A.4	49.216	22.3992	79.8928	72.9365	1.1681	0.0953242	0.574765	FALSE
Y17G7B.20	414.82	385.764	924.474	879.528	1.16808	0.000166676	0.0243478	FALSE
sam-10	28.1234	42.3096	98.9149	72.9365	1.16792	0.121573	NA	FALSE
F28C10.3	14.0617	9.95521	38.0442	21.4519	1.16772	0.314945	NA	FALSE
Y71D11A.3	84.3702	49.7761	152.177	150.163	1.16769	0.105419	NA	FALSE
nipa-1	7.03085	22.3992	41.8486	38.6134	1.16708	0.177888	NA	FALSE
icl-1	168.74	92.0857	327.18	235.971	1.16672	0.00627486	0.184696	FALSE
nubp-1	14.0617	39.8208	45.653	94.3884	1.16654	0.148021	NA	FALSE
Y56A3A.6	0	24.888	26.6309	47.1942	1.16624	0.272992	NA	FALSE
K07A1.13	0	0	0	8.58076	1.16599	0.477479	NA	FALSE
C23H4.6	0	4.97761	15.2177	4.29038	1.16562	0.321669	NA	FALSE
DC2.5	28.1234	4.97761	38.0442	42.9038	1.16524	0.38673	NA	FALSE
ver-3	7.03085	12.444	26.6309	25.7423	1.16512	0.262442	NA	FALSE
bre-5	35.1543	27.3768	79.8928	64.3557	1.16502	0.138764	NA	FALSE
pifk-1	0	17.4216	11.4133	42.9038	1.1646	0.339414	NA	FALSE
Y38F2AR.12	7.03085	2.4888	15.2177	8.58076	1.164	0.348835	NA	FALSE
W01C9.2	0	0	0	8.58076	1.16397	0.477855	NA	FALSE
ech-1.1	0	4.97761	0	25.7423	1.16388	0.479124	NA	FALSE
F56C4.1	0	4.97761	11.4133	8.58076	1.16341	0.452169	NA	FALSE
dod-23	0	0	7.60884	0	1.16301	0.471627	NA	FALSE
ads-1	14.0617	12.444	41.8486	21.4519	1.163	0.204708	NA	FALSE
M57.1	0	4.97761	15.2177	4.29038	1.15893	0.40667	NA	FALSE
nhr-136	0	0	3.80442	4.29038	1.15882	0.480031	NA	FALSE
R09F10.8	28.1234	29.8656	72.284	64.3557	1.15808	0.126762	NA	FALSE
alh-12	7.03085	0	3.80442	12.8711	1.15637	0.391131	NA	FALSE
C41A3.1	0	0	3.80442	4.29038	1.15625	0.481097	NA	FALSE
T01B7.9	0	2.4888	7.60884	4.29038	1.15368	0.35945	NA	FALSE
obr-2	7.03085	12.444	30.4354	21.4519	1.15322	0.297809	NA	FALSE
F38A5.2	63.2777	84.6193	152.177	193.067	1.15249	0.0572264	0.477815	FALSE
Y87G2A.25	0	4.97761	11.4133	12.8711	1.15231	0.482811	NA	FALSE
H01G02.1	0	0	7.60884	0	1.15172	0.478888	NA	FALSE
mboa-2	7.03085	2.4888	19.0221	4.29038	1.151	0.353314	NA	FALSE
ceh-45	0	4.97761	7.60884	12.8711	1.15084	0.472445	NA	FALSE
Y45G5AM.6	35.1543	29.8656	72.284	77.2269	1.15043	0.154192	NA	FALSE
K02E2.6	7.03085	9.95521	11.4133	34.3231	1.14798	0.350758	NA	FALSE
ace-3	0	2.4888	3.80442	8.58076	1.14797	0.421476	NA	FALSE
aip-1	14.0617	29.8656	72.284	38.6134	1.14789	0.166038	NA	FALSE
W03G11.4	63.2777	109.507	194.025	214.519	1.14763	0.0218446	0.312035	FALSE
M142.8	21.0926	32.3544	53.2619	77.2269	1.14623	0.16014	NA	FALSE
ceh-39	0	12.444	26.6309	12.8711	1.14431	0.366169	NA	FALSE
F19B2.5	0	0	7.60884	0	1.14394	0.481419	NA	FALSE
Y71G12B.25	0	2.4888	3.80442	8.58076	1.14307	0.414296	NA	FALSE
dod-6	21.0926	12.444	45.653	25.7423	1.14191	0.110385	0.595668	FALSE
Y43B11AR.3	7.03085	0	7.60884	12.8711	1.14047	0.475296	NA	FALSE
F47G3.1	0	0	3.80442	4.29038	1.13924	0.48901	NA	FALSE
fkb-8	7.03085	2.4888	7.60884	17.1615	1.13852	0.41827	NA	FALSE
dap-3	14.0617	37.332	60.8707	68.6461	1.1373	0.168069	NA	FALSE
hex-2	49.216	44.7984	125.546	85.8076	1.13616	0.10221	0.585399	FALSE
C18B12.6	21.0926	14.9328	26.6309	55.775	1.13554	0.19108	NA	FALSE
F17C11.2	0	0	11.4133	0	1.13415	0.485169	NA	FALSE
gpcp-1	0	2.4888	3.80442	8.58076	1.13304	0.423756	NA	FALSE
F13D2.1	0	2.4888	7.60884	4.29038	1.1329	0.398218	NA	FALSE
ech-2	35.1543	29.8656	91.3061	55.775	1.13262	0.149335	NA	FALSE
M01B2.10	28.1234	24.888	45.653	77.2269	1.13217	0.198466	NA	FALSE
F53C3.5	7.03085	2.4888	11.4133	12.8711	1.13142	0.425587	NA	FALSE
wrt-6	0	2.4888	3.80442	8.58076	1.13059	0.449446	NA	FALSE
gst-39	0	2.4888	3.80442	8.58076	1.12925	0.450944	NA	FALSE
T27A1.2	0	9.95521	11.4133	21.4519	1.12853	0.448887	NA	FALSE
sol-2	7.03085	0	3.80442	12.8711	1.12831	0.434335	NA	FALSE
taf-5	21.0926	34.8432	87.5016	47.1942	1.12824	0.155669	NA	FALSE
fbxb-26	0	2.4888	0	12.8711	1.1279	0.458436	NA	FALSE
cpna-1	0	2.4888	0	12.8711	1.12689	0.45796	NA	FALSE
tsp-2	0	4.97761	7.60884	12.8711	1.12614	0.478576	NA	FALSE
mup-4	14.0617	17.4216	41.8486	34.3231	1.12592	0.260733	NA	FALSE
lec-10	0	4.97761	19.0221	0	1.12464	0.367414	NA	FALSE
F20D12.12	49.216	109.507	186.417	188.777	1.12426	0.0362924	0.399445	FALSE
plx-2	35.1543	29.8656	87.5016	55.775	1.12403	0.101984	0.585399	FALSE
F36G3.2	0	27.3768	30.4354	47.1942	1.12351	0.289057	NA	FALSE
C31H2.4	7.03085	9.95521	22.8265	21.4519	1.12288	0.376838	NA	FALSE
C15A7.2	0	0	0	12.8711	1.12166	0.488223	NA	FALSE
ZK1307.1	70.3085	62.2201	159.786	133.002	1.12104	0.0624563	0.491127	FALSE
F59C6.14	7.03085	0	15.2177	0	1.12058	0.421834	NA	FALSE
gfi-3	14.0617	29.8656	57.0663	51.4846	1.12021	0.218034	NA	FALSE
nlp-11	0	0	7.60884	0	1.11974	0.492397	NA	FALSE
rpc-25	63.2777	54.7537	125.546	137.292	1.11958	0.104281	0.585499	FALSE
impt-1	7.03085	0	3.80442	12.8711	1.11834	0.417475	NA	FALSE
fbxb-50	0	2.4888	3.80442	8.58076	1.11753	0.466665	NA	FALSE
C50D2.7	35.1543	27.3768	83.6972	55.775	1.11704	0.165894	NA	FALSE
M02E1.3	14.0617	42.3096	79.8928	60.0653	1.11637	0.155867	NA	FALSE
ZC412.3	0	0	0	8.58076	1.11447	0.497709	NA	FALSE
Y22D7AL.9	0	2.4888	7.60884	4.29038	1.11312	0.452246	NA	FALSE
C06B8.7	42.1851	54.7537	110.328	111.55	1.11261	0.0992743	0.584415	FALSE
imp-2	168.74	268.791	471.748	510.555	1.11234	0.00558354	0.172819	FALSE
C33A12.4	0	2.4888	11.4133	0	1.11149	0.372751	0.828544	FALSE
pxf-1	42.1851	67.1977	121.741	133.002	1.11067	0.0338697	0.387789	FALSE
C06E1.1	105.463	77.1529	167.394	223.1	1.11051	0.0233335	0.318152	FALSE
R02D3.1	21.0926	44.7984	98.9149	60.0653	1.1099	0.103022	0.585399	FALSE
cup-4	7.03085	7.46641	11.4133	25.7423	1.10942	0.378805	NA	FALSE
C08F1.6	70.3085	52.2649	95.1105	171.615	1.10871	0.0954789	0.574765	FALSE
M01F1.3	35.1543	39.8208	76.0884	94.3884	1.10605	0.139127	NA	FALSE
F38B6.6	28.1234	17.4216	45.653	51.4846	1.10579	0.165705	0.68784	FALSE
ZK512.1	70.3085	97.0633	178.808	197.358	1.10374	0.0530182	0.460363	FALSE
vps-34	28.1234	22.3992	45.653	68.6461	1.10368	0.207472	NA	FALSE
nhr-31	14.0617	14.9328	45.653	21.4519	1.10226	0.22282	NA	FALSE
F10C2.5	42.1851	34.8432	87.5016	81.5173	1.10215	0.123144	NA	FALSE
ttm-1	21.0926	17.4216	41.8486	47.1942	1.10104	0.30618	NA	FALSE
cnp-3	0	9.95521	19.0221	12.8711	1.09912	0.422093	NA	FALSE
lrp-1	42.1851	24.888	98.9149	42.9038	1.09885	0.142393	0.649346	FALSE
nhr-65	0	2.4888	11.4133	4.29038	1.09869	0.504566	NA	FALSE
pezo-1	42.1851	29.8656	72.284	81.5173	1.09713	0.101701	0.585399	FALSE
hosl-1	42.1851	14.9328	64.6751	55.775	1.09602	0.223551	NA	FALSE
T23G5.3	0	2.4888	7.60884	4.29038	1.09381	0.459505	NA	FALSE
fbxb-69	0	0	7.60884	0	1.0938	0.504059	NA	FALSE
hum-5	0	2.4888	11.4133	0	1.09314	0.416161	NA	FALSE
Y55F3AM.9	0	9.95521	19.0221	12.8711	1.09291	0.445474	NA	FALSE
F57C9.4	14.0617	22.3992	57.0663	30.0327	1.09115	0.243059	NA	FALSE
ZK632.5	7.03085	19.9104	30.4354	38.6134	1.08998	0.328841	NA	FALSE
hpd-1	7.03085	19.9104	26.6309	42.9038	1.08979	0.236863	NA	FALSE
ref-2	35.1543	19.9104	45.653	72.9365	1.08936	0.202136	NA	FALSE
morc-1	7.03085	9.95521	34.2398	8.58076	1.08779	0.342769	NA	FALSE
F33A8.7	0	7.46641	7.60884	17.1615	1.08757	0.417259	NA	FALSE
K01B6.3	0	9.95521	3.80442	30.0327	1.08569	0.497173	NA	FALSE
cutl-2	274.203	228.97	540.228	536.298	1.08516	0.0394905	0.415273	FALSE
ile-2	70.3085	87.1081	171.199	175.906	1.08511	0.0392354	0.415273	FALSE
F54E2.2	0	9.95521	19.0221	12.8711	1.08457	0.283956	0.792582	FALSE
scav-1	7.03085	14.9328	30.4354	25.7423	1.08383	0.338305	NA	FALSE
aco-2	70.3085	134.395	300.549	163.035	1.08331	0.0156164	0.278378	FALSE
col-43	0	0	0	8.58076	1.08191	0.510992	NA	FALSE
Y43C5A.7	0	0	7.60884	0	1.08178	0.51066	NA	FALSE
smf-1	7.03085	2.4888	11.4133	12.8711	1.08178	0.452406	NA	FALSE
K02C4.5	7.03085	0	7.60884	8.58076	1.07989	0.461433	NA	FALSE
unc-42	21.0926	9.95521	15.2177	51.4846	1.07843	0.304489	NA	FALSE
eif-3.G	140.617	154.306	308.158	326.069	1.07721	0.00595883	0.180875	FALSE
D2096.1	0	7.46641	3.80442	21.4519	1.07694	0.462349	NA	FALSE
K09A11.1	7.03085	4.97761	22.8265	8.58076	1.07679	0.461016	NA	FALSE
F14F11.2	0	0	7.60884	0	1.07662	0.512311	NA	FALSE
tag-189	35.1543	52.2649	102.719	94.3884	1.07637	0.114322	NA	FALSE
Y17G7B.10	42.1851	22.3992	26.6309	111.55	1.07623	0.205058	NA	FALSE
mak-2	49.216	47.2872	106.524	102.969	1.0756	0.108414	0.593831	FALSE
ntl-9	84.3702	166.75	304.354	257.423	1.07516	0.0207813	0.308785	FALSE
Y54F10AM.6	7.03085	4.97761	11.4133	17.1615	1.07411	0.354905	NA	FALSE
ral-1	14.0617	29.8656	45.653	60.0653	1.07381	0.175286	NA	FALSE
cnp-2	0	0	0	8.58076	1.07339	0.514621	NA	FALSE
Y53C12A.10	7.03085	17.4216	15.2177	47.1942	1.07294	0.302116	NA	FALSE
C35E7.6	0	2.4888	3.80442	8.58076	1.07262	0.489321	NA	FALSE
fbp-1	35.1543	29.8656	83.6972	55.775	1.07152	0.120327	0.618401	FALSE
prp-21	42.1851	34.8432	87.5016	77.2269	1.07094	0.118186	0.611714	FALSE
R06C1.6	0	0	7.60884	0	1.07064	0.514013	NA	FALSE
Y51F10.4	0	4.97761	15.2177	4.29038	1.07046	0.482364	NA	FALSE
eva-1	63.2777	34.8432	91.3061	102.969	1.07036	0.0496852	0.445999	FALSE
R07E3.4	0	7.46641	3.80442	21.4519	1.06968	0.39722	NA	FALSE
lron-8	21.0926	22.3992	57.0663	38.6134	1.06893	0.153219	0.670515	FALSE
egl-1	21.0926	32.3544	41.8486	81.5173	1.06767	0.208496	NA	FALSE
cat-1	14.0617	0	3.80442	34.3231	1.06639	0.513644	NA	FALSE
R11D1.1	0	7.46641	7.60884	17.1615	1.06589	0.455533	NA	FALSE
F49B2.3	0	2.4888	3.80442	8.58076	1.06561	0.498768	NA	FALSE
kpc-1	28.1234	27.3768	83.6972	38.6134	1.06346	0.209127	NA	FALSE
zig-10	49.216	79.6417	121.741	163.035	1.0632	0.108729	0.594103	FALSE
R148.5	260.142	226.481	479.357	540.588	1.06286	0.00998286	0.229489	FALSE
ram-2	7.03085	2.4888	26.6309	0	1.0619	0.486219	NA	FALSE
mdt-10	63.2777	72.1753	117.937	175.906	1.06173	0.0762098	0.523282	FALSE
lact-4	7.03085	17.4216	22.8265	38.6134	1.06115	0.312907	NA	FALSE
col-39	0	0	15.2177	0	1.06086	0.495266	NA	FALSE
W10D9.3	7.03085	2.4888	19.0221	4.29038	1.06005	0.465156	NA	FALSE
Y25C1A.13	35.1543	17.4216	49.4574	60.0653	1.05964	0.218019	NA	FALSE
glo-3	0	0	0	8.58076	1.05945	0.520047	NA	FALSE
elo-4	0	2.4888	7.60884	4.29038	1.05905	0.496523	NA	FALSE
F54H5.14	0	2.4888	3.80442	8.58076	1.05755	0.506546	NA	FALSE
fitm-2	70.3085	69.6865	152.177	145.873	1.0569	0.0722686	0.519	FALSE
sbp-1	0	17.4216	19.0221	30.0327	1.05551	0.42466	NA	FALSE
crtc-1	7.03085	0	3.80442	12.8711	1.05497	0.468489	NA	FALSE
nhr-194	0	7.46641	19.0221	8.58076	1.05404	0.517332	NA	FALSE
dgk-1	0	0	7.60884	0	1.05259	0.522619	NA	FALSE
R173.3	0	0	0	8.58076	1.05169	0.523162	NA	FALSE
rabs-5	7.03085	9.95521	30.4354	12.8711	1.05128	0.427818	NA	FALSE
T10B10.3	14.0617	27.3768	41.8486	55.775	1.04801	0.233425	NA	FALSE
crp-1	0	7.46641	11.4133	12.8711	1.04787	0.350099	NA	FALSE
ztf-17	14.0617	12.444	38.0442	21.4519	1.04732	0.327074	NA	FALSE
cat-4	7.03085	7.46641	11.4133	25.7423	1.04651	0.440888	NA	FALSE
osta-2	28.1234	17.4216	57.0663	38.6134	1.04454	0.253603	NA	FALSE
mtr-4	28.1234	49.7761	72.284	102.969	1.04331	0.134416	0.640015	FALSE
C34F6.10	28.1234	7.46641	26.6309	47.1942	1.04306	0.358359	NA	FALSE
W04A8.4	449.975	393.231	840.777	896.69	1.04267	0.00128827	0.0834223	FALSE
mrpl-15	7.03085	37.332	57.0663	51.4846	1.04233	0.291748	NA	FALSE
nkat-3	7.03085	24.888	19.0221	60.0653	1.04157	0.311244	NA	FALSE
C01A2.1	14.0617	9.95521	15.2177	38.6134	1.0403	0.361005	NA	FALSE
tos-1	274.203	199.104	505.988	459.071	1.04019	0.00835884	0.208185	FALSE
fbxb-74	7.03085	32.3544	49.4574	47.1942	1.0384	0.259995	NA	FALSE
C27C12.1	21.0926	9.95521	30.4354	34.3231	1.03825	0.318809	NA	FALSE
qua-1	0	9.95521	26.6309	4.29038	1.03786	0.269731	0.782084	FALSE
cil-1	0	7.46641	7.60884	17.1615	1.03772	0.509814	NA	FALSE
T24C12.3	21.0926	24.888	41.8486	60.0653	1.03704	0.271523	NA	FALSE
T26G10.1	63.2777	74.6641	110.328	184.486	1.03688	0.083429	0.544446	FALSE
F56A8.5	14.0617	12.444	38.0442	21.4519	1.03684	0.351627	NA	FALSE
his-24	3114.67	2580.89	5082.7	6615.77	1.03647	1.65e-05	0.00533269	FALSE
coq-6	7.03085	7.46641	26.6309	8.58076	1.03588	0.408771	NA	FALSE
fkb-5	625.746	542.559	1069.04	1321.44	1.03511	0.000209515	0.0249943	FALSE
eor-2	28.1234	47.2872	98.9149	68.6461	1.03421	0.177328	NA	FALSE
acly-1	42.1851	27.3768	76.0884	68.6461	1.03415	0.206488	NA	FALSE
cpz-1	562.468	420.608	1031	973.917	1.03406	0.00318869	0.129244	FALSE
nhr-47	14.0617	17.4216	41.8486	30.0327	1.03387	0.295397	NA	FALSE
inx-10	0	7.46641	15.2177	8.58076	1.03333	0.439105	NA	FALSE
pmp-5	0	0	7.60884	0	1.03287	0.528951	NA	FALSE
dlk-1	7.03085	4.97761	15.2177	12.8711	1.03286	0.404307	NA	FALSE
ceh-2	7.03085	4.97761	7.60884	21.4519	1.03197	0.454456	NA	FALSE
arrd-1	70.3085	47.2872	106.524	128.711	1.03191	0.0621859	0.491127	FALSE
igcm-3	161.71	136.884	266.309	347.521	1.03166	0.0379276	0.407827	FALSE
F31E9.6	0	7.46641	15.2177	8.58076	1.0316	0.472164	NA	FALSE
gfm-1	14.0617	12.444	45.653	12.8711	1.03152	0.325345	NA	FALSE
dip-2	91.4011	79.6417	171.199	180.196	1.03058	0.039546	0.415273	FALSE
C06A6.5	77.3394	131.907	232.07	218.809	1.03028	0.0420339	0.416368	FALSE
T01E8.1	0	7.46641	15.2177	8.58076	1.03018	0.496483	NA	FALSE
hgo-1	49.216	44.7984	110.328	85.8076	1.03018	0.138682	0.646592	FALSE
ncam-1	147.648	94.5745	232.07	261.713	1.03	0.0755397	0.523282	FALSE
cyn-6	499.191	522.649	875.016	1231.34	1.02982	0.00192175	0.0933332	FALSE
egal-1	42.1851	42.3096	91.3061	85.8076	1.02937	0.08987	0.559908	FALSE
C03H5.5	7.03085	0	7.60884	12.8711	1.02925	0.531491	NA	FALSE
pqn-53	175.771	191.638	353.811	407.586	1.02638	0.00816148	0.205344	FALSE
wrt-5	84.3702	79.6417	197.83	137.292	1.02637	0.022587	0.314706	FALSE
crh-2	105.463	107.019	182.612	257.423	1.02537	0.0189983	0.300947	FALSE
rol-3	0	7.46641	11.4133	12.8711	1.02346	0.486501	NA	FALSE
ugt-61	0	4.97761	11.4133	8.58076	1.02318	0.534455	NA	FALSE
C37A5.7	0	4.97761	15.2177	4.29038	1.02287	0.533247	NA	FALSE
sav-1	21.0926	4.97761	30.4354	21.4519	1.02159	0.356297	NA	FALSE
mrp-1	28.1234	14.9328	30.4354	55.775	1.02078	0.211611	NA	FALSE
F01G10.9	7.03085	4.97761	15.2177	12.8711	1.02056	0.447529	NA	FALSE
F01G4.4	0	7.46641	15.2177	8.58076	1.02049	0.429466	NA	FALSE
rme-6	14.0617	49.7761	95.1105	51.4846	1.02021	0.259958	NA	FALSE
F54C9.11	7.03085	2.4888	7.60884	12.8711	1.01847	0.382981	NA	FALSE
T23E7.6	7.03085	19.9104	26.6309	38.6134	1.01813	0.451588	NA	FALSE
Y53F4B.39	0	22.3992	30.4354	30.0327	1.01761	0.298233	NA	FALSE
M03C11.3	0	24.888	22.8265	42.9038	1.01749	0.351561	NA	FALSE
Y32F6A.5	0	7.46641	26.6309	0	1.01625	0.536104	NA	FALSE
flp-5	0	0	7.60884	0	1.0149	0.537809	NA	FALSE
cdk-9	42.1851	19.9104	91.3061	34.3231	1.01482	0.259068	NA	FALSE
spin-4	14.0617	2.4888	19.0221	17.1615	1.01452	0.476032	NA	FALSE
mppa-1	7.03085	0	7.60884	8.58076	1.01403	0.499696	NA	FALSE
F43C11.9	42.1851	57.2425	117.937	94.3884	1.01402	0.146184	0.658702	FALSE
vars-2	35.1543	19.9104	68.4795	42.9038	1.01215	0.240267	NA	FALSE
fgt-1	112.494	89.5969	159.786	248.842	1.011	0.0487294	0.445999	FALSE
nhr-203	0	2.4888	3.80442	8.58076	1.01066	0.532922	NA	FALSE
his-5	0	0	3.80442	4.29038	1.01048	0.538893	NA	FALSE
cTel55X.1	154.679	149.328	277.723	338.94	1.00929	0.0105376	0.232625	FALSE
flp-19	0	2.4888	11.4133	0	1.00848	0.512822	NA	FALSE
blmp-1	182.802	139.373	277.723	364.682	1.00815	0.0199075	0.303939	FALSE
ZK355.2	28.1234	4.97761	38.0442	30.0327	1.00784	0.409177	NA	FALSE
cysl-1	7.03085	9.95521	11.4133	30.0327	1.00756	0.228674	0.773795	FALSE
bus-18	21.0926	7.46641	26.6309	30.0327	1.00706	0.332509	NA	FALSE
rbf-1	0	0	7.60884	0	1.00658	0.541148	NA	FALSE
ugt-48	7.03085	4.97761	19.0221	8.58076	1.00624	0.432791	NA	FALSE
erp-1	14.0617	24.888	49.4574	38.6134	1.00491	0.282125	NA	FALSE
atg-7	49.216	69.6865	106.524	145.873	1.00419	0.125649	0.629291	FALSE
inx-2	478.098	452.962	875.016	999.659	1.0041	0.00157846	0.0844394	FALSE
wah-1	28.1234	34.8432	53.2619	81.5173	1.00303	0.147276	0.659236	FALSE
toc-1	42.1851	69.6865	140.764	98.6788	1.00298	0.12298	0.62304	FALSE
dct-6	28.1234	9.95521	49.4574	25.7423	1.00207	0.340125	NA	FALSE
btb-8	14.0617	0	3.80442	21.4519	1.0019	0.429042	NA	FALSE
D1046.18	7.03085	29.8656	45.653	42.9038	1.00127	0.273103	NA	FALSE
C25G6.4	0	0	11.4133	0	1.00125	0.529925	NA	FALSE
atn-1	7.03085	4.97761	22.8265	4.29038	1.00092	0.4053	NA	FALSE
set-16	84.3702	114.485	220.656	193.067	0.999838	0.0496495	0.445999	FALSE
ztf-6	56.2468	49.7761	106.524	107.26	0.998984	0.0676337	0.506404	FALSE
nhx-3	7.03085	0	7.60884	12.8711	0.998174	0.541518	NA	FALSE
ced-8	7.03085	14.9328	22.8265	30.0327	0.997501	0.34117	NA	FALSE
F13B9.1	91.4011	107.019	235.874	171.615	0.996734	0.0578732	0.480463	FALSE
hlb-1	28.1234	52.2649	110.328	64.3557	0.995875	0.141577	0.64907	FALSE
R107.2	14.0617	7.46641	15.2177	30.0327	0.994841	0.390375	NA	FALSE
F44E5.4	0	0	41.8486	0	0.990809	0.509289	NA	FALSE
F11C1.5	14.0617	37.332	64.6751	51.4846	0.990339	0.245165	NA	FALSE
C03A3.1	14.0617	22.3992	41.8486	38.6134	0.990258	0.268834	NA	FALSE
C49C3.9	0	2.4888	3.80442	8.58076	0.989451	0.542642	NA	FALSE
ZK643.5	28.1234	44.7984	83.6972	72.9365	0.989416	0.18908	NA	FALSE
C09E7.4	28.1234	12.444	49.4574	34.3231	0.989305	0.385744	NA	FALSE
ran-2	49.216	39.8208	79.8928	98.6788	0.987981	0.129485	0.630447	FALSE
M153.1	49.216	47.2872	102.719	94.3884	0.987759	0.155759	0.673594	FALSE
mrpl-38	42.1851	54.7537	91.3061	111.55	0.987183	0.145451	0.658144	FALSE
kin-1	0	4.97761	19.0221	0	0.987135	0.542747	NA	FALSE
K08F8.5	7.03085	2.4888	15.2177	8.58076	0.986877	0.535173	NA	FALSE
R05H5.5	42.1851	24.888	87.5016	47.1942	0.986211	0.259681	NA	FALSE
ech-5	49.216	67.1977	114.133	128.711	0.985001	0.135664	0.643299	FALSE
M03C11.1	0	9.95521	7.60884	21.4519	0.984602	0.445337	NA	FALSE
rbm-28	28.1234	49.7761	68.4795	98.6788	0.984388	0.228199	NA	FALSE
R04F11.5	77.3394	57.2425	136.959	128.711	0.983903	0.0960749	0.575084	FALSE
nhr-122	14.0617	17.4216	34.2398	34.3231	0.98379	0.301139	NA	FALSE
bra-1	42.1851	44.7984	79.8928	98.6788	0.982777	0.153614	NA	FALSE
asp-2	7.03085	0	15.2177	0	0.980492	0.498323	NA	FALSE
F14B6.6	0	0	3.80442	4.29038	0.979845	0.550634	NA	FALSE
Y54G2A.52	0	12.444	19.0221	17.1615	0.97886	0.301871	0.798958	FALSE
png-1	14.0617	2.4888	15.2177	17.1615	0.978672	0.42795	NA	FALSE
Y48A6B.7	0	0	3.80442	4.29038	0.978576	0.550659	NA	FALSE
cogc-4	49.216	59.7313	129.35	94.3884	0.977198	0.116898	0.60893	FALSE
maph-1.1	21.0926	17.4216	26.6309	51.4846	0.976134	0.22218	0.76801	FALSE
haf-4	0	4.97761	0	17.1615	0.975551	0.525118	NA	FALSE
flap-1	49.216	62.2201	117.937	111.55	0.974886	0.0956627	0.574765	FALSE
C49A1.10	0	4.97761	3.80442	12.8711	0.974186	0.446397	NA	FALSE
F13H8.2	7.03085	19.9104	38.0442	25.7423	0.974044	0.255127	NA	FALSE
ckk-1	7.03085	0	0	17.1615	0.972731	0.521378	NA	FALSE
C50F2.4	7.03085	29.8656	34.2398	55.775	0.972592	0.187353	0.713654	FALSE
klu-2	0	0	7.60884	0	0.97219	0.554953	NA	FALSE
T08B2.5	35.1543	32.3544	72.284	64.3557	0.971998	0.18266	NA	FALSE
R10E4.11	0	2.4888	0	12.8711	0.971791	0.5529	NA	FALSE
F09A5.4	63.2777	64.7089	133.155	124.421	0.971737	0.101033	0.585399	FALSE
Y54G2A.11	7.03085	2.4888	22.8265	0	0.971622	0.518747	NA	FALSE
nhr-58	0	4.97761	3.80442	12.8711	0.970766	0.486672	NA	FALSE
sfxn-1.5	21.0926	17.4216	41.8486	38.6134	0.969571	0.378681	NA	FALSE
Y82E9BR.23	0	2.4888	0	12.8711	0.967755	0.554732	NA	FALSE
fis-2	42.1851	57.2425	106.524	98.6788	0.967235	0.14041	0.64907	FALSE
srh-2	0	0	0	8.58076	0.966836	0.555432	NA	FALSE
snt-4	0	0	7.60884	0	0.965909	0.556947	NA	FALSE
anmt-1	7.03085	17.4216	22.8265	34.3231	0.964081	0.307381	NA	FALSE
adm-4	0	14.9328	22.8265	17.1615	0.962187	0.426964	NA	FALSE
smgl-1	35.1543	29.8656	57.0663	72.9365	0.962111	0.20962	NA	FALSE
nhr-130	0	2.4888	7.60884	4.29038	0.962107	0.55513	NA	FALSE
C47E12.7	49.216	54.7537	98.9149	111.55	0.961945	0.138442	0.646592	FALSE
dex-1	119.525	149.328	300.549	235.971	0.960196	0.0422317	0.416368	FALSE
F44E7.2	0	29.8656	60.8707	12.8711	0.958319	0.481159	NA	FALSE
D2045.7	0	2.4888	3.80442	8.58076	0.958284	0.557651	NA	FALSE
hipr-1	7.03085	17.4216	26.6309	30.0327	0.958066	0.348383	NA	FALSE
2002-10-01	7.03085	0	3.80442	12.8711	0.957571	0.534894	NA	FALSE
vglu-2	0	4.97761	7.60884	8.58076	0.956009	0.465852	NA	FALSE
T25D3.3	21.0926	17.4216	57.0663	21.4519	0.954034	0.320809	NA	FALSE
K01C8.2	7.03085	2.4888	3.80442	17.1615	0.951639	0.497373	NA	FALSE
nlr-1	84.3702	72.1753	171.199	133.002	0.951587	0.101457	0.585399	FALSE
Y57A10A.10	14.0617	42.3096	72.284	51.4846	0.951082	0.247511	NA	FALSE
tsp-21	105.463	84.6193	159.786	210.229	0.951031	0.0984222	0.581429	FALSE
C05E11.7	7.03085	0	11.4133	4.29038	0.950695	0.536358	NA	FALSE
tag-232	28.1234	54.7537	68.4795	107.26	0.95046	0.155206	0.673594	FALSE
daam-1	7.03085	22.3992	49.4574	17.1615	0.949383	0.361788	NA	FALSE
K09E4.3	7.03085	2.4888	3.80442	17.1615	0.948843	0.486827	NA	FALSE
F17C11.4	14.0617	4.97761	15.2177	21.4519	0.948385	0.385539	NA	FALSE
Y48C3A.14	21.0926	7.46641	19.0221	38.6134	0.946765	0.442828	NA	FALSE
B0391.14	0	2.4888	7.60884	4.29038	0.946499	0.561048	NA	FALSE
gob-1	14.0617	17.4216	49.4574	17.1615	0.946191	0.330462	NA	FALSE
exc-6	0	9.95521	11.4133	17.1615	0.944861	0.386831	NA	FALSE
F46C5.9	28.1234	49.7761	64.6751	98.6788	0.944807	0.180444	NA	FALSE
tbc-10	14.0617	14.9328	22.8265	38.6134	0.944537	0.376707	NA	FALSE
tbc-12	28.1234	24.888	41.8486	64.3557	0.9442	0.24185	NA	FALSE
K10D2.5	112.494	52.2649	140.764	167.325	0.943117	0.121326	0.621344	FALSE
nrf-6	35.1543	24.888	45.653	72.9365	0.942946	0.305087	NA	FALSE
lam-2	555.437	552.514	1175.57	965.336	0.942697	0.00297439	0.125614	FALSE
sdz-10	0	4.97761	7.60884	8.58076	0.942142	0.542078	NA	FALSE
cit-1.2	28.1234	19.9104	30.4354	64.3557	0.941929	0.27901	NA	FALSE
T09B9.4	0	22.3992	26.6309	30.0327	0.94191	0.377059	NA	FALSE
K12H4.2	14.0617	42.3096	45.653	77.2269	0.940519	0.284302	NA	FALSE
Y47H10A.4	7.03085	2.4888	3.80442	17.1615	0.939738	0.501617	NA	FALSE
hid-1	21.0926	59.7313	95.1105	77.2269	0.939731	0.221522	NA	FALSE
Y48G1BM.6	0	0	7.60884	0	0.939663	0.566993	NA	FALSE
F36D1.9	28.1234	42.3096	64.6751	81.5173	0.939312	0.276098	NA	FALSE
acl-14	14.0617	47.2872	53.2619	81.5173	0.939282	0.233521	NA	FALSE
F35D11.4	7.03085	7.46641	15.2177	17.1615	0.938786	0.441325	NA	FALSE
set-15	21.0926	22.3992	38.0442	51.4846	0.93728	0.330483	NA	FALSE
B0454.9	7.03085	17.4216	38.0442	17.1615	0.937005	0.396072	NA	FALSE
mrps-15	28.1234	42.3096	72.284	72.9365	0.936856	0.222398	NA	FALSE
C49A9.6	0	17.4216	19.0221	25.7423	0.935855	0.418787	NA	FALSE
col-71	0	2.4888	0	12.8711	0.935761	0.568859	NA	FALSE
ZK265.7	14.0617	7.46641	45.653	0	0.935702	0.48065	NA	FALSE
R07E3.1	35.1543	32.3544	79.8928	51.4846	0.935666	0.182397	0.70679	FALSE
gadr-6	35.1543	44.7984	110.328	51.4846	0.935438	0.270915	NA	FALSE
clh-5	35.1543	47.2872	64.6751	102.969	0.935212	0.165355	0.687366	FALSE
T20B6.3	0	4.97761	11.4133	4.29038	0.935024	0.515183	NA	FALSE
C08F1.11	84.3702	29.8656	72.284	141.583	0.933976	0.235729	NA	FALSE
C32F10.8	14.0617	9.95521	30.4354	17.1615	0.933975	0.341919	NA	FALSE
F45E1.4	0	4.97761	7.60884	8.58076	0.933907	0.546859	NA	FALSE
ZK673.2	63.2777	77.1529	133.155	145.873	0.933105	0.141848	0.64907	FALSE
F40E10.6	35.1543	44.7984	79.8928	81.5173	0.931923	0.18544	0.711257	FALSE
scc-1	28.1234	37.332	64.6751	68.6461	0.930722	0.212887	0.754686	FALSE
mff-1	98.432	64.7089	129.35	180.196	0.930267	0.12592	0.629291	FALSE
vnut-1	14.0617	9.95521	22.8265	25.7423	0.930116	0.378283	NA	FALSE
R05D7.3	0	4.97761	11.4133	4.29038	0.929929	0.526975	NA	FALSE
R08E3.3	7.03085	12.444	26.6309	17.1615	0.929421	0.433725	NA	FALSE
T05B11.7	14.0617	9.95521	26.6309	21.4519	0.929229	0.392766	NA	FALSE
col-76	105.463	136.884	235.874	240.261	0.928464	0.0358826	0.398869	FALSE
jip-1	0	4.97761	11.4133	4.29038	0.9274	0.508629	NA	FALSE
atf-5	70.3085	42.3096	87.5016	124.421	0.927038	0.161573	0.683342	FALSE
C34F6.5	7.03085	0	7.60884	8.58076	0.926932	0.556304	NA	FALSE
B0035.15	49.216	37.332	83.6972	81.5173	0.926309	0.169717	0.694084	FALSE
arp-11	28.1234	14.9328	34.2398	47.1942	0.92458	0.303165	NA	FALSE
F56C9.8	35.1543	2.4888	30.4354	30.0327	0.924536	0.315048	0.802285	FALSE
F37A4.3	0	4.97761	11.4133	4.29038	0.924521	0.536292	NA	FALSE
bris-1	28.1234	14.9328	38.0442	42.9038	0.923582	0.282961	NA	FALSE
Y43F8C.7	112.494	102.041	190.221	218.809	0.922555	0.0448588	0.429995	FALSE
sptl-2	14.0617	4.97761	11.4133	25.7423	0.922514	0.453167	NA	FALSE
qars-1	35.1543	74.6641	83.6972	141.583	0.922445	0.209067	NA	FALSE
ckb-4	7.03085	7.46641	19.0221	12.8711	0.922342	0.456669	NA	FALSE
snx-27	14.0617	22.3992	34.2398	42.9038	0.922126	0.330363	NA	FALSE
pot-1	42.1851	22.3992	19.0221	107.26	0.921991	0.333517	NA	FALSE
alh-7	28.1234	17.4216	53.2619	34.3231	0.921379	0.341493	NA	FALSE
fkb-6	105.463	114.485	197.83	227.39	0.921323	0.0402747	0.415479	FALSE
nhr-8	0	9.95521	22.8265	4.29038	0.92107	0.465413	NA	FALSE
fbxc-52	7.03085	22.3992	15.2177	51.4846	0.920933	0.376408	NA	FALSE
daf-25	14.0617	22.3992	34.2398	42.9038	0.9197	0.311108	NA	FALSE
cgef-1	28.1234	19.9104	41.8486	51.4846	0.919609	0.313821	NA	FALSE
cpz-2	7.03085	0	11.4133	0	0.919373	0.463639	NA	FALSE
fbxc-40	70.3085	39.8208	102.719	107.26	0.919253	0.257129	NA	FALSE
F56A8.3	126.555	99.5521	190.221	235.971	0.919205	0.0606606	0.489126	FALSE
nhr-178	14.0617	2.4888	19.0221	17.1615	0.919097	0.566006	NA	FALSE
F30F8.9	35.1543	22.3992	57.0663	51.4846	0.917159	0.252998	NA	FALSE
W09C5.1	147.648	278.746	460.335	381.844	0.916545	0.0202428	0.305852	FALSE
C26C6.9	0	4.97761	15.2177	0	0.915735	0.487741	NA	FALSE
ola-1	182.802	131.907	311.962	278.875	0.915076	0.0617102	0.491127	FALSE
W02B12.11	49.216	67.1977	106.524	124.421	0.915	0.128381	0.629291	FALSE
C11H1.9	28.1234	14.9328	34.2398	47.1942	0.91398	0.317705	NA	FALSE
nft-1	21.0926	4.97761	22.8265	25.7423	0.913779	0.438103	NA	FALSE
C39D10.7	0	4.97761	11.4133	4.29038	0.913234	0.501113	NA	FALSE
epg-2	386.697	316.078	574.467	750.817	0.913101	0.0183485	0.297042	FALSE
unc-5	63.2777	32.3544	91.3061	81.5173	0.912153	0.147812	0.65961	FALSE
tln-1	337.481	393.231	680.991	712.203	0.909949	0.0117213	0.247786	FALSE
let-526	330.45	268.791	612.511	501.975	0.909603	0.00381416	0.150196	FALSE
T19D12.6	7.03085	9.95521	15.2177	21.4519	0.90943	0.340825	NA	FALSE
clk-2	14.0617	2.4888	19.0221	12.8711	0.908602	0.481262	NA	FALSE
rha-2	14.0617	14.9328	34.2398	25.7423	0.908158	0.428676	NA	FALSE
clec-266	724.178	612.245	1156.54	1338.6	0.907549	0.000333805	0.0374119	FALSE
spr-4	35.1543	102.041	155.981	124.421	0.907519	0.164008	0.685681	FALSE
let-2	260.142	166.75	414.682	364.682	0.907365	0.01333	0.258683	FALSE
ZK858.5	7.03085	12.444	34.2398	8.58076	0.907244	0.423713	NA	FALSE
yars-1	21.0926	19.9104	30.4354	51.4846	0.905025	0.342695	NA	FALSE
aph-1	21.0926	54.7537	72.284	85.8076	0.904215	0.216626	NA	FALSE
ZK945.4	0	2.4888	7.60884	4.29038	0.903914	0.582287	NA	FALSE
clec-180	0	0	0	4.29038	0.903891	0.522567	0.889446	FALSE
far-3	0	0	3.80442	0	0.903789	0.532884	NA	FALSE
C36E6.1	42.1851	34.8432	49.4574	98.6788	0.903624	0.256913	NA	FALSE
fbxc-34	0	12.444	19.0221	12.8711	0.903547	0.496205	NA	FALSE
R09F10.5	0	0	0	4.29038	0.90326	0.530822	NA	FALSE
F13B9.2	0	0	0	4.29038	0.902754	0.532544	NA	FALSE
cutl-28	42.1851	42.3096	79.8928	81.5173	0.90255	0.149565	0.660942	FALSE
F15D3.6	0	19.9104	19.0221	30.0327	0.902243	0.445449	NA	FALSE
F25B5.6	63.2777	99.5521	178.808	141.583	0.902209	0.103362	0.585399	FALSE
ent-6	98.432	47.2872	125.546	137.292	0.901641	0.129428	0.630447	FALSE
Y34D9A.3	21.0926	12.444	41.8486	21.4519	0.901513	0.348684	NA	FALSE
F46F5.7	0	0	0	4.29038	0.901409	0.537711	NA	FALSE
gmeb-1	28.1234	27.3768	64.6751	42.9038	0.901159	0.246117	NA	FALSE
Y71H2AM.15	0	24.888	38.0442	21.4519	0.900666	0.408935	NA	FALSE
F54D8.6	28.1234	49.7761	72.284	85.8076	0.899493	0.197541	0.727596	FALSE
F53F10.2	35.1543	49.7761	95.1105	72.9365	0.899158	0.185747	0.711257	FALSE
sax-7	182.802	189.149	346.202	356.102	0.89833	0.0411846	0.415479	FALSE
tbc-1	28.1234	29.8656	45.653	68.6461	0.897927	0.2901	NA	FALSE
R02C2.6	0	0	3.80442	4.29038	0.895527	0.581885	NA	FALSE
sma-9	98.432	87.1081	148.372	201.648	0.894481	0.131116	0.632569	FALSE
ric-19	7.03085	0	3.80442	8.58076	0.89425	0.494636	NA	FALSE
ZC373.5	21.0926	29.8656	34.2398	68.6461	0.893915	0.279328	NA	FALSE
csn-5	35.1543	79.6417	114.133	120.131	0.89377	0.111361	0.598721	FALSE
nuaf-3	35.1543	12.444	57.0663	30.0327	0.893721	0.363532	NA	FALSE
C15C6.1	0	0	0	4.29038	0.89347	0.545504	NA	FALSE
F28B12.1	0	2.4888	7.60884	4.29038	0.893305	0.587465	NA	FALSE
T09B4.8	112.494	109.507	182.612	235.971	0.893152	0.0915195	0.563961	FALSE
duo-1	0	0	7.60884	0	0.892502	0.586921	NA	FALSE
aman-1	28.1234	17.4216	57.0663	30.0327	0.892383	0.388299	NA	FALSE
R05D3.2	21.0926	49.7761	64.6751	81.5173	0.89144	0.235998	NA	FALSE
T20G5.9	35.1543	64.7089	83.6972	115.84	0.891202	0.204904	0.741729	FALSE
Y71H2AM.1	14.0617	12.444	19.0221	34.3231	0.890722	0.393851	NA	FALSE
W01C9.1	0	0	3.80442	0	0.890697	0.527845	0.890502	FALSE
R07E3.6	0	0	3.80442	0	0.889975	0.526916	0.890173	FALSE
pqn-13	0	0	0	4.29038	0.889956	0.55047	NA	FALSE
ebax-1	77.3394	109.507	148.372	214.519	0.889758	0.0645796	0.497673	FALSE
K05F1.6	7.03085	2.4888	15.2177	4.29038	0.889744	0.528515	NA	FALSE
K08B12.1	0	0	3.80442	0	0.889114	0.526421	0.890173	FALSE
apb-1	84.3702	47.2872	144.568	94.3884	0.889113	0.164902	0.686464	FALSE
C08G5.7	0	0	3.80442	0	0.886806	0.537104	NA	FALSE
egl-26	98.432	89.5969	171.199	180.196	0.886766	0.122153	0.62304	FALSE
Y54G2A.50	7.03085	7.46641	19.0221	12.8711	0.886015	0.52804	NA	FALSE
valv-1	0	0	3.80442	0	0.885197	0.527261	0.890173	FALSE
F53B3.3	0	12.444	19.0221	12.8711	0.885058	0.504295	NA	FALSE
R12E2.13	140.617	179.194	327.18	278.875	0.88439	0.0417655	0.416308	FALSE
F11A3.2	35.1543	92.0857	140.764	115.84	0.883043	0.141417	0.64907	FALSE
ptr-21	14.0617	42.3096	49.4574	68.6461	0.882702	0.284825	0.792721	FALSE
B0303.3	288.265	261.324	490.77	523.427	0.882559	0.0126856	0.254717	FALSE
F46H5.7	7.03085	0	11.4133	0	0.882366	0.506896	NA	FALSE
dyf-7	35.1543	54.7537	98.9149	77.2269	0.882253	0.250006	0.775259	FALSE
C32B5.18	7.03085	42.3096	30.4354	77.2269	0.88211	0.315905	NA	FALSE
twk-31	0	0	0	4.29038	0.881351	0.533404	NA	FALSE
Y105E8A.3	28.1234	59.7313	98.9149	77.2269	0.880769	0.218463	NA	FALSE
T07D3.4	21.0926	22.3992	38.0442	47.1942	0.880719	0.318997	NA	FALSE
copb-2	140.617	221.503	353.811	338.94	0.880515	0.035777	0.398869	FALSE
Y37F4.6	7.03085	9.95521	15.2177	21.4519	0.880458	0.475646	NA	FALSE
C45B2.6	7.03085	9.95521	15.2177	21.4519	0.880433	0.471952	NA	FALSE
rde-1	7.03085	29.8656	41.8486	38.6134	0.88029	0.342227	NA	FALSE
cls-3	7.03085	14.9328	26.6309	21.4519	0.880181	0.405312	NA	FALSE
C44H9.7	42.1851	44.7984	83.6972	81.5173	0.879282	0.233963	NA	FALSE
hif-1	84.3702	121.951	194.025	201.648	0.877626	0.0753263	0.523282	FALSE
atgp-1	28.1234	27.3768	57.0663	47.1942	0.877432	0.188106	0.714954	FALSE
nhr-270	28.1234	14.9328	41.8486	38.6134	0.877124	0.398526	NA	FALSE
par-1	42.1851	52.2649	87.5016	94.3884	0.876818	0.106407	0.587344	FALSE
dhhc-8	7.03085	0	7.60884	8.58076	0.876677	0.589367	NA	FALSE
C06H2.2	14.0617	52.2649	60.8707	77.2269	0.874181	0.289006	NA	FALSE
pqn-68	42.1851	34.8432	83.6972	60.0653	0.873908	0.248459	NA	FALSE
cdc-25.2	407.79	271.279	574.467	656.428	0.873807	0.019373	0.30351	FALSE
Y54G2A.76	0	0	0	4.29038	0.87377	0.529884	0.891502	FALSE
rabx-5	7.03085	9.95521	15.2177	21.4519	0.871956	0.515946	NA	FALSE
ceh-88	7.03085	7.46641	30.4354	0	0.871861	0.4827	NA	FALSE
pqn-73	0	0	3.80442	0	0.87166	0.534569	0.892685	FALSE
C05G5.7	0	0	0	4.29038	0.87163	0.550443	NA	FALSE
acp-5	0	2.4888	11.4133	0	0.871379	0.595959	NA	FALSE
anc-1	84.3702	64.7089	159.786	111.55	0.87135	0.125894	0.629291	FALSE
unc-41	0	0	0	4.29038	0.871115	0.566962	NA	FALSE
K07C11.10	0	0	3.80442	0	0.870979	0.557958	NA	FALSE
ttr-48	0	0	0	4.29038	0.870749	0.540265	0.895473	FALSE
nac-1	14.0617	14.9328	22.8265	34.3231	0.870435	0.369402	NA	FALSE
gpa-9	28.1234	17.4216	38.0442	47.1942	0.870167	0.412103	NA	FALSE
fig-1	0	0	3.80442	0	0.86921	0.554792	NA	FALSE
H41C03.1	7.03085	12.444	7.60884	34.3231	0.869202	0.463285	NA	FALSE
F33E11.3	7.03085	29.8656	41.8486	38.6134	0.867487	0.309812	NA	FALSE
F31D4.5	0	0	3.80442	0	0.866695	0.524818	0.889446	FALSE
set-19	70.3085	77.1529	129.35	145.873	0.865578	0.12856	0.629291	FALSE
F52D10.2	35.1543	49.7761	91.3061	72.9365	0.86532	0.281799	NA	FALSE
lbp-6	0	0	0	4.29038	0.865232	0.564928	NA	FALSE
W02D3.4	49.216	54.7537	72.284	124.421	0.865203	0.189427	0.714954	FALSE
sdz-9	7.03085	0	7.60884	8.58076	0.865102	0.592179	NA	FALSE
ZK1320.9	21.0926	14.9328	57.0663	12.8711	0.864916	0.447818	NA	FALSE
F37C4.5	0	22.3992	22.8265	30.0327	0.864712	0.442934	NA	FALSE
hsp-6	119.525	296.168	414.682	386.134	0.864108	0.0357151	0.398869	FALSE
T04F3.4	0	0	3.80442	0	0.863801	0.539778	NA	FALSE
pept-1	0	0	3.80442	0	0.86375	0.561951	NA	FALSE
gyg-1	0	2.4888	11.4133	0	0.863075	0.597734	NA	FALSE
K03H1.5	0	0	3.80442	0	0.862982	0.561389	NA	FALSE
E02H1.5	0	19.9104	34.2398	12.8711	0.862345	0.481865	NA	FALSE
F53H4.4	0	0	7.60884	0	0.862001	0.597607	NA	FALSE
fbxb-88	42.1851	52.2649	64.6751	115.84	0.860852	0.245258	NA	FALSE
atat-2	0	0	3.80442	0	0.860214	0.566341	NA	FALSE
sqv-4	7.03085	9.95521	22.8265	12.8711	0.860045	0.408691	NA	FALSE
F48C1.6	7.03085	14.9328	38.0442	8.58076	0.859626	0.426748	NA	FALSE
nep-22	0	0	0	4.29038	0.859543	0.575715	NA	FALSE
sym-1	632.777	602.29	1027.19	1222.76	0.858038	0.0135995	0.258683	FALSE
cyp-13B2	0	9.95521	19.0221	8.58076	0.857479	0.600098	NA	FALSE
lec-12	21.0926	39.8208	60.8707	60.0653	0.857081	0.277538	NA	FALSE
F08B6.1	42.1851	42.3096	72.284	85.8076	0.856793	0.210946	0.750546	FALSE
Y5H2B.3	0	4.97761	19.0221	0	0.856172	0.598955	NA	FALSE
F47G3.3	0	7.46641	7.60884	12.8711	0.855301	0.526711	NA	FALSE
T04F8.6	14.0617	14.9328	26.6309	30.0327	0.855093	0.404011	NA	FALSE
ensh-1	0	0	3.80442	0	0.854861	0.569127	NA	FALSE
Y7A9D.1	260.142	194.127	334.789	480.523	0.854498	0.0307646	0.368277	FALSE
ain-1	520.283	452.962	882.625	879.528	0.853909	0.0156237	0.278378	FALSE
lron-12	0	0	3.80442	0	0.853832	0.567777	NA	FALSE
dim-1	28.1234	39.8208	79.8928	51.4846	0.853	0.171919	0.694084	FALSE
ctc-3	9808.04	6968.65	14654.6	15728.5	0.852787	0.00164914	0.0844394	FALSE
Y6B3B.4	7.03085	2.4888	7.60884	12.8711	0.852686	0.570883	NA	FALSE
itr-1	7.03085	4.97761	7.60884	17.1615	0.851722	0.516108	NA	FALSE
hlh-30	154.679	92.0857	220.656	214.519	0.851077	0.0840086	0.544446	FALSE
fbxa-167	7.03085	9.95521	26.6309	8.58076	0.850994	0.491177	NA	FALSE
T28C12.4	21.0926	12.444	22.8265	42.9038	0.850797	0.534769	NA	FALSE
C18C4.5	28.1234	34.8432	72.284	47.1942	0.850066	0.222085	0.76801	FALSE
nhr-45	21.0926	19.9104	30.4354	47.1942	0.849844	0.339647	NA	FALSE
K07C5.9	0	0	3.80442	0	0.849083	0.574006	NA	FALSE
asc-1	35.1543	17.4216	45.653	51.4846	0.848951	0.420116	NA	FALSE
fbxb-54	0	7.46641	3.80442	17.1615	0.848776	0.595969	NA	FALSE
nmgp-1	0	0	3.80442	0	0.848711	0.572159	NA	FALSE
smg-7	7.03085	12.444	7.60884	34.3231	0.848067	0.528973	NA	FALSE
pab-1	260.142	181.683	388.051	403.296	0.847919	0.0581065	0.48103	FALSE
bed-1	21.0926	32.3544	53.2619	51.4846	0.847866	0.357895	NA	FALSE
ufd-2	49.216	29.8656	87.5016	51.4846	0.847111	0.219284	0.763434	FALSE
R107.5	56.2468	57.2425	110.328	98.6788	0.846361	0.154745	0.673594	FALSE
klp-20	14.0617	32.3544	34.2398	60.0653	0.84533	0.338294	NA	FALSE
2001-04-01	49.216	102.041	121.741	171.615	0.844953	0.117197	0.60893	FALSE
F59B10.5	0	0	3.80442	0	0.844008	0.576029	NA	FALSE
vacl-14	14.0617	42.3096	45.653	68.6461	0.843466	0.372525	NA	FALSE
F44A2.5	0	0	3.80442	0	0.843067	0.573609	NA	FALSE
vav-1	35.1543	27.3768	45.653	68.6461	0.842657	0.277609	NA	FALSE
T24F1.7	0	0	0	4.29038	0.842135	0.586099	NA	FALSE
F08G2.8	0	7.46641	3.80442	17.1615	0.841988	0.60124	NA	FALSE
R09F10.3	42.1851	17.4216	41.8486	64.3557	0.841625	0.364072	NA	FALSE
F21H7.3	7.03085	7.46641	3.80442	25.7423	0.841574	0.418027	NA	FALSE
F33H2.6	14.0617	42.3096	76.0884	38.6134	0.841572	0.275476	NA	FALSE
T09F5.12	7.03085	7.46641	22.8265	8.58076	0.841298	0.570238	NA	FALSE
Y54F10BM.1	0	7.46641	11.4133	8.58076	0.840879	0.550429	NA	FALSE
T25B9.3	21.0926	17.4216	38.0442	34.3231	0.839492	0.42207	NA	FALSE
pdl-1	0	0	0	4.29038	0.838152	0.590635	NA	FALSE
jmjd-3.1	56.2468	54.7537	95.1105	107.26	0.837877	0.164746	0.686464	FALSE
nhr-21	14.0617	4.97761	11.4133	21.4519	0.83637	0.444232	NA	FALSE
Y41D4B.4	0	7.46641	7.60884	12.8711	0.83633	0.591835	NA	FALSE
F44A6.4	0	7.46641	7.60884	12.8711	0.836238	0.510897	NA	FALSE
nphp-4	0	0	0	4.29038	0.836116	0.591754	NA	FALSE
F56A11.5	35.1543	24.888	57.0663	51.4846	0.835876	0.312388	NA	FALSE
rict-1	7.03085	29.8656	34.2398	42.9038	0.834951	0.445212	NA	FALSE
nhr-15	0	7.46641	7.60884	12.8711	0.833394	0.597496	NA	FALSE
pbo-4	0	0	0	4.29038	0.833185	0.580332	NA	FALSE
W08A12.3	21.0926	19.9104	34.2398	42.9038	0.833124	0.37191	NA	FALSE
tbc-15	0	0	0	8.58076	0.832933	0.600758	NA	FALSE
lron-10	105.463	67.1977	148.372	154.454	0.832177	0.141344	0.64907	FALSE
sumv-1	7.03085	59.7313	95.1105	42.9038	0.832082	0.299547	NA	FALSE
T21C12.8	7.03085	0	11.4133	0	0.832041	0.539488	NA	FALSE
sorb-1	0	0	3.80442	0	0.831842	0.58479	NA	FALSE
Y9C2UA.1	0	0	0	4.29038	0.831435	0.595037	NA	FALSE
tbc-20	70.3085	82.1305	125.546	154.454	0.83097	0.167924	0.69206	FALSE
lin-42	0	0	3.80442	0	0.830862	0.580481	NA	FALSE
aqp-11	63.2777	64.7089	121.741	111.55	0.829902	0.217702	0.761384	FALSE
tram-1	196.864	283.723	452.726	424.748	0.829737	0.045762	0.434367	FALSE
epg-8	35.1543	97.0633	125.546	133.002	0.828846	0.146479	0.658702	FALSE
ifta-1	7.03085	0	11.4133	0	0.827905	0.54984	NA	FALSE
K06G5.1	0	0	0	4.29038	0.827859	0.598299	NA	FALSE
cdh-5	0	0	3.80442	0	0.827606	0.589502	NA	FALSE
ZK822.1	0	7.46641	7.60884	12.8711	0.827163	0.475149	NA	FALSE
F25B4.8	0	0	0	4.29038	0.826729	0.550999	NA	FALSE
F13G3.6	7.03085	12.444	15.2177	25.7423	0.826701	0.519495	NA	FALSE
Y79H2A.3	28.1234	14.9328	45.653	30.0327	0.826369	0.355109	NA	FALSE
phg-1	0	0	0	4.29038	0.82445	0.593799	NA	FALSE
F31E3.2	14.0617	0	15.2177	12.8711	0.824343	0.603435	NA	FALSE
cima-1	14.0617	2.4888	15.2177	17.1615	0.824037	0.583985	NA	FALSE
C23G10.5	7.03085	2.4888	15.2177	4.29038	0.823718	0.584559	NA	FALSE
R166.2	56.2468	57.2425	102.719	102.969	0.822855	0.208291	0.747487	FALSE
D1086.8	28.1234	12.444	41.8486	34.3231	0.821771	0.543623	NA	FALSE
vab-9	14.0617	19.9104	22.8265	42.9038	0.820321	0.337179	NA	FALSE
unc-104	0	0	3.80442	0	0.819671	0.595032	NA	FALSE
Y43E12A.2	42.1851	32.3544	49.4574	85.8076	0.819628	0.38024	NA	FALSE
ttr-3	0	0	3.80442	0	0.819391	0.59408	NA	FALSE
T22C1.6	105.463	84.6193	171.199	163.035	0.819347	0.109891	0.594103	FALSE
glb-11	0	0	3.80442	0	0.819308	0.595538	NA	FALSE
ZK792.1	77.3394	24.888	87.5016	85.8076	0.818715	0.28849	NA	FALSE
C25E10.12	7.03085	4.97761	11.4133	12.8711	0.818468	0.557703	NA	FALSE
ZC416.2	7.03085	2.4888	11.4133	8.58076	0.818364	0.594809	NA	FALSE
abhd-5.2	0	4.97761	11.4133	4.29038	0.817204	0.619302	NA	FALSE
ztf-23	14.0617	32.3544	57.0663	34.3231	0.816028	0.379801	NA	FALSE
ctg-1	112.494	102.041	175.003	205.938	0.815921	0.126937	0.629291	FALSE
C34C6.4	7.03085	12.444	19.0221	21.4519	0.815893	0.523147	NA	FALSE
nhr-44	0	27.3768	30.4354	30.0327	0.81508	0.464138	NA	FALSE
xrn-2	147.648	209.059	315.767	330.359	0.815015	0.0907369	0.561374	FALSE
unc-80	0	0	3.80442	0	0.814739	0.585875	NA	FALSE
fut-8	49.216	22.3992	68.4795	51.4846	0.814661	0.290554	NA	FALSE
R06F6.8	42.1851	39.8208	91.3061	55.775	0.813802	0.238618	0.775259	FALSE
pph-4.1	91.4011	74.6641	133.155	158.744	0.813752	0.131073	0.632569	FALSE
cutl-10	0	0	3.80442	0	0.813269	0.598804	NA	FALSE
haf-9	0	0	3.80442	0	0.813128	0.594935	NA	FALSE
Y111B2A.13	35.1543	9.95521	41.8486	34.3231	0.813044	0.406482	NA	FALSE
ceh-8	28.1234	14.9328	22.8265	55.775	0.812987	0.489045	NA	FALSE
R74.6	7.03085	4.97761	11.4133	12.8711	0.812169	0.565269	NA	FALSE
Y9D1A.1	14.0617	0	3.80442	25.7423	0.810995	0.609742	NA	FALSE
lys-8	0	0	3.80442	0	0.810791	0.584403	NA	FALSE
F57B1.6	7.03085	2.4888	11.4133	4.29038	0.809939	0.470374	0.88253	FALSE
T28C6.7	175.771	164.261	277.723	321.779	0.808128	0.070672	0.516411	FALSE
camt-1	0	24.888	34.2398	21.4519	0.806974	0.439426	NA	FALSE
Y62E10A.13	28.1234	27.3768	49.4574	51.4846	0.806947	0.308194	NA	FALSE
hpo-12	42.1851	54.7537	83.6972	94.3884	0.806605	0.248697	0.775259	FALSE
M05D6.5	14.0617	7.46641	19.0221	21.4519	0.805843	0.528741	NA	FALSE
gly-10	28.1234	52.2649	87.5016	64.3557	0.804279	0.250068	NA	FALSE
atgl-1	35.1543	37.332	72.284	60.0653	0.804278	0.342099	NA	FALSE
mrpl-4	21.0926	22.3992	38.0442	42.9038	0.804272	0.402413	NA	FALSE
fut-3	35.1543	57.2425	98.9149	72.9365	0.804131	0.24639	NA	FALSE
mboa-3	14.0617	29.8656	34.2398	51.4846	0.803871	0.435858	NA	FALSE
C25H3.8	21.0926	14.9328	34.2398	30.0327	0.803499	0.397143	NA	FALSE
acy-3	0	24.888	38.0442	17.1615	0.803429	0.439423	NA	FALSE
clr-1	147.648	136.884	228.265	270.294	0.80341	0.0557018	0.469119	FALSE
F28B3.6	35.1543	27.3768	26.6309	85.8076	0.802718	0.341392	NA	FALSE
F26A10.2	7.03085	14.9328	19.0221	25.7423	0.802627	0.515521	NA	FALSE
F57F5.1	0	0	0	4.29038	0.801869	0.607228	NA	FALSE
ZC443.3	21.0926	32.3544	53.2619	47.1942	0.801615	0.279863	0.791767	FALSE
nfi-1	21.0926	42.3096	53.2619	68.6461	0.80117	0.288056	0.794299	FALSE
nab-1	35.1543	64.7089	117.937	72.9365	0.801083	0.0929123	0.565233	FALSE
hmgs-1	7.03085	22.3992	34.2398	25.7423	0.800332	0.459102	NA	FALSE
K11H12.9	0	0	7.60884	0	0.80026	0.620376	NA	FALSE
pqn-80	119.525	129.418	243.483	197.358	0.79991	0.100846	0.585399	FALSE
T21G5.2	0	0	3.80442	0	0.799705	0.603454	NA	FALSE
cul-5	28.1234	42.3096	83.6972	47.1942	0.799315	0.254805	NA	FALSE
pinn-4	35.1543	24.888	34.2398	72.9365	0.799102	0.377216	NA	FALSE
gbf-1	7.03085	4.97761	19.0221	4.29038	0.798773	0.525239	NA	FALSE
dre-1	42.1851	79.6417	136.959	90.098	0.798615	0.169985	0.694084	FALSE
K02E10.1	42.1851	84.6193	98.9149	137.292	0.798538	0.231452	0.775259	FALSE
oac-51	35.1543	12.444	57.0663	21.4519	0.797586	0.396088	NA	FALSE
mrpl-37	7.03085	4.97761	15.2177	8.58076	0.797565	0.556122	NA	FALSE
nrf-5	14.0617	9.95521	22.8265	21.4519	0.796967	0.497218	NA	FALSE
F32D8.14	77.3394	92.0857	182.612	120.131	0.795683	0.18103	0.70679	FALSE
chpf-2	0	0	3.80442	0	0.795607	0.61051	NA	FALSE
B0212.3	7.03085	7.46641	15.2177	12.8711	0.795016	0.475025	NA	FALSE
cogc-6	35.1543	44.7984	64.6751	81.5173	0.794974	0.249705	0.775259	FALSE
chd-7	358.574	321.056	578.272	600.653	0.794235	0.0198484	0.303939	FALSE
EEED8.10	14.0617	27.3768	45.653	34.3231	0.793593	0.348095	NA	FALSE
snt-1	0	0	7.60884	0	0.793118	0.622338	NA	FALSE
F18E9.1	0	0	0	4.29038	0.792717	0.619156	NA	FALSE
F55H12.3	0	0	3.80442	0	0.792298	0.607987	NA	FALSE
ipp-5	0	0	3.80442	0	0.7922	0.61295	NA	FALSE
Y75B8A.4	7.03085	7.46641	11.4133	17.1615	0.792117	0.534763	NA	FALSE
T19D2.2	7.03085	7.46641	19.0221	8.58076	0.791742	0.464051	NA	FALSE
H14N18.4	7.03085	4.97761	19.0221	8.58076	0.790912	0.631127	NA	FALSE
D2096.7	21.0926	2.4888	15.2177	25.7423	0.79088	0.557576	NA	FALSE
ift-81	0	0	3.80442	0	0.790845	0.61355	NA	FALSE
taf-11.1	7.03085	14.9328	19.0221	25.7423	0.788313	0.417663	NA	FALSE
ubxn-2	56.2468	34.8432	76.0884	77.2269	0.787777	0.220411	0.765526	FALSE
C44B7.2	35.1543	49.7761	57.0663	98.6788	0.787506	0.275122	NA	FALSE
Y54G9A.7	42.1851	72.1753	98.9149	111.55	0.786623	0.209658	0.748327	FALSE
cst-1	98.432	119.463	163.59	223.1	0.786111	0.145289	0.658144	FALSE
pde-2	7.03085	47.2872	45.653	64.3557	0.786079	0.353647	NA	FALSE
C31E10.6	0	19.9104	19.0221	25.7423	0.784798	0.502147	NA	FALSE
C32F10.4	7.03085	7.46641	19.0221	8.58076	0.784568	0.47556	NA	FALSE
dnj-14	28.1234	29.8656	57.0663	47.1942	0.784116	0.33801	NA	FALSE
puf-12	126.555	111.996	209.243	201.648	0.784088	0.0844985	0.545746	FALSE
D1081.9	7.03085	4.97761	19.0221	4.29038	0.782911	0.557255	NA	FALSE
Y37E3.10	239.049	228.97	388.051	420.457	0.781949	0.0416854	0.416308	FALSE
cdh-1	0	2.4888	7.60884	4.29038	0.78117	0.632803	NA	FALSE
mlt-8	288.265	223.992	407.073	463.361	0.781155	0.0287858	0.352745	FALSE
nmat-2	0	22.3992	15.2177	34.3231	0.781092	0.527031	NA	FALSE
Y55F3C.9	14.0617	0	7.60884	17.1615	0.779888	0.591209	NA	FALSE
egl-19	7.03085	2.4888	11.4133	4.29038	0.77966	0.502326	NA	FALSE
R06C7.2	7.03085	0	15.2177	0	0.779655	0.630295	NA	FALSE
T25C12.3	0	0	3.80442	0	0.778834	0.618353	NA	FALSE
madf-1	0	0	0	4.29038	0.778431	0.621589	NA	FALSE
Y39B6A.33	203.895	331.011	441.313	501.975	0.778038	0.130872	0.632569	FALSE
F13G3.7	28.1234	24.888	68.4795	25.7423	0.777378	0.401813	NA	FALSE
cdkr-3	14.0617	12.444	15.2177	34.3231	0.777234	0.492286	NA	FALSE
dnj-7	98.432	97.0633	175.003	163.035	0.776839	0.0851808	0.54794	FALSE
T16H12.4	21.0926	32.3544	64.6751	34.3231	0.776424	0.421734	NA	FALSE
Y50D4A.5	0	22.3992	15.2177	34.3231	0.775719	0.488969	NA	FALSE
F15E6.6	7.03085	2.4888	7.60884	12.8711	0.775684	0.635296	NA	FALSE
vps-20	154.679	97.0633	182.612	240.261	0.775414	0.113257	0.602247	FALSE
hot-4	0	0	0	4.29038	0.774848	0.629509	NA	FALSE
Y32H12A.7	35.1543	27.3768	60.8707	47.1942	0.774483	0.346931	NA	FALSE
inx-17	28.1234	59.7313	60.8707	102.969	0.773787	0.255457	0.775327	FALSE
glc-4	0	0	0	4.29038	0.773071	0.630303	NA	FALSE
F16H11.1	0	0	3.80442	0	0.772949	0.626587	NA	FALSE
cka-1	35.1543	17.4216	45.653	42.9038	0.772026	0.393442	NA	FALSE
F53F10.1	21.0926	19.9104	30.4354	42.9038	0.771543	0.431109	NA	FALSE
fmo-2	0	9.95521	7.60884	17.1615	0.770896	0.632801	NA	FALSE
F47G4.4	49.216	49.7761	98.9149	72.9365	0.770542	0.193499	0.722892	FALSE
C56E6.2	119.525	166.75	243.483	261.713	0.770508	0.0748404	0.523282	FALSE
zip-5	0	0	3.80442	0	0.770178	0.62426	NA	FALSE
tbcd-1	14.0617	49.7761	45.653	77.2269	0.769596	0.380408	NA	FALSE
F55B11.4	0	0	3.80442	0	0.769457	0.623931	NA	FALSE
F25E5.1	14.0617	22.3992	30.4354	38.6134	0.769175	0.500472	NA	FALSE
F47F2.1	7.03085	7.46641	3.80442	25.7423	0.767565	0.603271	NA	FALSE
lec-6	0	0	3.80442	0	0.767174	0.62539	NA	FALSE
K06H7.2	21.0926	9.95521	22.8265	30.0327	0.766822	0.460919	NA	FALSE
tsn-1	77.3394	79.6417	152.177	120.131	0.766272	0.201585	0.735401	FALSE
pcf-11	49.216	82.1305	129.35	107.26	0.765537	0.197443	0.727596	FALSE
W02B8.2	28.1234	14.9328	38.0442	34.3231	0.7652	0.42108	NA	FALSE
saps-1	105.463	171.727	247.287	244.552	0.765148	0.0945029	0.571331	FALSE
pat-6	77.3394	57.2425	117.937	107.26	0.765024	0.159591	0.680026	FALSE
cdf-1	28.1234	32.3544	64.6751	42.9038	0.764357	0.32612	NA	FALSE
clec-12	0	0	7.60884	0	0.764109	0.634353	NA	FALSE
K10C3.4	358.574	378.298	525.01	737.946	0.763785	0.0273271	0.348749	FALSE
Y54E5A.8	21.0926	47.2872	45.653	81.5173	0.763654	0.41164	NA	FALSE
dylt-2	0	0	3.80442	0	0.763561	0.630007	NA	FALSE
clec-65	0	0	7.60884	0	0.76194	0.637778	NA	FALSE
T08B1.4	7.03085	0	7.60884	8.58076	0.761451	0.643558	NA	FALSE
sprr-1	7.03085	0	3.80442	12.8711	0.760907	0.643451	NA	FALSE
nlp-37	0	0	7.60884	0	0.760677	0.631899	NA	FALSE
jmjd-3.2	7.03085	9.95521	11.4133	21.4519	0.760504	0.478737	NA	FALSE
pph-5	35.1543	59.7313	106.524	64.3557	0.760375	0.32818	NA	FALSE
tpa-1	28.1234	17.4216	34.2398	42.9038	0.757919	0.412925	NA	FALSE
trap-2	1174.15	836.238	1544.59	1836.28	0.757625	0.00767276	0.203258	FALSE
Y43F8B.2	28.1234	9.95521	30.4354	34.3231	0.75759	0.514966	NA	FALSE
Y105E8A.20	0	19.9104	26.6309	17.1615	0.757254	0.498141	NA	FALSE
D1007.5	70.3085	34.8432	110.328	64.3557	0.75608	0.323301	NA	FALSE
Y37B11A.3	7.03085	7.46641	7.60884	21.4519	0.755831	0.597458	NA	FALSE
F43C1.1	0	0	3.80442	0	0.755511	0.635092	NA	FALSE
C18E9.9	14.0617	2.4888	19.0221	4.29038	0.755099	0.484993	NA	FALSE
C52E2.2	7.03085	0	0	12.8711	0.754996	0.636512	NA	FALSE
F49E7.2	49.216	59.7313	79.8928	111.55	0.754923	0.283634	NA	FALSE
nrde-4	91.4011	107.019	163.59	180.196	0.754842	0.189503	0.714954	FALSE
atf-8	0	0	0	8.58076	0.754803	0.638434	0.927998	FALSE
lars-1	84.3702	72.1753	129.35	137.292	0.754715	0.220982	0.766598	FALSE
dma-1	21.0926	39.8208	68.4795	42.9038	0.753812	0.324905	NA	FALSE
poml-2	21.0926	9.95521	30.4354	25.7423	0.753195	0.60047	NA	FALSE
R10H10.3	0	0	0	4.29038	0.753179	0.641052	NA	FALSE
lin-36	35.1543	34.8432	57.0663	64.3557	0.751882	0.308532	NA	FALSE
T19C3.4	63.2777	102.041	121.741	171.615	0.751291	0.171723	0.694084	FALSE
C05G5.2	35.1543	17.4216	41.8486	47.1942	0.75122	0.453927	NA	FALSE
sdz-33	7.03085	2.4888	0	17.1615	0.751063	0.56297	NA	FALSE
him-4	0	0	3.80442	0	0.750869	0.634852	NA	FALSE
Y45F10B.59	7.03085	9.95521	7.60884	25.7423	0.750756	0.400747	0.849321	FALSE
pyk-2	0	12.444	7.60884	21.4519	0.750633	0.562382	NA	FALSE
myrf-2	42.1851	49.7761	72.284	90.098	0.75052	0.380939	NA	FALSE
mek-2	77.3394	111.996	163.59	167.325	0.74965	0.229464	0.774807	FALSE
sssh-1	0	0	0	4.29038	0.748985	0.643783	NA	FALSE
idhb-1	84.3702	47.2872	125.546	90.098	0.748611	0.240408	0.775259	FALSE
mrps-30	49.216	44.7984	83.6972	77.2269	0.748344	0.290975	0.794299	FALSE
Y53C10A.5	0	9.95521	11.4133	12.8711	0.748257	0.535117	NA	FALSE
C23G10.8	77.3394	89.5969	125.546	163.035	0.747563	0.230002	0.775259	FALSE
F35C11.4	0	0	0	4.29038	0.747161	0.64245	NA	FALSE
dpm-1	119.525	94.5745	186.417	171.615	0.747142	0.152376	0.66972	FALSE
F39H12.3	0	0	0	4.29038	0.746519	0.645179	NA	FALSE
dnj-10	0	37.332	38.0442	38.6134	0.746223	0.460069	NA	FALSE
scm-1	119.525	261.324	346.202	326.069	0.746136	0.0819718	0.5392	FALSE
xbp-1	77.3394	119.463	171.199	175.906	0.745716	0.101494	0.585399	FALSE
Y5F2A.4	35.1543	9.95521	38.0442	34.3231	0.745202	0.443736	NA	FALSE
Y82E9BR.17	91.4011	57.2425	110.328	128.711	0.744752	0.12801	0.629291	FALSE
bet-2	147.648	126.929	136.959	326.069	0.743952	0.136155	0.643299	FALSE
cutl-11	0	0	3.80442	0	0.743749	0.640442	NA	FALSE
dhs-25	14.0617	57.2425	83.6972	51.4846	0.743704	0.330816	0.807186	FALSE
pxn-2	21.0926	32.3544	45.653	51.4846	0.743459	0.489629	NA	FALSE
F31E8.4	105.463	72.1753	152.177	137.292	0.74325	0.116203	0.60893	FALSE
unc-83	14.0617	87.1081	95.1105	98.6788	0.743167	0.248201	0.775259	FALSE
zig-7	7.03085	9.95521	11.4133	21.4519	0.742309	0.568733	NA	FALSE
lin-7	7.03085	2.4888	19.0221	0	0.742142	0.634356	NA	FALSE
dhs-24	7.03085	42.3096	49.4574	47.1942	0.741973	0.386554	NA	FALSE
chw-1	112.494	57.2425	148.372	128.711	0.741868	0.255959	0.775327	FALSE
acl-2	35.1543	22.3992	49.4574	47.1942	0.741675	0.402623	NA	FALSE
tap-1	28.1234	22.3992	22.8265	64.3557	0.741559	0.399003	NA	FALSE
F36H5.10	0	0	7.60884	0	0.741362	0.644183	NA	FALSE
memb-1	0	7.46641	15.2177	4.29038	0.741354	0.650177	NA	FALSE
sec-24.1	154.679	104.53	197.83	227.39	0.741168	0.106409	0.587344	FALSE
B0495.5	7.03085	17.4216	26.6309	21.4519	0.740724	0.577263	NA	FALSE
F36A2.3	7.03085	2.4888	7.60884	8.58076	0.74048	0.561776	NA	FALSE
pnc-1	7.03085	0	0	12.8711	0.740014	0.619584	NA	FALSE
rig-6	21.0926	14.9328	26.6309	34.3231	0.739242	0.423114	NA	FALSE
rap-3	0	2.4888	0	8.58076	0.738784	0.609841	NA	FALSE
pcp-5	49.216	47.2872	87.5016	77.2269	0.738667	0.28721	0.794299	FALSE
K07E3.4	28.1234	49.7761	83.6972	55.775	0.738411	0.339478	NA	FALSE
C14B1.2	70.3085	52.2649	87.5016	120.131	0.738152	0.352942	NA	FALSE
wrm-1	28.1234	52.2649	72.284	72.9365	0.737768	0.298908	0.797305	FALSE
shc-2	28.1234	67.1977	60.8707	111.55	0.737445	0.387886	NA	FALSE
vps-15	56.2468	44.7984	95.1105	72.9365	0.736809	0.250269	0.775259	FALSE
Y71G10AL.1	246.08	241.414	399.464	420.457	0.736425	0.107028	0.587344	FALSE
ech-8	21.0926	9.95521	11.4133	42.9038	0.735958	0.556068	NA	FALSE
gei-4	288.265	251.369	460.335	433.329	0.735434	0.0226849	0.314706	FALSE
F08B4.4	0	2.4888	0	8.58076	0.735088	0.628699	NA	FALSE
knl-3	70.3085	57.2425	117.937	94.3884	0.734861	0.239604	0.775259	FALSE
ssl-1	35.1543	14.9328	22.8265	60.0653	0.734836	0.449166	NA	FALSE
C36E6.2	42.1851	42.3096	76.0884	68.6461	0.73441	0.339993	NA	FALSE
M01A8.1	0	2.4888	0	8.58076	0.734056	0.625797	NA	FALSE
set-6	63.2777	22.3992	64.6751	72.9365	0.733831	0.371074	NA	FALSE
F44E2.8	63.2777	62.2201	110.328	102.969	0.733528	0.266097	0.781183	FALSE
T25F10.3	0	0	3.80442	0	0.733378	0.644074	NA	FALSE
ttr-41	14.0617	17.4216	30.4354	25.7423	0.733256	0.299976	0.797305	FALSE
E01B7.2	7.03085	9.95521	11.4133	21.4519	0.733009	0.565671	NA	FALSE
nsy-7	56.2468	89.5969	83.6972	171.615	0.732971	0.252125	0.775259	FALSE
noah-2	639.808	440.518	924.474	870.948	0.732517	0.0927008	0.565126	FALSE
Y37E11B.2	0	12.444	7.60884	21.4519	0.732167	0.537659	NA	FALSE
acs-17	0	9.95521	7.60884	17.1615	0.731708	0.493089	NA	FALSE
daf-11	0	0	3.80442	0	0.731393	0.647458	NA	FALSE
nhr-18	0	0	3.80442	0	0.73125	0.6488	NA	FALSE
E04F6.8	0	2.4888	11.4133	0	0.731098	0.653696	NA	FALSE
fasn-1	527.314	405.675	791.319	755.107	0.730772	0.0671793	0.506404	FALSE
fbxb-43	0	0	3.80442	0	0.730427	0.654414	NA	FALSE
mct-6	105.463	136.884	224.461	188.777	0.729962	0.194908	0.725994	FALSE
sym-4	35.1543	32.3544	72.284	42.9038	0.729655	0.386387	NA	FALSE
fre-1	7.03085	17.4216	34.2398	12.8711	0.729654	0.513073	NA	FALSE
F44E7.9	35.1543	77.1529	102.719	98.6788	0.729265	0.252104	0.775259	FALSE
rom-4	0	24.888	34.2398	17.1615	0.728002	0.556496	NA	FALSE
Y43F4B.5	98.432	99.5521	171.199	163.035	0.727549	0.25227	0.775259	FALSE
T22B7.3	0	2.4888	0	8.58076	0.727189	0.593684	NA	FALSE
Y6E2A.5	0	0	3.80442	0	0.72717	0.656586	NA	FALSE
K08A2.4	0	24.888	38.0442	12.8711	0.726735	0.59502	NA	FALSE
F09F9.1	0	0	3.80442	0	0.726529	0.651639	NA	FALSE
skr-9	28.1234	9.95521	34.2398	25.7423	0.726034	0.462709	NA	FALSE
R11G1.2	42.1851	12.444	38.0442	51.4846	0.725485	0.495783	NA	FALSE
C45G7.4	0	7.46641	19.0221	0	0.72453	0.644293	NA	FALSE
vps-36	28.1234	39.8208	34.2398	85.8076	0.723813	0.379797	NA	FALSE
nhr-46	84.3702	64.7089	114.133	128.711	0.723136	0.148801	0.659748	FALSE
atl-1	7.03085	22.3992	22.8265	34.3231	0.722979	0.489297	NA	FALSE
cutl-25	21.0926	24.888	38.0442	42.9038	0.722474	0.482962	NA	FALSE
Y75B8A.24	28.1234	19.9104	41.8486	38.6134	0.722408	0.43307	NA	FALSE
F55B11.1	7.03085	7.46641	15.2177	12.8711	0.72169	0.624631	NA	FALSE
lpd-6	267.172	311.1	452.726	514.846	0.721466	0.0517039	0.457585	FALSE
dpf-4	28.1234	12.444	34.2398	30.0327	0.720684	0.421417	NA	FALSE
T19C3.3	0	2.4888	3.80442	4.29038	0.720279	0.612799	NA	FALSE
H24K24.4	49.216	84.6193	125.546	107.26	0.719942	0.291977	0.794299	FALSE
cex-2	0	14.9328	15.2177	17.1615	0.718868	0.628589	NA	FALSE
rib-2	21.0926	14.9328	19.0221	42.9038	0.718797	0.500012	NA	FALSE
lin-61	56.2468	39.8208	106.524	51.4846	0.718424	0.339977	0.813047	FALSE
F10E7.6	91.4011	92.0857	155.981	150.163	0.718072	0.19707	0.727596	FALSE
F39F10.4	0	0	3.80442	0	0.717477	0.656072	NA	FALSE
gna-1	35.1543	47.2872	95.1105	47.1942	0.717454	0.315175	0.802285	FALSE
rab-33	14.0617	19.9104	22.8265	38.6134	0.717282	0.51251	NA	FALSE
C42D4.2	0	2.4888	3.80442	4.29038	0.717049	0.632884	NA	FALSE
C08B6.3	0	0	3.80442	0	0.716855	0.65661	NA	FALSE
lron-2	0	2.4888	3.80442	4.29038	0.71642	0.627332	NA	FALSE
Y53F4B.21	7.03085	0	3.80442	8.58076	0.716393	0.640241	NA	FALSE
unc-22	7.03085	2.4888	11.4133	4.29038	0.715924	0.580393	NA	FALSE
F25B5.5	21.0926	29.8656	30.4354	60.0653	0.715742	0.475914	NA	FALSE
tag-97	0	2.4888	3.80442	4.29038	0.715738	0.629389	NA	FALSE
spe-15	0	0	0	4.29038	0.715326	0.660195	NA	FALSE
Y54E5A.6	21.0926	27.3768	38.0442	47.1942	0.714803	0.453228	NA	FALSE
wdr-46	56.2468	104.53	140.764	137.292	0.714052	0.297473	0.797305	FALSE
clec-1	7.03085	0	7.60884	4.29038	0.713413	0.628614	NA	FALSE
hsp-4	7.03085	22.3992	26.6309	30.0327	0.712833	0.481486	NA	FALSE
abu-14	0	0	3.80442	0	0.712208	0.656152	NA	FALSE
C14A11.2	7.03085	0	3.80442	8.58076	0.712058	0.642202	NA	FALSE
ZK1127.12	0	14.9328	15.2177	17.1615	0.711674	0.587539	NA	FALSE
lea-1	21.0926	32.3544	68.4795	25.7423	0.711479	0.443745	NA	FALSE
ZC373.4	7.03085	9.95521	22.8265	8.58076	0.710778	0.558926	NA	FALSE
gap-2	63.2777	37.332	68.4795	94.3884	0.710612	0.321379	0.807186	FALSE
C23H5.8	7.03085	9.95521	22.8265	8.58076	0.710358	0.494816	NA	FALSE
nhr-204	7.03085	12.444	15.2177	21.4519	0.709853	0.556921	NA	FALSE
R11H6.2	98.432	69.6865	125.546	145.873	0.709705	0.196769	0.727596	FALSE
C54D1.7	7.03085	14.9328	3.80442	38.6134	0.7097	0.550051	NA	FALSE
C02B8.6	49.216	24.888	64.6751	55.775	0.709576	0.408526	NA	FALSE
snx-17	14.0617	39.8208	60.8707	38.6134	0.70917	0.363405	NA	FALSE
F58F9.3	0	2.4888	3.80442	4.29038	0.709167	0.637861	NA	FALSE
K03E5.2	14.0617	4.97761	11.4133	21.4519	0.708336	0.611335	NA	FALSE
pmp-3	126.555	107.019	213.047	167.325	0.707655	0.146258	0.658702	FALSE
Y97E10AL.3	84.3702	87.1081	194.025	90.098	0.707412	0.235765	0.775259	FALSE
nspe-7	0	0	19.0221	0	0.707255	0.636401	NA	FALSE
pab-2	548.407	594.824	924.474	956.755	0.707114	0.00484645	0.160484	FALSE
T08B6.5	0	7.46641	22.8265	0	0.706563	0.649586	NA	FALSE
C53A5.17	21.0926	14.9328	26.6309	34.3231	0.706511	0.524698	NA	FALSE
F09G2.2	84.3702	111.996	163.59	167.325	0.705215	0.191159	0.719687	FALSE
hmit-1.3	0	0	3.80442	0	0.705183	0.660964	NA	FALSE
K07C11.4	246.08	278.746	471.748	394.715	0.703679	0.159859	0.680026	FALSE
F29C6.1	0	2.4888	3.80442	4.29038	0.703367	0.642081	NA	FALSE
F40H3.3	0	0	3.80442	0	0.703286	0.664007	NA	FALSE
F09F7.7	84.3702	64.7089	121.741	120.131	0.70291	0.253065	0.775259	FALSE
fmo-4	0	2.4888	7.60884	0	0.702493	0.615295	NA	FALSE
F56B3.11	56.2468	52.2649	72.284	107.26	0.702134	0.284409	0.792582	FALSE
algn-11	21.0926	34.8432	68.4795	30.0327	0.702134	0.488625	NA	FALSE
C56G2.5	0	2.4888	3.80442	4.29038	0.702085	0.646298	NA	FALSE
ugt-51	14.0617	9.95521	11.4133	30.0327	0.702073	0.532623	NA	FALSE
vps-32.1	281.234	204.082	380.442	399.006	0.702016	0.066014	0.504895	FALSE
magu-4	77.3394	54.7537	91.3061	120.131	0.702008	0.233082	0.775259	FALSE
nhr-53	0	0	0	4.29038	0.70172	0.669035	NA	FALSE
sli-1	91.4011	47.2872	114.133	107.26	0.700894	0.30587	0.802026	FALSE
ced-1	56.2468	62.2201	95.1105	102.969	0.700811	0.301765	NA	FALSE
exoc-7	49.216	29.8656	72.284	55.775	0.700295	0.398303	NA	FALSE
unc-50	105.463	276.257	334.789	317.488	0.700058	0.149699	0.660942	FALSE
F49E11.2	7.03085	7.46641	19.0221	8.58076	0.69995	0.645002	NA	FALSE
ksr-1	14.0617	9.95521	11.4133	30.0327	0.699519	0.543242	NA	FALSE
ZC412.10	0	0	0	4.29038	0.698286	0.668829	NA	FALSE
skr-10	28.1234	9.95521	34.2398	21.4519	0.698123	0.406468	0.852004	FALSE
lron-9	7.03085	4.97761	7.60884	12.8711	0.697977	0.515731	0.888101	FALSE
B0564.2	14.0617	19.9104	34.2398	25.7423	0.697812	0.51734	NA	FALSE
T04G9.4	56.2468	52.2649	79.8928	98.6788	0.697399	0.276105	0.787522	FALSE
cbp-1	302.327	355.899	639.142	441.909	0.697164	0.0763096	0.523282	FALSE
fbxb-11	0	2.4888	0	8.58076	0.696986	0.661466	NA	FALSE
T04B8.5	49.216	104.53	133.155	133.002	0.696716	0.242204	0.775259	FALSE
F39C12.1	56.2468	42.3096	98.9149	60.0653	0.696676	0.309244	NA	FALSE
F54E4.3	21.0926	22.3992	26.6309	47.1942	0.696163	0.332553	0.807662	FALSE
T19A5.1	42.1851	69.6865	106.524	85.8076	0.696095	0.257755	0.777533	FALSE
R07B7.10	14.0617	22.3992	26.6309	38.6134	0.695823	0.448697	NA	FALSE
F14E5.2	77.3394	69.6865	110.328	128.711	0.695051	0.18172	0.70679	FALSE
aspm-1	14.0617	22.3992	22.8265	42.9038	0.693744	0.531889	NA	FALSE
C30H6.9	28.1234	27.3768	45.653	47.1942	0.693695	0.414742	NA	FALSE
T07C4.10	21.0926	19.9104	22.8265	47.1942	0.693583	0.484718	NA	FALSE
ZK792.7	28.1234	9.95521	34.2398	25.7423	0.693527	0.498197	NA	FALSE
T01B4.3	0	0	0	4.29038	0.693361	0.672748	NA	FALSE
F27E5.9	0	0	3.80442	0	0.693336	0.668871	NA	FALSE
emb-30	98.432	39.8208	95.1105	120.131	0.692961	0.30102	0.798156	FALSE
csq-1	0	2.4888	7.60884	0	0.692729	0.620267	NA	FALSE
C24A3.2	0	2.4888	7.60884	0	0.692702	0.591302	0.913848	FALSE
Y48G1A.4	28.1234	19.9104	49.4574	30.0327	0.692571	0.479612	NA	FALSE
Y75B8A.6	0	7.46641	15.2177	4.29038	0.691828	0.672893	NA	FALSE
gln-3	196.864	199.104	289.136	356.102	0.691484	0.0643406	0.497673	FALSE
F09F9.4	7.03085	9.95521	15.2177	17.1615	0.690706	0.634095	NA	FALSE
Y57G11C.32	0	0	0	4.29038	0.69068	0.673584	NA	FALSE
ark-1	14.0617	47.2872	49.4574	64.3557	0.690574	0.325339	0.807186	FALSE
istr-1	70.3085	72.1753	117.937	115.84	0.690558	0.196587	0.727596	FALSE
C25B8.8	0	0	3.80442	0	0.690396	0.669469	NA	FALSE
tpp-2	70.3085	44.7984	64.6751	120.131	0.690272	0.33388	NA	FALSE
ugt-20	14.0617	0	7.60884	17.1615	0.690225	0.66463	NA	FALSE
K07B1.7	105.463	57.2425	136.959	115.84	0.69012	0.213494	0.75592	FALSE
cpsf-2	28.1234	32.3544	38.0442	64.3557	0.6899	0.389405	NA	FALSE
Y43F8B.9	0	0	0	4.29038	0.68943	0.674185	NA	FALSE
F54G2.1	0	0	3.80442	0	0.689326	0.669717	NA	FALSE
sdz-21	7.03085	2.4888	15.2177	0	0.689097	0.599177	NA	FALSE
obr-1	21.0926	19.9104	26.6309	42.9038	0.68902	0.500595	NA	FALSE
F58D2.3	0	2.4888	3.80442	4.29038	0.688756	0.661641	NA	FALSE
dnj-28	0	14.9328	22.8265	8.58076	0.688709	0.617571	NA	FALSE
F40F12.9	0	2.4888	0	8.58076	0.688406	0.666124	NA	FALSE
K03H1.13	0	2.4888	3.80442	4.29038	0.687533	0.648449	NA	FALSE
C05A9.2	70.3085	37.332	117.937	51.4846	0.687062	0.350459	NA	FALSE
efk-1	14.0617	19.9104	38.0442	21.4519	0.686798	0.496912	NA	FALSE
ZK287.1	21.0926	14.9328	19.0221	38.6134	0.686666	0.401052	0.849321	FALSE
end-1	0	0	3.80442	0	0.686575	0.674647	NA	FALSE
prmt-7	7.03085	12.444	19.0221	17.1615	0.686571	0.567674	NA	FALSE
T24H10.1	14.0617	12.444	19.0221	25.7423	0.686466	0.463028	NA	FALSE
F37H8.3	0	0	3.80442	0	0.686224	0.67294	NA	FALSE
let-23	0	12.444	15.2177	12.8711	0.686187	0.676319	NA	FALSE
Y48A6C.8	7.03085	0	3.80442	8.58076	0.684679	0.659536	NA	FALSE
dcap-1	21.0926	72.1753	76.0884	90.098	0.684669	0.343112	NA	FALSE
C06A1.2	7.03085	2.4888	3.80442	12.8711	0.684344	0.638789	NA	FALSE
crt-1	3030.3	2603.29	4025.08	5032.62	0.684239	0.00442074	0.152194	FALSE
C30G4.4	7.03085	7.46641	19.0221	8.58076	0.68407	0.655375	NA	FALSE
tag-304	28.1234	29.8656	49.4574	47.1942	0.683978	0.331849	0.807186	FALSE
Y119D3B.12	56.2468	62.2201	76.0884	120.131	0.683798	0.264991	0.781183	FALSE
fbxb-106	0	4.97761	0	12.8711	0.683431	0.645478	NA	FALSE
T01D3.3	35.1543	37.332	68.4795	51.4846	0.683195	0.409723	NA	FALSE
F34H10.3	35.1543	19.9104	53.2619	34.3231	0.682846	0.441945	NA	FALSE
acl-5	28.1234	14.9328	22.8265	47.1942	0.682658	0.510394	NA	FALSE
ctc-1	7262.87	6383.78	9727.9	12244.8	0.682376	0.0193609	0.30351	FALSE
figl-1	0	27.3768	30.4354	25.7423	0.682179	0.476515	NA	FALSE
ZK1098.4	42.1851	32.3544	64.6751	55.775	0.682155	0.382455	NA	FALSE
T18D3.9	0	2.4888	3.80442	4.29038	0.681918	0.66171	NA	FALSE
hsp-60	70.3085	67.1977	91.3061	133.002	0.681599	0.2762	0.787522	FALSE
C01G6.2	0	2.4888	0	8.58076	0.681469	0.673779	NA	FALSE
dpy-22	260.142	286.212	490.77	394.715	0.681384	0.0409468	0.415479	FALSE
Y81G3A.4	0	0	3.80442	0	0.68021	0.675615	NA	FALSE
sex-1	77.3394	39.8208	95.1105	85.8076	0.67986	0.300152	0.797305	FALSE
unc-27	84.3702	64.7089	98.9149	141.583	0.679674	0.318562	0.804071	FALSE
asp-6	14.0617	7.46641	38.0442	0	0.679513	0.634659	NA	FALSE
T27F6.10	0	0	0	4.29038	0.679315	0.679447	NA	FALSE
sdc-2	77.3394	17.4216	64.6751	72.9365	0.67892	0.329015	0.807186	FALSE
K09C4.10	0	2.4888	3.80442	4.29038	0.678623	0.660404	NA	FALSE
fat-6	0	0	3.80442	0	0.677983	0.67465	NA	FALSE
K02B12.2	28.1234	24.888	26.6309	60.0653	0.677935	0.323732	0.807186	FALSE
drd-2	0	2.4888	7.60884	0	0.677888	0.632399	NA	FALSE
str-148	7.03085	0	7.60884	4.29038	0.677485	0.657351	NA	FALSE
rom-5	14.0617	29.8656	22.8265	55.775	0.67741	0.488229	NA	FALSE
K08E7.6	0	0	3.80442	0	0.677087	0.676375	NA	FALSE
npl-4.2	7.03085	17.4216	7.60884	38.6134	0.676532	0.524765	NA	FALSE
pgrn-1	14.0617	39.8208	38.0442	60.0653	0.675941	0.381235	0.829425	FALSE
dsl-1	0	0	3.80442	0	0.675722	0.679099	NA	FALSE
die-1	126.555	119.463	194.025	201.648	0.675193	0.193312	0.722892	FALSE
mlc-7	7.03085	0	3.80442	8.58076	0.67519	0.669784	NA	FALSE
B0286.3	7.03085	12.444	22.8265	12.8711	0.675147	0.592297	NA	FALSE
ttr-2	7.03085	12.444	11.4133	25.7423	0.675001	0.406029	0.852004	FALSE
ZK1073.1	77.3394	64.7089	114.133	111.55	0.674725	0.197154	0.727596	FALSE
pod-2	105.463	34.8432	106.524	107.26	0.67466	0.321993	0.807186	FALSE
B0507.2	7.03085	32.3544	26.6309	47.1942	0.673845	0.467954	NA	FALSE
F10G8.8	70.3085	52.2649	106.524	85.8076	0.673823	0.239498	0.775259	FALSE
sur-2	56.2468	72.1753	76.0884	137.292	0.673731	0.294933	0.797305	FALSE
Y38C1AA.14	7.03085	2.4888	3.80442	12.8711	0.673571	0.634128	NA	FALSE
C17E7.13	14.0617	4.97761	19.0221	12.8711	0.672952	0.638038	NA	FALSE
trt-1	7.03085	2.4888	7.60884	8.58076	0.672532	0.626451	NA	FALSE
T05A8.3	0	0	3.80442	0	0.67167	0.679768	NA	FALSE
pgp-2	21.0926	9.95521	22.8265	25.7423	0.67144	0.502315	NA	FALSE
F22D6.9	7.03085	0	15.2177	0	0.671417	0.683544	NA	FALSE
F26F2.7	0	17.4216	22.8265	12.8711	0.670665	0.592013	NA	FALSE
C56G7.3	0	4.97761	0	12.8711	0.670324	0.65544	NA	FALSE
C45G9.7	84.3702	67.1977	117.937	124.421	0.670007	0.314089	0.802285	FALSE
F52H3.5	0	2.4888	7.60884	0	0.669932	0.623517	NA	FALSE
hmp-2	70.3085	69.6865	106.524	120.131	0.669687	0.290344	0.794299	FALSE
ZK563.5	14.0617	27.3768	30.4354	42.9038	0.66893	0.467026	NA	FALSE
F35H12.5	7.03085	2.4888	7.60884	8.58076	0.668799	0.629282	NA	FALSE
nhr-163	7.03085	32.3544	38.0442	34.3231	0.668766	0.504801	NA	FALSE
F11E6.9	0	2.4888	7.60884	0	0.668698	0.582496	0.912386	FALSE
rnf-113	14.0617	12.444	19.0221	25.7423	0.66867	0.543262	NA	FALSE
acl-1	7.03085	14.9328	19.0221	21.4519	0.668412	0.557673	NA	FALSE
atm-1	14.0617	24.888	38.0442	30.0327	0.668102	0.489725	NA	FALSE
ces-2	1012.44	726.73	1202.2	1553.12	0.667777	0.0602527	0.489126	FALSE
W10G6.6	0	2.4888	3.80442	4.29038	0.667735	0.67156	NA	FALSE
nlp-24	21.0926	12.444	38.0442	17.1615	0.667668	0.576321	NA	FALSE
T07A9.14	70.3085	27.3768	72.284	77.2269	0.667641	0.379842	NA	FALSE
srp-2	0	2.4888	3.80442	4.29038	0.667395	0.674758	NA	FALSE
F07E5.5	63.2777	62.2201	117.937	85.8076	0.667122	0.367625	0.825762	FALSE
max-2	161.71	146.839	247.287	244.552	0.666334	0.156517	0.674692	FALSE
dhs-27	70.3085	111.996	129.35	171.615	0.666245	0.31324	NA	FALSE
M176.5	0	0	3.80442	0	0.665689	0.683261	NA	FALSE
let-716	56.2468	52.2649	98.9149	77.2269	0.665667	0.392767	NA	FALSE
lin-13	42.1851	49.7761	95.1105	55.775	0.665366	0.298865	0.797305	FALSE
C09H10.10	7.03085	2.4888	7.60884	8.58076	0.665057	0.639268	NA	FALSE
hxk-1	42.1851	49.7761	83.6972	68.6461	0.664875	0.425093	0.860195	FALSE
C36B7.6	70.3085	57.2425	98.9149	102.969	0.664392	0.269626	0.782084	FALSE
perm-1	0	0	3.80442	0	0.664132	0.683654	NA	FALSE
dnj-1	56.2468	62.2201	106.524	85.8076	0.664094	0.27001	0.782117	FALSE
bli-4	84.3702	144.351	178.808	201.648	0.663951	0.174068	0.699049	FALSE
lgc-20	0	0	3.80442	0	0.663712	0.684373	NA	FALSE
C01H6.8	14.0617	12.444	26.6309	17.1615	0.663707	0.530673	NA	FALSE
unc-115	147.648	72.1753	182.612	150.163	0.663508	0.188595	0.714954	FALSE
fip-5	0	0	3.80442	0	0.663286	0.684911	NA	FALSE
sea-2	63.2777	27.3768	72.284	64.3557	0.663178	0.347119	0.818371	FALSE
vps-53	28.1234	19.9104	34.2398	42.9038	0.66284	0.468132	NA	FALSE
calu-2	84.3702	39.8208	102.719	85.8076	0.662629	0.303824	0.801036	FALSE
taf-2	28.1234	9.95521	45.653	12.8711	0.662602	0.527099	NA	FALSE
D2085.3	0	39.8208	38.0442	38.6134	0.661671	0.493981	NA	FALSE
bed-2	513.252	567.447	848.385	875.238	0.661481	0.0636602	0.496005	FALSE
atf-7	133.586	87.1081	171.199	167.325	0.661203	0.142902	0.650652	FALSE
F57C9.1	0	19.9104	22.8265	17.1615	0.660805	0.589674	NA	FALSE
kqt-2	0	0	0	4.29038	0.660278	0.688232	NA	FALSE
nhr-13	14.0617	12.444	19.0221	25.7423	0.65991	0.590022	NA	FALSE
ham-1	105.463	107.019	155.981	184.486	0.659847	0.218146	0.761384	FALSE
lpr-3	14.0617	42.3096	45.653	60.0653	0.659713	0.260993	0.779236	FALSE
R05D11.4	49.216	39.8208	95.1105	47.1942	0.659692	0.403912	NA	FALSE
vps-4	28.1234	47.2872	79.8928	47.1942	0.659429	0.39059	NA	FALSE
mtk-1	49.216	57.2425	83.6972	90.098	0.658658	0.353446	NA	FALSE
gon-2	49.216	32.3544	72.284	55.775	0.658247	0.424804	NA	FALSE
R151.1	0	2.4888	7.60884	0	0.657659	0.66986	NA	FALSE
ooc-5	77.3394	77.1529	144.568	102.969	0.65764	0.296433	0.797305	FALSE
shk-1	0	0	3.80442	0	0.657273	0.687925	NA	FALSE
copa-1	133.586	176.705	224.461	278.875	0.657	0.137096	0.646283	FALSE
hum-2	28.1234	24.888	38.0442	47.1942	0.656955	0.375179	0.829425	FALSE
C17F4.8	0	2.4888	3.80442	4.29038	0.656905	0.681982	NA	FALSE
C17G10.1	28.1234	37.332	53.2619	55.775	0.656663	0.441379	NA	FALSE
pxd-1	56.2468	59.7313	76.0884	111.55	0.656487	0.327275	NA	FALSE
lit-1	119.525	144.351	190.221	235.971	0.656442	0.164653	0.686464	FALSE
T19H5.4	175.771	119.463	190.221	266.004	0.656423	0.128044	0.629291	FALSE
F28C6.4	14.0617	7.46641	19.0221	17.1615	0.655212	0.641589	NA	FALSE
dif-1	140.617	116.974	140.764	266.004	0.655085	0.215589	0.758727	FALSE
ldb-1	147.648	199.104	277.723	283.165	0.654825	0.129594	0.630447	FALSE
K04G7.1	42.1851	67.1977	91.3061	90.098	0.653937	0.36295	NA	FALSE
nkcc-1	7.03085	27.3768	45.653	17.1615	0.653926	0.504025	NA	FALSE
C02B4.4	0	2.4888	3.80442	4.29038	0.6535	0.683489	NA	FALSE
E02H1.2	49.216	7.46641	45.653	38.6134	0.653313	0.519397	NA	FALSE
C14B9.2	260.142	350.921	460.335	519.136	0.652173	0.106483	0.587344	FALSE
ced-11	42.1851	32.3544	53.2619	64.3557	0.65179	0.379521	NA	FALSE
mca-3	7.03085	34.8432	26.6309	51.4846	0.651647	0.439118	NA	FALSE
F57G12.1	492.16	433.052	703.818	746.526	0.651313	0.0381473	0.408681	FALSE
sre-23	0	0	3.80442	0	0.650947	0.692374	NA	FALSE
Y51H4A.24	0	0	3.80442	0	0.650886	0.691103	NA	FALSE
tli-1	28.1234	42.3096	45.653	72.9365	0.650859	0.354065	0.824737	FALSE
fnci-1	63.2777	64.7089	110.328	94.3884	0.650728	0.300433	0.797325	FALSE
Y46G5A.7	77.3394	74.6641	125.546	115.84	0.65052	0.264161	0.781183	FALSE
klp-19	63.2777	74.6641	98.9149	124.421	0.650363	0.320706	0.807027	FALSE
Y47D3A.1	7.03085	12.444	26.6309	8.58076	0.650192	0.61202	NA	FALSE
Y42H9AR.4	42.1851	49.7761	68.4795	81.5173	0.650192	0.386316	NA	FALSE
ZK1055.5	0	0	0	4.29038	0.649984	0.693	NA	FALSE
nhl-3	21.0926	42.3096	60.8707	47.1942	0.649783	0.449216	NA	FALSE
smut-1	14.0617	19.9104	11.4133	47.1942	0.649384	0.560523	NA	FALSE
T09F3.4	0	4.97761	3.80442	8.58076	0.648954	0.671287	NA	FALSE
B0513.2	98.432	124.44	178.808	180.196	0.648898	0.223374	0.769593	FALSE
mig-13	56.2468	47.2872	98.9149	64.3557	0.648783	0.354954	NA	FALSE
nhr-131	0	4.97761	3.80442	8.58076	0.648754	0.682501	NA	FALSE
C06E7.2	0	2.4888	3.80442	4.29038	0.648519	0.687573	NA	FALSE
lpr-6	7.03085	19.9104	34.2398	17.1615	0.64827	0.351524	0.823426	FALSE
ced-5	14.0617	37.332	34.2398	55.775	0.648143	0.479444	NA	FALSE
F41H10.5	0	0	0	4.29038	0.646949	0.694527	NA	FALSE
unc-52	7.03085	24.888	26.6309	34.3231	0.646915	0.379064	0.829425	FALSE
R07E4.5	21.0926	32.3544	30.4354	60.0653	0.646206	0.433489	NA	FALSE
puf-9	70.3085	79.6417	133.155	107.26	0.646143	0.29055	0.794299	FALSE
acs-5	84.3702	37.332	83.6972	98.6788	0.645347	0.325783	0.807186	FALSE
nhr-153	0	0	0	4.29038	0.644864	0.695442	NA	FALSE
F54D11.4	0	4.97761	3.80442	8.58076	0.64483	0.687926	NA	FALSE
VZK822L.2	0	4.97761	3.80442	8.58076	0.64475	0.685883	NA	FALSE
mlcd-1	14.0617	9.95521	26.6309	12.8711	0.644621	0.59574	NA	FALSE
fbxa-13	0	2.4888	0	8.58076	0.643779	0.693835	NA	FALSE
mib-1	0	2.4888	3.80442	4.29038	0.643575	0.688875	NA	FALSE
pmt-1	14.0617	24.888	49.4574	17.1615	0.643428	0.501144	NA	FALSE
clec-233	0	0	3.80442	0	0.643218	0.694572	NA	FALSE
T11B7.1	14.0617	17.4216	22.8265	30.0327	0.642946	0.445834	0.869586	FALSE
obr-3	0	22.3992	26.6309	17.1615	0.642638	0.597535	NA	FALSE
C13E3.1	21.0926	12.444	26.6309	25.7423	0.642453	0.534992	NA	FALSE
sptl-3	7.03085	22.3992	19.0221	34.3231	0.642061	0.565216	NA	FALSE
B0511.11	7.03085	0	3.80442	8.58076	0.641539	0.692742	NA	FALSE
kvs-5	0	0	3.80442	0	0.641451	0.695944	NA	FALSE
C14A4.3	42.1851	14.9328	34.2398	51.4846	0.641172	0.489554	NA	FALSE
F39G3.5	21.0926	27.3768	38.0442	42.9038	0.641004	0.53924	NA	FALSE
R06A10.1	0	4.97761	3.80442	8.58076	0.640733	0.630085	NA	FALSE
F55G1.6	0	0	3.80442	0	0.640286	0.695828	NA	FALSE
clu-1	56.2468	34.8432	53.2619	85.8076	0.639825	0.341161	0.813047	FALSE
F54C8.7	35.1543	59.7313	76.0884	81.5173	0.639617	0.358534	0.825762	FALSE
F31A3.5	21.0926	52.2649	60.8707	64.3557	0.639095	0.415558	NA	FALSE
Y39B6A.5	0	0	3.80442	0	0.639089	0.69632	NA	FALSE
lap-2	63.2777	47.2872	76.0884	94.3884	0.639033	0.282721	0.792582	FALSE
F19C7.8	0	0	3.80442	0	0.638674	0.696911	NA	FALSE
pyc-1	0	2.4888	7.60884	0	0.637796	0.685963	NA	FALSE
F47B7.2	56.2468	49.7761	72.284	94.3884	0.637409	0.330259	0.807186	FALSE
coq-5	21.0926	29.8656	41.8486	42.9038	0.636904	0.451791	NA	FALSE
Y48C3A.3	0	2.4888	3.80442	4.29038	0.636857	0.694386	NA	FALSE
F21C10.3	0	4.97761	7.60884	4.29038	0.636757	0.656775	NA	FALSE
dohh-1	161.71	186.66	251.092	300.327	0.636656	0.122981	0.62304	FALSE
dot-1.1	147.648	181.683	270.114	253.133	0.636496	0.123055	0.62304	FALSE
nsy-1	182.802	97.0633	232.07	197.358	0.636489	0.292206	0.794299	FALSE
2001-06-01	7.03085	4.97761	11.4133	8.58076	0.635739	0.619929	NA	FALSE
F21A9.2	7.03085	14.9328	22.8265	17.1615	0.635155	0.666617	NA	FALSE
F30F8.10	0	2.4888	0	8.58076	0.635083	0.698262	NA	FALSE
rgs-5	49.216	14.9328	49.4574	42.9038	0.634912	0.43277	NA	FALSE
mrps-28	56.2468	111.996	159.786	115.84	0.634493	0.306771	0.802026	FALSE
smgl-2	7.03085	29.8656	57.0663	8.58076	0.634399	0.553734	NA	FALSE
hpo-5	7.03085	47.2872	41.8486	55.775	0.634371	0.473839	NA	FALSE
F52B11.5	0	0	3.80442	0	0.633328	0.699744	NA	FALSE
Y73B6BL.44	0	0	0	4.29038	0.632776	0.7009	NA	FALSE
ifb-1	91.4011	44.7984	98.9149	102.969	0.632243	0.290633	0.794299	FALSE
rbd-1	63.2777	64.7089	98.9149	102.969	0.632152	0.270293	0.782159	FALSE
F20C5.5	14.0617	7.46641	19.0221	17.1615	0.63186	0.662301	NA	FALSE
parn-1	0	2.4888	3.80442	4.29038	0.631787	0.695396	NA	FALSE
oac-59	0	0	3.80442	0	0.631486	0.700562	NA	FALSE
M03A1.8	7.03085	2.4888	7.60884	8.58076	0.63133	0.678705	NA	FALSE
vms-1	35.1543	27.3768	79.8928	17.1615	0.631215	0.436495	NA	FALSE
T05H10.4	140.617	129.418	194.025	227.39	0.630676	0.254534	0.775259	FALSE
ceh-27	175.771	114.485	228.265	218.809	0.630262	0.293306	0.795371	FALSE
mmcm-1	21.0926	24.888	53.2619	21.4519	0.630107	0.483795	NA	FALSE
sms-2	21.0926	34.8432	38.0442	55.775	0.629927	0.431316	NA	FALSE
K04F10.3	28.1234	32.3544	38.0442	60.0653	0.629201	0.450677	NA	FALSE
abhd-3.1	28.1234	22.3992	38.0442	42.9038	0.628681	0.567516	NA	FALSE
Y37D8A.16	14.0617	39.8208	49.4574	47.1942	0.627747	0.318158	0.804071	FALSE
mrp-5	105.463	111.996	190.221	150.163	0.627333	0.205626	0.742497	FALSE
[truncated: 7,067 more rows]

## Sheet: 2-fold_stage
	X2.3.fold_wt_100007.normDESeq2	X2.3.fold_wt_100008.normDESeq2	X2.3.fold_mir51.mutant_100013.normDESeq2	X2.3.fold_mir51.mutant_100014.normDESeq2	log2FoldChange_mutant.vs.wt_2.3.fold	pvalue_mutant.vs.wt_2.3.fold	padj_mutant.vs.wt_2.3.fold	Target
C08H9.15	103.684	93.2989	413.318	330.185	1.87437	0.000192353	0.0117161	TRUE
Y57E12AR.1	137.131	88.2557	659.859	611.654	2.44867	5.49e-06	0.000884309	TRUE
Y57G11C.31	147.165	110.95	746.874	698.26	2.45525	1.22e-08	9.61e-06	TRUE
Y65A5A.1	86.961	50.4318	181.28	221.927	1.55327	0.000253656	0.0148875	TRUE
acl-4	30.1019	20.1727	246.541	162.386	2.91132	6.21e-06	0.000974803	TRUE
bath-43	260.883	151.295	601.85	557.525	1.47581	0.000422395	0.0208116	TRUE
cnd-1	16.7233	7.56477	101.517	64.9544	2.62704	0.000160639	0.0105085	TRUE
cpd-1	83.6164	70.6046	290.048	243.579	1.74041	0.00243398	0.0703999	TRUE
dph-3	90.3057	45.3886	224.787	313.946	1.9744	4.31e-05	0.00416398	TRUE
eff-1	63.5485	27.7375	253.792	270.643	2.4265	0.0016873	0.0557698	TRUE
hlh-14	36.7912	15.1295	65.2608	146.147	1.99303	0.00160532	0.0536802	TRUE
kal-1	90.3057	70.6046	485.83	481.745	2.5546	1.34e-09	1.41e-06	TRUE
lin-66	197.335	151.295	420.57	411.378	1.24591	0.000549841	0.0254731	TRUE
lsm-1	197.335	141.209	507.584	492.571	1.55537	3.75e-06	0.00073573	TRUE
tpst-1	90.3057	47.9102	261.043	297.708	1.9766	0.000410454	0.0207875	TRUE
B0252.1	3.34466	2.52159	58.0096	5.41287	2.47095	0.115383	NA	TRUE
B0261.1	43.4805	22.6943	79.7632	59.5415	1.01483	0.203552	0.786451	TRUE
B0334.6	23.4126	17.6511	21.7536	37.8901	0.399192	0.796602	NA	TRUE
B0393.5	274.262	161.382	398.816	286.882	0.631363	0.285394	0.864433	TRUE
B0410.3	3.34466	15.1295	43.5072	5.41287	1.01844	0.500424	NA	TRUE
B0454.6	3.34466	12.608	21.7536	10.8257	0.666056	0.681105	NA	TRUE
C01G5.9	80.2717	68.083	253.792	248.992	1.69408	0.0158443	0.219676	TRUE
C02D5.2	147.165	80.6909	275.546	351.836	1.426	0.0162351	0.222613	TRUE
C04E6.11	26.7572	35.3023	79.7632	27.0643	0.683399	0.473537	0.956894	TRUE
C04F12.8	0	7.56477	7.2512	21.6515	1.05295	0.520091	NA	TRUE
C07A9.12	63.5485	35.3023	116.019	86.6058	0.930856	0.393814	0.92489	TRUE
C07H4.1	33.4466	17.6511	108.768	108.257	1.91067	0.0734679	0.503688	TRUE
C09G9.5	6.68931	15.1295	0	32.4772	0.360688	0.826689	NA	TRUE
C16D9.6	20.0679	7.56477	29.0048	27.0643	0.831687	0.535445	NA	TRUE
C31H1.8	20.0679	98.3421	0	5.41287	-3.29092	0.00954674	0.164256	TRUE
C49H3.9	76.9271	105.907	58.0096	146.147	0.174158	0.772192	0.999931	TRUE
C50B8.5	36.7912	35.3023	108.768	146.147	1.67184	0.112489	0.614824	TRUE
C53D6.4	20.0679	17.6511	43.5072	21.6515	0.682488	0.514634	0.972069	TRUE
C54G4.4	6.68931	7.56477	14.5024	21.6515	0.97006	0.534493	NA	TRUE
D2023.1	40.1359	45.3886	29.0048	43.3029	-0.236541	0.848349	NA	TRUE
D2085.7	23.4126	12.608	43.5072	70.3672	1.38922	0.326943	NA	TRUE
F02E9.7	23.4126	17.6511	36.256	37.8901	0.806311	0.335849	0.899321	TRUE
F11C1.1	26.7572	27.7375	43.5072	37.8901	0.52691	0.555322	0.982652	TRUE
F11E6.3	20.0679	88.2557	14.5024	5.41287	-2.11562	0.0951638	NA	TRUE
F11E6.8	103.684	42.8671	50.7584	70.3672	-0.264528	0.802954	0.999931	TRUE
F13D12.8	20.0679	37.8239	50.7584	59.5415	0.791374	0.515686	0.972352	TRUE
F14B6.2	3.34466	0	14.5024	16.2386	1.897	0.247515	NA	TRUE
F14D12.1	23.4126	12.608	14.5024	21.6515	-0.0248931	0.987451	NA	TRUE
F16C3.2	3.34466	17.6511	0	5.41287	-0.981843	0.547931	NA	TRUE
F23H12.3	10.034	15.1295	29.0048	27.0643	0.915107	0.516115	NA	TRUE
F25D1.3	23.4126	27.7375	79.7632	102.844	1.62699	0.178795	0.752886	TRUE
F26A3.4	16.7233	20.1727	7.2512	32.4772	0.0651502	0.966032	NA	TRUE
F26E4.7	130.442	60.5182	130.522	102.844	0.273044	0.709716	0.999931	TRUE
F31C3.3	33.4466	78.1693	152.275	184.037	1.51498	0.01706	0.229907	TRUE
F32D1.3	36.7912	27.7375	79.7632	97.4316	1.38938	0.070598	0.493714	TRUE
F35B12.10	16.7233	7.56477	7.2512	27.0643	0.380194	0.801442	NA	TRUE
F37C4.4	53.5145	47.9102	123.27	86.6058	0.988132	0.186969	0.761627	TRUE
F40F9.5	13.3786	20.1727	50.7584	64.9544	1.62767	0.0823088	0.52961	TRUE
F41C3.2	26.7572	10.0864	0	0	-2.61177	0.0949492	NA	TRUE
F42H10.3	257.538	121.036	485.83	400.552	1.19668	0.0365076	0.346826	TRUE
F45D3.3	6.68931	7.56477	21.7536	0	0.337742	0.836221	NA	TRUE
F45D3.4	10.034	12.608	29.0048	0	0.198394	0.898493	NA	TRUE
F46C5.6	63.5485	35.3023	123.27	48.7158	0.722776	0.439969	0.950794	TRUE
F46G11.2	30.1019	20.1727	36.256	64.9544	0.837666	0.551435	NA	TRUE
F58H1.5	100.34	80.6909	181.28	243.579	1.21199	0.0186185	0.241218	TRUE
F59C6.8	10.034	5.04318	58.0096	16.2386	1.82861	0.199941	NA	TRUE
F59F4.3	16.7233	15.1295	50.7584	75.7801	1.82499	0.05861	0.449542	TRUE
H41C03.3	10.034	12.608	50.7584	27.0643	1.39458	0.354649	NA	TRUE
K01D12.6	23.4126	42.8671	137.773	102.844	1.74356	0.0169975	0.229558	TRUE
K08E4.3	33.4466	30.2591	21.7536	37.8901	-0.0956392	0.936389	NA	TRUE
K10D6.4	137.131	52.9534	65.2608	124.496	0.0284899	0.964786	1	TRUE
M01B12.4	93.6504	52.9534	152.275	119.083	0.851136	0.21936	0.80063	TRUE
M04B2.4	13.3786	27.7375	7.2512	70.3672	0.846706	0.400871	0.928531	TRUE
R10E12.2	50.1698	55.475	50.7584	70.3672	0.184689	0.836529	0.999931	TRUE
R12C12.9	40.1359	20.1727	101.517	108.257	1.6274	0.147469	0.689924	TRUE
R13H4.5	16.7233	7.56477	14.5024	16.2386	0.241636	0.871305	NA	TRUE
R144.3	13.3786	55.475	43.5072	97.4316	0.960967	0.227351	0.809392	TRUE
T07F12.2	30.1019	20.1727	14.5024	48.7158	0.316406	0.772135	0.999931	TRUE
T09A5.4	0	0	0	32.4772	3.08813	0.0478963	NA	TRUE
T10G3.3	16.7233	20.1727	123.27	59.5415	2.04674	0.0835607	0.533473	TRUE
T12A7.2	16.7233	10.0864	29.0048	27.0643	0.842057	0.559457	NA	TRUE
T13C5.6	13.3786	10.0864	94.2656	48.7158	2.38581	0.00937334	0.162609	TRUE
T13H5.1	53.5145	25.2159	29.0048	21.6515	-0.591434	0.608705	NA	TRUE
T13H5.6	160.543	113.472	377.062	232.753	1.11666	0.0559798	0.438728	TRUE
T24C2.5	26.7572	17.6511	7.2512	10.8257	-0.95464	0.560726	NA	TRUE
T27E4.7	10.034	20.1727	7.2512	10.8257	-0.569168	0.71569	NA	TRUE
Y39E4B.6	53.5145	55.475	58.0096	86.6058	0.385201	0.645528	0.995804	TRUE
Y77E11A.14	20.0679	10.0864	36.256	21.6515	0.770579	0.55776	NA	TRUE
Y97E10C.1	143.82	88.2557	166.778	129.909	0.323121	0.695069	0.999931	TRUE
ZC247.2	50.1698	37.8239	29.0048	21.6515	-0.730295	0.562456	NA	TRUE
ZK154.6	120.408	57.9966	174.029	151.56	0.830603	0.250245	0.834296	TRUE
ZK418.7	43.4805	22.6943	174.029	129.909	2.03436	0.0465302	0.393985	TRUE
abts-3	23.4126	7.56477	14.5024	32.4772	0.441319	0.779399	NA	TRUE
acs-13	127.097	244.594	145.024	135.322	-0.40053	0.521377	0.973019	TRUE
acy-1	76.9271	35.3023	94.2656	129.909	0.915014	0.368067	0.915385	TRUE
adt-2	13.3786	15.1295	43.5072	16.2386	0.828722	0.563453	NA	TRUE
atfs-1	36.7912	45.3886	116.019	86.6058	1.22726	0.0835887	0.533473	TRUE
bam-2	96.995	42.8671	137.773	59.5415	0.452178	0.598601	0.989052	TRUE
bar-1	26.7572	32.7807	72.512	16.2386	0.46404	0.694469	0.999931	TRUE
catp-5	23.4126	5.04318	29.0048	21.6515	0.684014	0.608867	NA	TRUE
cdh-12	3.34466	12.608	14.5024	10.8257	0.510519	0.683884	NA	TRUE
cdh-3	200.679	105.907	442.323	400.552	1.42727	0.00981658	0.167172	TRUE
cgt-3	73.5824	98.3421	152.275	70.3672	0.333649	0.627784	0.992229	TRUE
clc-2	83.6164	32.7807	188.531	313.946	2.03546	0.00625761	0.125152	TRUE
cnep-1	33.4466	42.8671	7.2512	64.9544	-0.0351232	0.971089	1	TRUE
cpna-3	33.4466	70.6046	0	27.0643	-1.6125	0.175817	0.746035	TRUE
crb-1	76.9271	47.9102	166.778	124.496	1.17667	0.0730181	0.503009	TRUE
cyp-29A4	3.34466	7.56477	36.256	48.7158	2.28036	0.137775	NA	TRUE
dapk-1	23.4126	35.3023	7.2512	27.0643	-0.637612	0.665431	NA	TRUE
dcn-1	100.34	75.6477	152.275	135.322	0.690229	0.222451	0.805046	TRUE
ddl-1	20.0679	27.7375	14.5024	10.8257	-0.786447	0.466062	0.955955	TRUE
dep-1	200.679	138.688	340.806	324.772	0.955937	0.0439504	0.386026	TRUE
dgat-2	10.034	7.56477	7.2512	0	-0.962515	0.485609	NA	TRUE
dhhc-3	93.6504	93.2989	174.029	227.34	1.07822	0.0450955	0.390912	TRUE
dmsr-1	6.68931	22.6943	14.5024	0	-0.651969	0.685833	NA	TRUE
dnc-1	73.5824	93.2989	217.536	108.257	0.912825	0.13411	0.665453	TRUE
doxa-1	20.0679	7.56477	7.2512	5.41287	-0.829585	0.591222	NA	TRUE
dpf-1	6.68931	10.0864	14.5024	10.8257	0.328747	0.841191	NA	TRUE
efn-2	143.82	73.1261	174.029	200.276	0.767923	0.219042	0.80063	TRUE
efn-4	53.5145	42.8671	152.275	92.0187	1.27195	0.0712008	0.497376	TRUE
egg-6	143.82	158.86	391.565	265.23	1.05218	0.17956	0.752886	TRUE
egl-20	80.2717	80.6909	101.517	102.844	0.308133	0.730331	0.999931	TRUE
egl-9	33.4466	25.2159	50.7584	48.7158	0.692625	0.474104	0.956894	TRUE
ehbp-1	80.2717	52.9534	65.2608	59.5415	-0.0920058	0.900969	0.999931	TRUE
esyt-2	20.0679	17.6511	43.5072	10.8257	0.414511	0.728523	NA	TRUE
frm-7	133.786	52.9534	130.522	119.083	0.414663	0.499686	0.96436	TRUE
glo-4	50.1698	37.8239	43.5072	48.7158	0.0540184	0.95787	0.999931	TRUE
gly-13	43.4805	42.8671	101.517	167.799	1.5701	0.0315367	0.317388	TRUE
gly-20	73.5824	75.6477	159.526	162.386	1.0651	0.0999122	0.585853	TRUE
hot-2	13.3786	17.6511	50.7584	27.0643	1.08292	0.417497	NA	TRUE
hrg-1	30.1019	17.6511	72.512	97.4316	1.75854	0.0176651	0.234732	TRUE
hst-1	26.7572	25.2159	50.7584	113.67	1.57894	0.045616	0.391076	TRUE
hst-2	16.7233	15.1295	0	10.8257	-1.04186	0.371577	0.91678	TRUE
hst-3.2	13.3786	7.56477	14.5024	48.7158	1.26852	0.376036	NA	TRUE
hst-6	46.8252	20.1727	94.2656	102.844	1.50865	0.0329067	0.323909	TRUE
igcm-4	137.131	98.3421	181.28	205.689	0.703898	0.200155	0.78463	TRUE
jamp-1	53.5145	63.0398	72.512	37.8901	-0.100546	0.899939	0.999931	TRUE
klp-7	60.2038	57.9966	203.034	156.973	1.5284	0.0330866	0.325171	TRUE
lact-2	6.68931	15.1295	58.0096	59.5415	2.00276	0.143223	NA	TRUE
let-756	93.6504	85.7341	398.816	286.882	1.86104	0.00495617	0.108063	TRUE
lin-12	10.034	2.52159	36.256	16.2386	1.81048	0.0845085	0.536074	TRUE
lin-17	76.9271	50.4318	116.019	64.9544	0.474976	0.492406	0.961447	TRUE
lin-26	137.131	133.644	123.27	151.56	0.0293824	0.950972	0.999931	TRUE
lin-44	23.4126	2.52159	29.0048	16.2386	0.581786	0.708911	NA	TRUE
lnkn-1	46.8252	75.6477	174.029	70.3672	0.925101	0.169863	0.735175	TRUE
lon-1	13.3786	37.8239	65.2608	59.5415	1.13359	0.279742	0.862858	TRUE
lpr-1	367.912	239.551	580.096	378.901	0.638045	0.232862	0.815867	TRUE
lron-15	40.1359	50.4318	123.27	146.147	1.45021	0.140078	0.678774	TRUE
mans-2	80.2717	47.9102	174.029	129.909	1.17422	0.15258	0.697381	TRUE
mig-1	60.2038	55.475	145.024	124.496	1.16177	0.0996598	0.584919	TRUE
mig-23	50.1698	40.3455	137.773	108.257	1.36416	0.0750512	0.509537	TRUE
mrps-6	96.995	70.6046	195.782	200.276	1.20864	0.0371942	0.35072	TRUE
mtm-6	13.3786	55.475	101.517	54.1287	1.03806	0.297746	0.871926	TRUE
ndg-4	16.7233	20.1727	72.512	81.193	1.87982	0.0491515	0.407712	TRUE
ndnf-1	3.34466	17.6511	21.7536	0	-0.0354806	0.982793	NA	TRUE
nhr-10	63.5485	50.4318	58.0096	54.1287	-0.0210275	0.977907	1	TRUE
nhr-19	30.1019	25.2159	50.7584	59.5415	0.899446	0.378515	0.919185	TRUE
nhr-3	76.9271	30.2591	14.5024	64.9544	-0.378418	0.747933	0.999931	TRUE
nhr-35	63.5485	45.3886	29.0048	59.5415	-0.263906	0.775816	0.999931	TRUE
ocrl-1	66.8931	90.7773	87.0144	86.6058	0.123533	0.866117	0.999931	TRUE
odr-2	13.3786	15.1295	29.0048	10.8257	0.342342	0.80796	NA	TRUE
pac-1	237.471	146.252	152.275	184.037	-0.179362	0.750808	0.999931	TRUE
paf-2	13.3786	2.52159	58.0096	27.0643	2.02421	0.123535	NA	TRUE
pak-2	26.7572	73.1261	65.2608	27.0643	-0.148658	0.84685	0.999931	TRUE
pct-1	270.917	330.328	282.797	221.927	-0.256997	0.602792	0.989052	TRUE
pdi-6	923.125	693.438	1428.49	1288.26	0.745028	0.00727781	0.135939	TRUE
plx-1	117.063	60.5182	72.512	216.515	0.68867	0.34507	0.907564	TRUE
ppgn-1	13.3786	30.2591	21.7536	16.2386	-0.198709	0.867721	NA	TRUE
ptp-3	163.888	93.2989	195.782	146.147	0.400938	0.45154	0.955955	TRUE
ptr-14	3.34466	5.04318	14.5024	16.2386	1.41451	0.320609	NA	TRUE
ptr-20	16.7233	12.608	29.0048	16.2386	0.435303	0.782426	NA	TRUE
ptr-22	13.3786	15.1295	29.0048	64.9544	1.41332	0.318516	NA	TRUE
rgl-1	63.5485	57.9966	65.2608	81.193	0.251648	0.76188	0.999931	TRUE
rig-4	200.679	166.425	188.531	194.863	0.0619631	0.905107	0.999931	TRUE
rnt-1	26.7572	10.0864	7.2512	32.4772	0.0936565	0.947696	NA	TRUE
rps-20	4033.65	2768.71	4901.81	5364.15	0.593093	0.00600623	0.123265	TRUE
sec-3	30.1019	25.2159	36.256	43.3029	0.481545	0.621728	0.991288	TRUE
skn-1	103.684	83.2125	108.768	92.0187	0.0946129	0.882413	0.999931	TRUE
slc-17.7	86.961	30.2591	145.024	113.67	1.11752	0.0720843	0.50053	TRUE
slo-1	130.442	83.2125	239.29	238.166	1.10593	0.148111	0.690287	TRUE
sms-1	20.0679	42.8671	14.5024	43.3029	-0.0989987	0.923995	0.999931	TRUE
sms-3	16.7233	25.2159	43.5072	37.8901	0.827752	0.455322	NA	TRUE
soc-2	110.374	78.1693	108.768	92.0187	0.0738671	0.93132	0.999931	TRUE
src-2	3.34466	5.04318	36.256	16.2386	2.11444	0.105714	NA	TRUE
srgp-1	137.131	196.684	137.773	129.909	-0.317182	0.533145	0.978419	TRUE
sul-1	10.034	2.52159	14.5024	5.41287	0.513626	0.71107	NA	TRUE
swsn-7	193.99	166.425	239.29	184.037	0.223787	0.596803	0.989052	TRUE
swt-3	0	2.52159	0	0	0.0127294	0.992781	1	TRUE
syg-1	26.7572	15.1295	14.5024	21.6515	-0.191961	0.887371	NA	TRUE
tag-281	13.3786	20.1727	36.256	54.1287	1.27634	0.219017	0.80063	TRUE
tbck-1	3.34466	10.0864	7.2512	32.4772	1.35462	0.220377	0.801543	TRUE
tin-44	53.5145	68.083	50.7584	86.6058	0.176712	0.807415	0.999931	TRUE
tlk-1	110.374	141.209	174.029	135.322	0.279399	0.577038	0.988107	TRUE
trap-1	518.422	585.009	645.357	703.672	0.287602	0.356557	0.910604	TRUE
trpp-4	40.1359	27.7375	87.0144	102.844	1.40658	0.076375	0.512978	TRUE
trpp-8	53.5145	32.7807	101.517	21.6515	0.447805	0.621937	0.991288	TRUE
trpp-9	20.0679	7.56477	36.256	16.2386	0.790347	0.498098	NA	TRUE
tsp-1	0	0	7.2512	10.8257	2.18864	0.182016	NA	TRUE
ucp-4	23.4126	45.3886	7.2512	10.8257	-1.64734	0.157389	NA	TRUE
ugt-58	20.0679	20.1727	58.0096	75.7801	1.6252	0.0479558	0.401615	TRUE
unc-36	123.752	63.0398	159.526	92.0187	0.382544	0.688138	0.999931	TRUE
unc-79	23.4126	15.1295	14.5024	5.41287	-0.721603	0.657228	NA	TRUE
vab-2	107.029	78.1693	101.517	64.9544	-0.158374	0.807276	0.999931	TRUE
vang-1	43.4805	40.3455	58.0096	27.0643	-0.00494502	0.994117	1	TRUE
vhp-1	143.82	103.385	224.787	173.212	0.659673	0.292645	0.867113	TRUE
wdr-48	36.7912	57.9966	50.7584	21.6515	-0.390108	0.656398	0.9994	TRUE
wnk-1	193.99	224.422	471.328	422.203	1.07339	0.00792578	0.143517	TRUE
zak-1	26.7572	15.1295	14.5024	16.2386	-0.391542	0.767487	NA	TRUE
ztf-22	26.7572	32.7807	36.256	48.7158	0.477305	0.588574	0.989052	TRUE
zyg-11	46.8252	141.209	130.522	102.844	0.27783	0.683703	0.999931	TRUE
zyg-8	16.7233	12.608	7.2512	10.8257	-0.542465	0.700865	NA	TRUE
B0035.15	43.4805	60.5182	217.536	205.689	1.94196	0.00213073	0.0644665	FALSE
B0284.1	0	2.52159	65.2608	97.4316	4.54081	0.00295321	NA	FALSE
B0303.3	167.233	151.295	580.096	535.874	1.78805	7.47e-07	0.000211937	FALSE
B0393.3	46.8252	78.1693	0	5.41287	-3.33937	0.00207042	0.0644665	FALSE
B0507.10	6.68931	2.52159	362.56	248.992	5.75206	3.6e-08	1.89e-05	FALSE
B0507.8	10.034	0	282.797	270.643	5.48019	3.53e-07	0.000110881	FALSE
C06A6.5	167.233	113.472	297.299	487.158	1.46436	0.00260516	0.0733821	FALSE
C06E1.1	20.0679	10.0864	72.512	113.67	2.54833	5.45e-05	0.00482203	FALSE
C08F1.10	20.0679	10.0864	58.0096	86.6058	2.20602	0.000244372	0.0144779	FALSE
C14B1.9	30.1019	90.7773	0	0	-4.22155	0.00210027	0.0644665	FALSE
C14B9.2	341.155	166.425	768.627	730.737	1.54904	0.000109496	0.00770347	FALSE
C17E7.12	30.1019	60.5182	0	0	-3.9769	0.00214487	0.0644665	FALSE
C35D10.13	60.2038	113.472	14.5024	21.6515	-2.05582	0.00352708	0.087205	FALSE
C36B1.11	53.5145	189.119	0	5.41287	-4.27073	8.83e-05	0.0066782	FALSE
C37C3.9	30.1019	181.555	7.2512	10.8257	-3.08337	0.00294132	0.0779388	FALSE
C49C8.2	0	2.52159	79.7632	75.7801	4.44214	0.0033768	NA	FALSE
C53A5.9	0	0	268.294	205.689	7.40988	2.33e-08	1.33e-05	FALSE
C56E6.2	120.408	110.95	369.811	427.616	1.76067	3.71e-05	0.00381493	FALSE
D1054.10	16.7233	141.209	0	0	-4.69121	0.000978996	0.0379512	FALSE
D1054.11	26.7572	95.8205	0	0	-4.36903	0.00247985	NA	FALSE
E01G4.3	157.199	138.688	565.594	541.287	1.87233	2.19e-05	0.0025902	FALSE
EEED8.3	36.7912	158.86	0	0	-4.85757	0.000116349	0.00785671	FALSE
F08F3.6	33.4466	95.8205	0	0	-4.42072	0.00118507	0.0432687	FALSE
F09C6.12	6.68931	0	210.285	102.844	4.93942	0.000172319	0.0108216	FALSE
F10E9.11	311.053	269.81	101.517	97.4316	-1.51192	0.000377917	0.0192953	FALSE
F11A3.2	46.8252	65.5614	166.778	254.405	1.84291	0.00177451	0.0571482	FALSE
F11E6.7	26.7572	100.864	14.5024	0	-2.7996	0.00285413	0.0764207	FALSE
F14D7.2	33.4466	93.2989	0	0	-4.26443	0.00236747	0.069152	FALSE
F14H3.6	56.8591	204.249	0	0	-5.19184	5.92e-05	0.00505798	FALSE
F18A1.7	130.442	373.196	21.7536	5.41287	-3.92049	2.96e-06	0.000622326	FALSE
F18C5.10	143.82	103.385	275.546	346.423	1.31824	0.00343153	0.0858567	FALSE
F23A7.4	314.398	269.81	1015.17	903.948	1.70168	4.68e-08	2.26e-05	FALSE
F27C1.4	140.476	60.5182	348.058	319.359	1.71321	0.000277344	0.0156912	FALSE
F32D1.7	36.7912	123.558	0	5.41287	-3.72242	0.00187108	0.0593454	FALSE
F35G12.11	66.8931	115.993	21.7536	27.0643	-1.77158	0.00427937	0.0984411	FALSE
F53F1.4	66.8931	93.2989	0	0	-4.67072	0.00104971	NA	FALSE
F56C9.3	36.7912	100.864	7.2512	0	-3.43897	0.00405671	0.0947069	FALSE
F59C12.4	742.514	585.009	1145.69	1050.1	0.723714	0.0037283	0.0907053	FALSE
F59E12.1	36.7912	63.0398	0	0	-3.94536	0.00160354	0.0536802	FALSE
K07C11.4	46.8252	45.3886	268.294	308.533	2.57264	2.97e-06	0.000622326	FALSE
2003-03-01	40.1359	100.864	7.2512	0	-3.4831	0.00384204	0.0917414	FALSE
R02D5.1	107.029	80.6909	268.294	286.882	1.53292	0.00315585	0.0808929	FALSE
R05H5.3	143.82	330.328	0	10.8257	-4.03657	0.00223695	0.0662643	FALSE
R09B3.2	193.99	486.667	79.7632	70.3672	-2.11868	3.89e-05	0.00381661	FALSE
2001-09-01	23.4126	57.9966	0	0	-3.69563	0.00400561	0.0938628	FALSE
T01C3.3	40.1359	173.99	0	0	-4.99501	0.000181356	0.0111658	FALSE
T05B9.1	100.34	181.555	14.5024	10.8257	-3.16026	0.000269618	0.0153928	FALSE
T05F1.2	33.4466	88.2557	0	0	-4.13372	0.00283357	0.0764207	FALSE
T05H10.4	16.7233	73.1261	0	5.41287	-2.81769	0.00422737	0.0983255	FALSE
T07A5.5	565.247	413.541	1058.68	1234.13	1.22247	0.000102317	0.0075594	FALSE
T07A9.12	80.2717	73.1261	239.29	227.34	1.56404	0.00376586	0.09096	FALSE
T07E3.3	26.7572	75.6477	0	0	-4.05035	0.00227297	0.0670154	FALSE
T09A5.15	170.577	146.252	500.333	422.203	1.51307	0.000914856	0.0368288	FALSE
T12G3.6	83.6164	201.727	0	0	-5.40433	1.55e-05	0.00198453	FALSE
T17A3.2	3.34466	15.1295	145.024	167.799	3.70999	0.000151404	0.0100086	FALSE
T19H12.2	93.6504	320.242	21.7536	43.3029	-2.49554	0.00010522	0.00759523	FALSE
T20B12.7	344.5	347.98	580.096	654.957	0.831476	0.00339484	0.0852784	FALSE
T20F10.2	143.82	83.2125	391.565	497.984	1.94888	2.09e-05	0.0025201	FALSE
T21F4.1	0	17.6511	101.517	146.147	3.33362	0.00284652	0.0764207	FALSE
T22C1.4	60.2038	105.907	7.2512	5.41287	-3.15954	0.000590976	0.0267002	FALSE
T22D1.5	40.1359	156.339	0	5.41287	-3.99839	0.00101524	0.0391148	FALSE
T23F2.5	548.523	527.013	311.802	254.405	-0.924269	0.00188977	0.059637	FALSE
W03C9.5	137.131	146.252	464.077	525.048	1.7719	5.38e-05	0.00482203	FALSE
W05F2.3	103.684	393.368	0	10.8257	-4.58779	4.26e-06	0.000785424	FALSE
W06B4.1	46.8252	95.8205	0	0	-4.32979	0.001025	0.0391868	FALSE
W07G4.3	160.543	133.644	391.565	373.488	1.35602	0.00270838	0.0750237	FALSE
W08E12.7	133.786	342.936	7.2512	21.6515	-3.67985	6.76e-06	0.00103597	FALSE
Y110A2AR.1	46.8252	133.644	0	5.41287	-3.81741	0.00127336	0.0456954	FALSE
Y111B2A.2	100.34	189.119	7.2512	10.8257	-3.54159	7.36e-05	0.00581991	FALSE
Y17G7B.20	444.839	277.375	812.134	709.085	1.0706	0.000584797	0.0266125	FALSE
Y18D10A.11	60.2038	133.644	0	10.8257	-3.37037	0.00249333	0.0711734	FALSE
Y2H9A.6	0	0	94.2656	75.7801	5.3274	0.000660558	NA	FALSE
Y37E11B.6	43.4805	35.3023	152.275	151.56	1.88975	0.00116965	0.0429556	FALSE
Y38H6A.5	147.165	80.6909	348.058	579.177	1.9808	0.000834768	0.0354213	FALSE
Y39A3CL.3	284.296	297.548	1029.67	828.168	1.65195	4.93e-06	0.000836754	FALSE
Y47D3A.29	23.4126	60.5182	0	0	-3.6711	0.00233711	0.0685842	FALSE
Y51F10.2	53.5145	277.375	14.5024	5.41287	-3.63463	6.3e-05	0.00527458	FALSE
Y51H7C.3	23.4126	83.2125	0	0	-4.07852	0.00207686	0.0644665	FALSE
Y60A3A.19	187.301	151.295	471.328	433.029	1.39755	0.000797548	0.0340721	FALSE
Y67D8C.9	93.6504	42.8671	377.062	351.836	2.35987	6.44e-05	0.00532261	FALSE
Y6E2A.5	0	0	50.7584	70.3672	4.71324	0.00313327	NA	FALSE
Y71F9AL.9	464.907	519.448	957.158	958.077	0.951994	0.00036548	0.0191268	FALSE
ZC308.4	16.7233	100.864	0	0	-4.22458	0.00214546	0.0644665	FALSE
ZC434.8	23.4126	70.6046	0	0	-3.97356	0.00218994	0.0651791	FALSE
ZK1307.1	23.4126	25.2159	145.024	70.3672	2.025	0.00204742	0.0642889	FALSE
ZK688.7	33.4466	37.8239	130.522	184.037	2.05599	0.00145987	0.0506519	FALSE
ZK813.1	30.1019	88.2557	0	0	-4.35373	0.00211153	NA	FALSE
acdh-7	163.888	118.515	304.55	389.726	1.29651	0.000557049	0.0255348	FALSE
aco-2	511.732	363.109	1290.71	979.729	1.35726	0.00062214	0.0277095	FALSE
acs-19	50.1698	292.505	7.2512	21.6515	-3.20165	0.00166831	0.0554337	FALSE
air-1	73.5824	209.292	0	5.41287	-4.40293	4.68e-06	0.00081698	FALSE
alh-3	254.194	186.598	7.2512	16.2386	-3.93749	2.54e-05	0.0027517	FALSE
aly-2	150.509	249.638	14.5024	21.6515	-3.22766	1.86e-06	0.000432865	FALSE
asns-2	60.2038	47.9102	1863.56	1374.87	4.85002	2.73e-29	1.72e-25	FALSE
atg-18	183.956	161.382	529.338	400.552	1.39863	0.00261589	0.0733821	FALSE
blos-4	93.6504	52.9534	232.038	238.166	1.65286	0.00175797	0.0569073	FALSE
capg-2	53.5145	103.385	0	0	-4.45341	0.000131053	0.00875548	FALSE
cbd-1	153.854	532.056	0	0	-6.41712	8.77e-08	3.24e-05	FALSE
cdc-25.3	13.3786	85.7341	0	0	-3.96492	0.00366783	0.0899764	FALSE
cdk-1	56.8591	153.817	7.2512	27.0643	-2.34034	0.000936299	0.0372149	FALSE
cdl-1	110.374	315.199	21.7536	27.0643	-2.92069	1.01e-06	0.000254752	FALSE
cdt-1	20.0679	55.475	0	0	-3.36672	0.00330497	0.0836903	FALSE
cey-2	220.747	663.179	14.5024	16.2386	-4.18007	0.000168853	0.0108204	FALSE
cey-3	90.3057	289.983	0	10.8257	-4.2667	2.61e-05	0.00278242	FALSE
chaf-1	96.995	168.947	14.5024	27.0643	-2.43913	0.000328885	0.0179255	FALSE
chdp-1	1314.45	963.248	565.594	573.764	-0.98853	0.000952894	0.0376363	FALSE
clec-87	408.048	1112.02	0	16.2386	-4.18685	0.00427602	0.0984411	FALSE
clec-88	180.611	635.441	21.7536	10.8257	-3.69032	0.00378786	0.0911409	FALSE
clec-91	76.9271	196.684	0	5.41287	-4.40749	8.62e-05	0.00660222	FALSE
cmt-1	23.4126	60.5182	0	0	-3.72032	0.00347475	0.0862508	FALSE
col-140	33.4466	158.86	0	0	-4.87763	0.000439057	0.0213743	FALSE
col-181	30.1019	110.95	0	0	-4.43983	0.00211215	0.0644665	FALSE
cpb-3	16.7233	123.558	0	0	-4.40735	0.00108232	0.0407004	FALSE
cpg-1	153.854	469.016	0	5.41287	-4.32842	0.0034563	0.0861331	FALSE
cpg-2	153.854	726.218	0	10.8257	-4.95541	8.22e-05	0.00637234	FALSE
cpg-8	428.116	506.84	1102.18	974.316	1.13546	0.000921441	0.0368576	FALSE
cpz-1	66.8931	90.7773	282.797	292.295	1.82575	7.76e-06	0.00116084	FALSE
crt-1	2732.58	1785.29	4365.22	4633.41	0.990996	3.83e-05	0.00381661	FALSE
ctc-2	12930.4	10030.9	20890.7	23015.5	0.929288	0.000514627	0.0241183	FALSE
ctc-3	10468.8	8318.73	20789.2	22809.8	1.20657	8.21e-06	0.00119869	FALSE
cutl-2	6.68931	0	43.5072	54.1287	3.49262	0.000197678	0.011823	FALSE
cyb-1	153.854	312.677	50.7584	64.9544	-1.93843	0.000108344	0.00770347	FALSE
cyb-2.2	43.4805	163.903	0	0	-4.94215	0.000112741	0.0077325	FALSE
cyb-3	301.019	925.424	58.0096	54.1287	-3.34252	2.16e-11	4.51e-08	FALSE
cyk-7	20.0679	80.6909	0	0	-4.00004	0.00275428	0.0754859	FALSE
cyn-6	204.024	161.382	471.328	530.461	1.44584	4.55e-05	0.00432892	FALSE
daf-18	83.6164	257.202	7.2512	5.41287	-4.08599	7.41e-05	0.00581991	FALSE
daf-22	56.8591	40.3455	246.541	167.799	2.03579	0.000194024	0.0117161	FALSE
daz-1	43.4805	168.947	14.5024	0	-3.36116	0.00374087	0.0907053	FALSE
dct-16	86.961	310.156	7.2512	27.0643	-3.19983	0.000906038	0.0367092	FALSE
deps-1	30.1019	163.903	0	5.41287	-3.93183	0.000718847	0.0313497	FALSE
dnj-13	177.267	93.2989	449.574	481.745	1.74569	0.00120236	0.0436464	FALSE
dnj-7	100.34	90.7773	239.29	238.166	1.29992	0.00310827	0.0806609	FALSE
dpm-3	123.752	153.817	449.574	384.313	1.55587	2.45e-05	0.00271604	FALSE
dpy-18	123.752	83.2125	290.048	313.946	1.52339	0.00149309	0.0512383	FALSE
dut-1	66.8931	143.731	7.2512	5.41287	-3.46092	0.000333963	0.0179255	FALSE
eif-3.G	113.718	108.428	348.058	286.882	1.48886	0.000175048	0.0108841	FALSE
emb-8	53.5145	88.2557	319.053	200.276	1.79603	0.00245656	0.0704438	FALSE
enpl-1	632.14	446.322	1283.46	990.554	1.06923	0.000165267	0.0106997	FALSE
era-1	113.718	274.853	7.2512	0	-4.80045	1.49e-05	0.00194713	FALSE
erv-46	93.6504	83.2125	362.56	265.23	1.78242	0.000449265	0.0217029	FALSE
eva-1	324.432	204.249	833.888	746.975	1.5592	0.000345619	0.0183172	FALSE
far-2	190.645	776.65	21.7536	16.2386	-3.95341	0.00155894	0.0532073	FALSE
far-3	20.0679	40.3455	340.806	319.359	3.29553	2.47e-05	0.00271604	FALSE
fbxa-215	63.5485	221.9	0	0	-5.27017	1.92e-05	0.00236698	FALSE
fbxc-51	10.034	15.1295	72.512	59.5415	2.20044	0.000470117	0.0223662	FALSE
fkb-5	538.49	398.411	1442.99	1358.63	1.57332	1.6e-08	1.01e-05	FALSE
fzy-1	46.8252	148.774	7.2512	16.2386	-2.68037	0.00160392	0.0536802	FALSE
gfat-2	33.4466	143.731	0	0	-4.77604	0.000479832	0.0226567	FALSE
gld-1	50.1698	128.601	14.5024	10.8257	-2.58364	0.0038645	0.0919283	FALSE
gld-3	56.8591	100.864	0	0	-4.52346	0.000456072	0.0218636	FALSE
gln-3	745.858	426.149	1479.24	1223.31	1.19585	0.000423128	0.0208116	FALSE
gln-6	90.3057	287.461	0	0	-5.57112	3.89e-06	0.000740734	FALSE
gly-11	43.4805	45.3886	224.787	162.386	2.02948	0.00298916	0.0786781	FALSE
gyg-2	50.1698	216.857	0	5.41287	-4.36576	4.68e-05	0.00438219	FALSE
hat-1	66.8931	98.3421	7.2512	21.6515	-2.22761	0.00357069	0.087937	FALSE
hbl-1	1665.64	983.421	2646.69	2511.57	0.954357	0.00285969	0.0764207	FALSE
hil-3	217.403	108.428	435.072	416.791	1.39214	2.38e-05	0.00271604	FALSE
hil-4	70.2378	431.192	58.0096	27.0643	-2.43767	0.00139912	0.0493624	FALSE
hil-5	80.2717	237.03	36.256	10.8257	-2.65032	0.000256434	0.0149111	FALSE
hmg-3	30.1019	100.864	7.2512	0	-3.43359	0.0027521	0.0754859	FALSE
hsp-6	294.33	239.551	913.651	660.37	1.53676	0.0001104	0.00770347	FALSE
icl-1	297.674	199.206	1051.42	811.93	1.88436	1.4e-06	0.000339187	FALSE
iff-1	127.097	239.551	36.256	81.193	-1.54901	0.00262914	0.0733821	FALSE
ify-1	30.1019	105.907	7.2512	5.41287	-2.85087	0.0038329	0.0917414	FALSE
igcm-1	46.8252	73.1261	246.541	194.863	1.80363	0.00287874	0.0766037	FALSE
ilys-5	40.1359	118.515	0	0	-4.66762	0.000873326	0.0359091	FALSE
ima-2	66.8931	219.378	14.5024	0	-3.79414	0.000284461	0.0159501	FALSE
ins-34	1097.05	683.351	188.531	346.423	-1.68812	0.000374589	0.0192953	FALSE
inx-16	331.121	196.684	1044.17	887.71	1.84156	7.1e-05	0.00571404	FALSE
inx-2	70.2378	55.475	210.285	200.276	1.68618	2.75e-05	0.00288203	FALSE
inx-22	20.0679	73.1261	0	0	-3.88722	0.00392698	0.0926676	FALSE
inx-3	274.262	179.033	485.83	368.075	0.908915	0.00318085	0.0812021	FALSE
isw-1	63.5485	118.515	14.5024	21.6515	-2.13904	0.00369139	0.0902022	FALSE
kbp-5	43.4805	115.993	14.5024	0	-3.09544	0.000551647	0.0254731	FALSE
lbp-9	86.961	158.86	29.0048	16.2386	-2.31507	0.00262189	0.0733821	FALSE
lin-41	43.4805	90.7773	0	0	-4.32493	0.00217699	0.0651022	FALSE
lmn-1	200.679	194.163	58.0096	64.9544	-1.62417	0.00214075	0.0644665	FALSE
lnp-1	6.68931	15.1295	72.512	54.1287	2.29468	0.00393985	0.0926676	FALSE
maoc-1	23.4126	20.1727	116.019	97.4316	2.19642	0.000377472	0.0192953	FALSE
mcm-2	33.4466	83.2125	0	5.41287	-3.24077	0.00172332	0.0563669	FALSE
mcm-3	43.4805	148.774	7.2512	16.2386	-2.67475	0.000873977	0.0359091	FALSE
mcm-4	43.4805	85.7341	0	5.41287	-3.38899	0.000633376	0.0278154	FALSE
mcm-6	23.4126	90.7773	7.2512	0	-3.19214	0.00251282	0.0714051	FALSE
mcm-7	147.165	305.113	21.7536	5.41287	-3.78731	1.67e-07	5.83e-05	FALSE
meg-1	36.7912	115.993	0	0	-4.44761	0.000773764	0.033512	FALSE
mex-5	23.4126	133.644	0	0	-4.44874	0.000792122	0.0340721	FALSE
mex-6	83.6164	337.893	0	5.41287	-4.28538	0.00173257	0.0563759	FALSE
mfap-1	357.878	347.98	188.531	156.973	-1.02532	0.00299428	0.0786781	FALSE
mlt-8	919.78	549.707	1508.25	1499.36	1.02674	0.00185712	0.0593454	FALSE
mml-1	76.9271	60.5182	282.797	205.689	1.78184	0.000885045	0.0360915	FALSE
nap-1	334.466	431.192	717.869	801.104	0.978604	0.000420647	0.0208116	FALSE
nasp-2	137.131	312.677	7.2512	10.8257	-4.09305	4.38e-06	0.000785424	FALSE
ndc-80	43.4805	60.5182	0	5.41287	-3.08397	0.00271184	0.0750237	FALSE
neg-1	20.0679	128.601	0	0	-4.54388	0.000629767	0.0278154	FALSE
nlp-29	26.7572	25.2159	174.029	238.166	2.82028	0.0010784	0.0407004	FALSE
nlp-31	36.7912	35.3023	297.299	313.946	3.00094	9.72e-10	1.22e-06	FALSE
nos-2	73.5824	237.03	7.2512	5.41287	-3.96851	0.0001043	0.00759523	FALSE
nspe-1	0	7.56477	253.792	189.45	5.24304	9.59e-07	0.000250964	FALSE
ntl-9	100.34	73.1261	297.299	232.753	1.58037	0.000868943	0.0359091	FALSE
nurf-1	478.286	405.976	1268.96	1163.77	1.45182	8.52e-08	3.24e-05	FALSE
oma-1	50.1698	196.684	0	10.8257	-3.77614	0.000347094	0.0183172	FALSE
oma-2	73.5824	337.893	7.2512	5.41287	-4.36844	2.46e-05	0.00271604	FALSE
orc-1	23.4126	108.428	0	0	-4.24822	0.000424185	0.0208116	FALSE
otub-1	13.3786	70.6046	0	0	-3.74878	0.00390376	0.0925117	FALSE
otub-3	107.029	118.515	21.7536	16.2386	-2.40623	0.00339428	0.0852784	FALSE
pash-1	40.1359	52.9534	2537.92	64.9544	3.90253	0.00244382	0.0703999	FALSE
pcn-1	147.165	421.106	7.2512	16.2386	-4.13376	1.6e-08	1.01e-05	FALSE
pdi-2	2648.97	1876.06	5445.65	4801.21	1.17406	7.76e-07	0.000211937	FALSE
perm-2	20.0679	219.378	0	0	-5.15869	0.000260424	0.0150042	FALSE
pigv-1	110.374	163.903	0	5.41287	-4.3857	5.96e-05	0.00505798	FALSE
plk-1	46.8252	168.947	7.2512	21.6515	-2.58334	0.000846573	0.0356811	FALSE
plk-3	26.7572	199.206	0	0	-5.0009	0.000332806	0.0179255	FALSE
pos-1	331.121	1001.07	0	5.41287	-5.78867	2.16e-06	0.000483984	FALSE
prg-1	23.4126	123.558	0	5.41287	-3.56373	0.00276461	0.0754859	FALSE
pri-2	26.7572	131.123	0	10.8257	-3.1284	0.000977124	0.0379512	FALSE
puf-11	33.4466	146.252	0	5.41287	-3.76254	0.00147649	0.0509469	FALSE
puf-3	46.8252	158.86	7.2512	5.41287	-3.45958	0.00124089	0.0447861	FALSE
puf-5	117.063	534.577	0	0	-4.91609	0.000874857	0.0359091	FALSE
puf-6	20.0679	126.08	0	0	-4.39404	0.00110595	0.0413415	FALSE
ran-1	478.286	718.654	181.28	184.037	-1.68797	1.29e-05	0.00172882	FALSE
rfc-3	36.7912	88.2557	7.2512	5.41287	-2.75558	0.00426401	0.0984411	FALSE
rig-1	83.6164	73.1261	377.062	368.075	2.19305	6.84e-05	0.00557934	FALSE
rmd-1	110.374	184.076	0	0	-5.16371	1.15e-05	0.00163485	FALSE
rme-2	33.4466	103.385	0	0	-4.42307	0.00141073	0.0494938	FALSE
rnr-1	90.3057	126.08	29.0048	16.2386	-2.14411	0.0013329	0.0475603	FALSE
rnr-2	177.267	408.498	21.7536	21.6515	-3.54565	5.2e-08	2.33e-05	FALSE
rpl-29	5408.31	5108.74	11224.9	9467.1	0.971044	3.78e-05	0.00381661	FALSE
rpl-39	4849.75	3656.31	9832.63	9910.96	1.20688	1.19e-05	0.00166264	FALSE
rps-21	3327.93	2529.16	5416.65	4379.01	0.737903	0.00214109	0.0644665	FALSE
rps-28	4077.13	3439.45	7940.06	6435.9	0.930712	5.02e-05	0.00457102	FALSE
rsp-4	240.815	300.069	94.2656	129.909	-1.23053	0.00160699	0.0536802	FALSE
sel-11	107.029	110.95	413.318	303.12	1.66742	0.00171044	0.0562386	FALSE
sip-1	334.466	915.338	7.2512	32.4772	-3.92985	0.00145635	0.0506519	FALSE
skr-2	147.165	214.335	14.5024	21.6515	-3.07524	0.000113279	0.0077325	FALSE
slc-17.2	127.097	163.903	14.5024	37.8901	-2.2769	0.00313975	0.0808929	FALSE
sld-2	23.4126	57.9966	0	0	-3.78135	0.00314527	0.0808929	FALSE
snpc-1.2	50.1698	128.601	7.2512	5.41287	-3.2541	0.00307967	0.0804438	FALSE
spd-5	53.5145	88.2557	0	10.8257	-2.98826	0.00308709	0.0804438	FALSE
spn-4	280.951	983.421	0	5.41287	-5.70319	3.69e-06	0.00073573	FALSE
sqv-2	33.4466	20.1727	217.536	211.102	2.87676	4.75e-05	0.00438243	FALSE
swsn-1	183.956	173.99	413.318	335.598	1.04836	0.00283579	0.0764207	FALSE
sym-1	468.252	262.245	1073.18	774.04	1.32656	0.000171953	0.0108216	FALSE
syp-4	30.1019	85.7341	0	0	-4.08861	0.00326507	0.0830148	FALSE
tag-261	107.029	126.08	14.5024	32.4772	-2.12229	0.00239252	0.0695602	FALSE
tba-2	317.742	395.89	137.773	92.0187	-1.62993	1.61e-05	0.00202015	FALSE
tbb-2	702.378	769.085	471.328	308.533	-0.924328	0.00138354	0.0490885	FALSE
tos-1	401.359	186.598	775.878	692.847	1.31155	0.000618095	0.0277095	FALSE
trap-2	722.446	494.232	1051.42	1445.24	1.03753	0.000332256	0.0179255	FALSE
trap-4	1324.48	741.348	1827.3	2262.58	0.982153	0.00114616	0.0423406	FALSE
trcs-1	93.6504	289.983	0	0	-5.62133	5.46e-06	0.000884309	FALSE
ugt-57	56.8591	65.5614	311.802	330.185	2.31707	9.12e-05	0.00681635	FALSE
vit-1	147.165	272.332	0	5.41287	-5.13062	1.29e-05	0.00172882	FALSE
vit-2	204.024	834.647	0	5.41287	-6.28085	1.22e-08	9.61e-06	FALSE
vit-3	183.956	451.365	0	0	-6.5342	1.77e-07	5.86e-05	FALSE
vit-4	133.786	398.411	0	0	-6.272	5.38e-07	0.00016084	FALSE
vit-5	157.199	549.707	0	0	-6.65742	6.05e-08	2.53e-05	FALSE
vit-6	398.014	1104.46	0	5.41287	-6.7977	3.99e-10	6.26e-07	FALSE
vps-32.1	307.708	292.505	609.101	730.737	1.14732	0.00186659	0.0593454	FALSE
wrt-5	127.097	141.209	1225.45	1066.33	3.05247	9.65e-15	3.03e-11	FALSE
zen-4	16.7233	113.472	0	5.41287	-3.33765	0.00102959	0.0391868	FALSE
zig-10	33.4466	37.8239	159.526	189.45	2.20479	0.00112476	0.0417956	FALSE
zip-2	214.058	143.731	601.85	497.984	1.60171	5.88e-05	0.00505798	FALSE
zip-8	63.5485	63.0398	166.778	211.102	1.55641	0.000313548	0.0174255	FALSE
ztf-29	83.6164	75.6477	0	16.2386	-2.70807	0.00095933	0.0376537	FALSE
2L52.1	30.1019	5.04318	36.256	5.41287	0.20843	0.840538	0.999931	FALSE
2RSSE.1	16.7233	0	14.5024	10.8257	0.427651	0.781931	NA	FALSE
AH10.3	40.1359	32.7807	7.2512	21.6515	-1.12342	0.422965	NA	FALSE
AH9.3	36.7912	32.7807	7.2512	10.8257	-1.60965	0.0728426	0.502694	FALSE
2001-04-01	96.995	93.2989	181.28	151.56	0.781322	0.139034	0.676115	FALSE
B0001.2	13.3786	22.6943	7.2512	5.41287	-1.20702	0.364542	NA	FALSE
B0001.3	33.4466	37.8239	7.2512	21.6515	-1.09116	0.287322	0.864569	FALSE
B0001.4	43.4805	47.9102	50.7584	43.3029	0.030114	0.970037	1	FALSE
B0001.5	33.4466	27.7375	14.5024	43.3029	-0.0324146	0.97233	1	FALSE
B0001.7	20.0679	22.6943	0	5.41287	-2.02383	0.142322	NA	FALSE
B0001.8	10.034	27.7375	0	21.6515	-0.607563	0.634969	NA	FALSE
B0019.2	10.034	17.6511	14.5024	10.8257	-0.114943	0.916726	0.999931	FALSE
B0024.10	30.1019	25.2159	36.256	37.8901	0.388943	0.677573	0.999931	FALSE
B0024.11	16.7233	45.3886	50.7584	59.5415	0.762804	0.312349	0.880013	FALSE
B0024.13	10.034	27.7375	29.0048	5.41287	-0.175078	0.889596	NA	FALSE
B0025.4	183.956	168.947	108.768	102.844	-0.719153	0.141382	0.68169	FALSE
B0034.7	130.442	105.907	72.512	54.1287	-0.870842	0.339743	0.902502	FALSE
B0035.1	167.233	128.601	145.024	113.67	-0.192009	0.701947	0.999931	FALSE
B0035.18	36.7912	47.9102	7.2512	0	-2.87449	0.0235652	0.273043	FALSE
B0035.3	20.0679	57.9966	14.5024	16.2386	-1.20893	0.25506	0.841049	FALSE
B0035.6	10.034	50.4318	14.5024	10.8257	-1.09567	0.336616	0.90032	FALSE
B0041.11	16.7233	10.0864	36.256	10.8257	0.631526	0.642576	NA	FALSE
B0041.5	83.6164	121.036	72.512	64.9544	-0.566554	0.406892	0.932924	FALSE
B0041.8	40.1359	133.644	43.5072	48.7158	-0.868549	0.240288	0.823689	FALSE
B0198.3	20.0679	22.6943	29.0048	43.3029	0.642629	0.601019	NA	FALSE
B0205.1	36.7912	47.9102	0	37.8901	-0.951426	0.329521	0.892139	FALSE
B0205.12	93.6504	65.5614	94.2656	124.496	0.456239	0.461104	0.955955	FALSE
B0205.4	133.786	85.7341	87.0144	140.734	0.046005	0.955654	0.999931	FALSE
B0205.6	43.4805	85.7341	43.5072	59.5415	-0.308877	0.734977	0.999931	FALSE
B0205.8	100.34	85.7341	188.531	135.322	0.77662	0.0958993	0.573569	FALSE
B0205.9	43.4805	70.6046	21.7536	37.8901	-0.848928	0.312756	0.880258	FALSE
B0207.6	23.4126	27.7375	0	32.4772	-0.494494	0.637222	0.993761	FALSE
B0212.3	13.3786	17.6511	0	0	-2.58509	0.0491719	0.407712	FALSE
B0228.1	6.68931	12.608	14.5024	16.2386	0.404776	0.805921	NA	FALSE
B0228.6	83.6164	37.8239	87.0144	81.193	0.443507	0.591649	0.989052	FALSE
B0228.7	16.7233	22.6943	36.256	27.0643	0.616325	0.469224	0.955955	FALSE
B0238.11	183.956	151.295	152.275	140.734	-0.187504	0.653129	0.998378	FALSE
B0238.9	16.7233	40.3455	0	0	-3.30395	0.0191511	NA	FALSE
B0250.18	23.4126	12.608	0	27.0643	-0.277143	0.834904	NA	FALSE
B0250.5	40.1359	50.4318	14.5024	64.9544	-0.13606	0.870052	0.999931	FALSE
B0250.8	10.034	12.608	36.256	70.3672	1.89661	0.12986	NA	FALSE
B0261.7	33.4466	95.8205	14.5024	21.6515	-1.65019	0.0749121	0.509143	FALSE
B0261.8	190.645	146.252	188.531	232.753	0.321068	0.541348	0.981021	FALSE
B0272.3	60.2038	73.1261	116.019	119.083	0.790708	0.15005	0.692607	FALSE
B0272.4	30.1019	17.6511	29.0048	32.4772	0.337462	0.74316	0.999931	FALSE
B0280.13	6.68931	12.608	7.2512	5.41287	-0.425661	0.796005	NA	FALSE
B0280.9	33.4466	52.9534	21.7536	16.2386	-1.09367	0.204279	0.786451	FALSE
B0281.5	10.034	7.56477	0	5.41287	-0.786926	0.481903	0.959617	FALSE
B0285.3	153.854	103.385	203.034	124.496	0.335854	0.47714	0.959435	FALSE
B0285.4	76.9271	73.1261	43.5072	32.4772	-0.936318	0.243189	0.823748	FALSE
B0286.1	257.538	181.555	188.531	140.734	-0.414336	0.410934	0.935362	FALSE
B0286.3	16.7233	20.1727	7.2512	16.2386	-0.530604	0.67495	NA	FALSE
B0302.5	30.1019	27.7375	14.5024	21.6515	-0.591627	0.687782	NA	FALSE
B0303.14	0	7.56477	14.5024	0	0.5128	0.748032	NA	FALSE
B0303.4	56.8591	110.95	79.7632	54.1287	-0.337005	0.632832	0.993301	FALSE
B0303.7	23.4126	35.3023	36.256	27.0643	0.070864	0.945064	0.999931	FALSE
B0304.2	16.7233	30.2591	7.2512	0	-2.08042	0.147708	NA	FALSE
B0304.4	6.68931	20.1727	0	0	-2.30447	0.12899	NA	FALSE
B0310.2	23.4126	17.6511	14.5024	10.8257	-0.553514	0.697625	NA	FALSE
B0334.3	113.718	45.3886	50.7584	64.9544	-0.418278	0.590357	0.989052	FALSE
B0334.4	66.8931	128.601	43.5072	32.4772	-1.31979	0.0438742	0.385896	FALSE
B0334.5	93.6504	40.3455	108.768	86.6058	0.522827	0.469492	0.955955	FALSE
B0336.13	70.2378	80.6909	21.7536	37.8901	-1.22764	0.0783456	0.519546	FALSE
B0336.3	83.6164	90.7773	101.517	86.6058	0.0964278	0.88674	0.999931	FALSE
B0336.5	33.4466	85.7341	58.0096	64.9544	0.0322869	0.960464	1	FALSE
B0336.7	40.1359	30.2591	43.5072	32.4772	0.0903181	0.923183	0.999931	FALSE
B0361.2	26.7572	68.083	72.512	43.3029	0.236351	0.789702	0.999931	FALSE
B0361.3	70.2378	60.5182	65.2608	92.0187	0.258064	0.731985	0.999931	FALSE
B0361.6	23.4126	65.5614	21.7536	5.41287	-1.585	0.0920495	0.562943	FALSE
B0361.9	50.1698	35.3023	29.0048	59.5415	0.0507251	0.959661	1	FALSE
B0365.9	414.737	279.897	369.811	416.791	0.171752	0.761111	0.999931	FALSE
B0391.14	10.034	0	7.2512	0	-0.276353	0.865208	NA	FALSE
B0393.6	26.7572	65.5614	7.2512	0	-2.98797	0.0194707	0.246028	FALSE
B0393.9	13.3786	5.04318	0	10.8257	-0.415781	0.79635	NA	FALSE
B0395.3	6.68931	30.2591	21.7536	54.1287	0.926726	0.349584	0.907953	FALSE
B0416.4	13.3786	15.1295	0	0	-2.39547	0.11574	NA	FALSE
B0416.5	163.888	148.774	195.782	113.67	-0.0319158	0.938369	0.999931	FALSE
B0432.10	6.68931	5.04318	0	5.41287	-0.484039	0.726931	0.999931	FALSE
B0432.13	0	20.1727	0	0	-1.96819	0.178986	NA	FALSE
B0432.7	6.68931	0	36.256	0	1.35895	0.407269	NA	FALSE
B0432.8	0	10.0864	0	5.41287	-0.392604	0.811168	NA	FALSE
B0432.9	0	0	7.2512	10.8257	2.61096	0.0748391	NA	FALSE
B0454.9	16.7233	20.1727	21.7536	16.2386	0.0208753	0.985007	1	FALSE
B0457.6	6.68931	17.6511	36.256	48.7158	1.47258	0.284852	NA	FALSE
B0464.6	20.0679	45.3886	14.5024	27.0643	-0.571425	0.51907	0.972366	FALSE
B0464.9	36.7912	30.2591	21.7536	16.2386	-0.738332	0.442587	0.952155	FALSE
B0491.1	30.1019	32.7807	79.7632	124.496	1.60603	0.041679	0.37574	FALSE
B0491.5	130.442	93.2989	101.517	124.496	0.0201728	0.976221	1	FALSE
B0491.6	33.4466	75.6477	50.7584	43.3029	-0.227382	0.818656	0.999931	FALSE
B0491.7	10.034	17.6511	0	27.0643	0.0179754	0.988972	NA	FALSE
B0495.2	63.5485	78.1693	50.7584	21.6515	-0.930064	0.281829	0.863547	FALSE
B0495.5	23.4126	7.56477	29.0048	0	-0.125395	0.925783	NA	FALSE
B0495.7	110.374	55.475	123.27	86.6058	0.327344	0.614799	0.989052	FALSE
B0495.8	60.2038	55.475	94.2656	75.7801	0.534015	0.350126	0.907953	FALSE
B0495.9	70.2378	60.5182	43.5072	43.3029	-0.554423	0.474333	0.956894	FALSE
B0507.1	120.408	68.083	152.275	108.257	0.426946	0.62082	0.991288	FALSE
B0507.2	46.8252	50.4318	43.5072	43.3029	-0.157257	0.860059	0.999931	FALSE
B0507.3	23.4126	10.0864	0	16.2386	-0.713266	0.547921	0.981098	FALSE
B0507.6	0	0	79.7632	10.8257	2.85704	0.0537829	NA	FALSE
B0511.11	3.34466	5.04318	7.2512	10.8257	0.69722	0.666153	NA	FALSE
B0511.12	70.2378	105.907	79.7632	86.6058	-0.08106	0.908774	0.999931	FALSE
B0511.13	10.034	25.2159	29.0048	43.3029	0.925553	0.341483	0.905207	FALSE
B0511.19	16.7233	68.083	0	5.41287	-2.88661	0.0250599	0.282542	FALSE
B0511.6	113.718	90.7773	79.7632	211.102	0.533593	0.277074	0.860075	FALSE
B0511.7	30.1019	52.9534	21.7536	16.2386	-1.03552	0.247029	0.831286	FALSE
B0513.2	60.2038	103.385	79.7632	54.1287	-0.301368	0.607353	0.989052	FALSE
B0513.4	16.7233	105.907	0	0	-4.04154	0.00761688	NA	FALSE
B0524.6	0	2.52159	0	0	-0.119423	0.941987	NA	FALSE
B0546.4	103.684	93.2989	65.2608	92.0187	-0.300238	0.647846	0.996528	FALSE
B0564.2	16.7233	7.56477	36.256	43.3029	1.53562	0.155562	NA	FALSE
B0564.7	23.4126	35.3023	43.5072	16.2386	-0.0163351	0.987059	1	FALSE
BE0003N10.1	3.34466	7.56477	7.2512	0	-0.389823	0.804453	NA	FALSE
BE0003N10.3	120.408	70.6046	94.2656	75.7801	-0.16808	0.828301	0.999931	FALSE
C01A2.1	3.34466	10.0864	43.5072	48.7158	2.36309	0.0382399	0.357059	FALSE
C01A2.2	374.601	252.159	456.826	719.911	0.894229	0.07688	0.514047	FALSE
C01A2.4	56.8591	32.7807	29.0048	16.2386	-0.90665	0.34516	0.907564	FALSE
C01B10.10	13.3786	5.04318	0	5.41287	-0.986494	0.53853	NA	FALSE
C01B10.11	752.547	481.624	725.12	774.04	0.275716	0.544164	0.981021	FALSE
C01B10.6	90.3057	85.7341	130.522	102.844	0.370051	0.659946	0.999931	FALSE
C01B10.8	26.7572	37.8239	0	0	-3.42509	0.0112711	0.178347	FALSE
C01B10.9	23.4126	47.9102	29.0048	32.4772	-0.208473	0.830007	0.999931	FALSE
C01B12.8	26.7572	42.8671	0	16.2386	-1.65716	0.0935291	0.566324	FALSE
C01C10.2	30.1019	15.1295	14.5024	48.7158	0.242516	0.871895	NA	FALSE
C01F1.1	70.2378	105.907	79.7632	70.3672	-0.233553	0.696525	0.999931	FALSE
C01F1.3	153.854	113.472	123.27	119.083	-0.138034	0.809009	0.999931	FALSE
C01F1.6	6.68931	5.04318	7.2512	5.41287	0.0940246	0.948245	NA	FALSE
C01F6.14	113.718	55.475	152.275	86.6058	0.474133	0.470941	0.955955	FALSE
C01F6.2	3.34466	12.608	14.5024	5.41287	0.20669	0.882538	NA	FALSE
C01F6.9	702.378	532.056	536.589	503.396	-0.243547	0.425334	0.946526	FALSE
C01G10.10	6.68931	10.0864	0	5.41287	-0.95105	0.513191	NA	FALSE
C01G10.7	13.3786	12.608	36.256	21.6515	1.00015	0.358354	NA	FALSE
C01G10.8	120.408	151.295	130.522	151.56	0.0528007	0.920159	0.999931	FALSE
C01G10.9	13.3786	0	14.5024	10.8257	0.744644	0.585045	NA	FALSE
C01G5.5	3.34466	5.04318	14.5024	0	0.429023	0.791348	NA	FALSE
C01G5.6	13.3786	47.9102	43.5072	16.2386	-0.082374	0.926015	0.999931	FALSE
C01G6.2	3.34466	0	0	0	-0.253059	0.876738	NA	FALSE
C01G6.3	60.2038	113.472	21.7536	32.4772	-1.54257	0.00702701	0.132521	FALSE
C01G6.4	96.995	70.6046	174.029	92.0187	0.629482	0.344558	0.907167	FALSE
C01G6.5	100.34	141.209	65.2608	59.5415	-0.92841	0.130015	0.656348	FALSE
C01G6.9	93.6504	32.7807	43.5072	21.6515	-0.878934	0.493275	0.961447	FALSE
C01G8.1	46.8252	148.774	7.2512	16.2386	-2.66211	0.0129544	0.195561	FALSE
C01H6.4	10.034	15.1295	7.2512	16.2386	-0.102182	0.950274	NA	FALSE
C01H6.8	66.8931	60.5182	50.7584	81.193	0.0398153	0.966328	1	FALSE
C02B10.3	568.591	320.242	333.555	335.598	-0.401309	0.370466	0.916128	FALSE
C02B10.4	150.509	141.209	58.0096	70.3672	-1.13238	0.0287957	0.303928	FALSE
C02B10.5	36.7912	55.475	94.2656	70.3672	0.782163	0.203383	0.786451	FALSE
C02B4.4	16.7233	10.0864	7.2512	10.8257	-0.447005	0.774315	NA	FALSE
C02B8.6	46.8252	10.0864	36.256	81.193	1.01369	0.241901	0.823689	FALSE
C02D5.4	56.8591	65.5614	58.0096	64.9544	0.00403583	0.995501	1	FALSE
C02E7.6	986.673	453.886	725.12	422.203	-0.292002	0.819877	0.999931	FALSE
C02E7.7	16.7233	32.7807	7.2512	5.41287	-1.47145	0.365269	NA	FALSE
C02F12.8	20.0679	27.7375	43.5072	21.6515	0.366877	0.737929	0.999931	FALSE
C02F5.10	3.34466	5.04318	7.2512	16.2386	1.01999	0.516232	NA	FALSE
C02F5.12	43.4805	50.4318	79.7632	113.67	0.996515	0.163378	0.720516	FALSE
C02F5.13	56.8591	50.4318	36.256	16.2386	-0.982027	0.251582	0.834867	FALSE
C02F5.14	30.1019	5.04318	7.2512	5.41287	-1.00768	0.540221	NA	FALSE
C02F5.3	70.2378	47.9102	58.0096	48.7158	-0.140073	0.847643	0.999931	FALSE
C03A3.1	120.408	63.0398	79.7632	113.67	0.0741931	0.925914	0.999931	FALSE
C03A3.2	53.5145	42.8671	43.5072	43.3029	-0.143552	0.872239	0.999931	FALSE
C03B1.13	10.034	17.6511	0	16.2386	-0.530887	0.687618	NA	FALSE
C03B1.7	16.7233	12.608	7.2512	0	-1.40001	0.30499	NA	FALSE
C03C10.4	30.1019	37.8239	14.5024	10.8257	-1.20154	0.278414	0.860878	FALSE
C03C10.5	321.087	121.036	137.773	292.295	-0.0286203	0.964799	1	FALSE
C03C10.9	147.165	85.7341	94.2656	119.083	-0.122421	0.873356	0.999931	FALSE
C03D6.9	0	5.04318	0	5.41287	0.469624	0.680956	0.999931	FALSE
C03H12.1	20.0679	17.6511	65.2608	59.5415	1.62064	0.0349234	0.336896	FALSE
C03H5.3	23.4126	17.6511	7.2512	21.6515	-0.35901	0.726657	0.999931	FALSE
C03H5.5	3.34466	2.52159	14.5024	0	0.68059	0.679312	NA	FALSE
C04A11.1	16.7233	10.0864	0	16.2386	-0.435764	0.787104	NA	FALSE
C04A11.2	53.5145	22.6943	36.256	32.4772	-0.135761	0.897255	0.999931	FALSE
C04B4.2	20.0679	68.083	0	0	-3.74183	0.0072851	0.135939	FALSE
C04E7.3	30.1019	15.1295	29.0048	10.8257	-0.191284	0.880025	NA	FALSE
C04E7.4	56.8591	17.6511	58.0096	59.5415	0.587571	0.591694	0.989052	FALSE
C04F12.1	0	25.2159	87.0144	54.1287	2.06319	0.100988	0.590221	FALSE
C04F12.5	30.1019	32.7807	7.2512	0	-2.45161	0.0878732	NA	FALSE
C04F5.8	36.7912	68.083	50.7584	64.9544	0.130497	0.860027	0.999931	FALSE
C04F5.9	13.3786	7.56477	29.0048	0	0.31469	0.822425	NA	FALSE
C04G6.4	60.2038	73.1261	87.0144	70.3672	0.208661	0.793444	0.999931	FALSE
C04G6.5	80.2717	32.7807	108.768	81.193	0.670596	0.533807	0.978806	FALSE
C04H5.1	3.34466	2.52159	7.2512	0	0.110364	0.946555	NA	FALSE
C05A9.2	60.2038	40.3455	72.512	59.5415	0.373661	0.617037	0.990287	FALSE
C05B5.4	0	2.52159	0	0	-0.0952814	0.949453	NA	FALSE
C05B5.8	46.8252	30.2591	43.5072	70.3672	0.532695	0.552162	0.982153	FALSE
C05C10.2	33.4466	37.8239	7.2512	10.8257	-1.66338	0.121247	0.63665	FALSE
C05C10.3	63.5485	88.2557	94.2656	64.9544	0.0463112	0.955714	0.999931	FALSE
C05C10.5	90.3057	370.674	14.5024	16.2386	-3.17406	0.0111298	0.178165	FALSE
C05C10.7	10.034	5.04318	0	0	-1.48597	0.362784	NA	FALSE
C05C8.1	20.0679	20.1727	7.2512	16.2386	-0.61572	0.587578	0.989052	FALSE
C05C8.2	43.4805	57.9966	50.7584	81.193	0.383182	0.518131	0.972366	FALSE
C05C8.5	6.68931	27.7375	0	5.41287	-1.70133	0.220737	NA	FALSE
C05C8.7	364.567	242.073	413.318	422.203	0.455802	0.303996	0.876412	FALSE
C05D10.2	46.8252	22.6943	36.256	16.2386	-0.387856	0.780791	NA	FALSE
C05D10.4	43.4805	5.04318	14.5024	21.6515	-0.354983	0.786884	NA	FALSE
C05D11.1	33.4466	55.475	50.7584	27.0643	-0.210842	0.82011	0.999931	FALSE
C05D11.13	110.374	60.5182	72.512	129.909	0.24285	0.750735	0.999931	FALSE
C05D11.5	13.3786	7.56477	21.7536	21.6515	0.821984	0.568961	NA	FALSE
C05D11.8	6.68931	20.1727	0	16.2386	-0.508705	0.716811	NA	FALSE
C05D11.9	20.0679	73.1261	14.5024	21.6515	-1.22142	0.201579	0.786451	FALSE
C05D12.1	30.1019	40.3455	43.5072	43.3029	0.227774	0.863782	NA	FALSE
C05D2.10	50.1698	63.0398	65.2608	70.3672	0.2463	0.718289	0.999931	FALSE
C05D2.8	0	5.04318	0	0	-0.564157	0.730949	NA	FALSE
C05D9.3	311.053	148.774	493.082	346.423	0.849656	0.0966447	0.575834	FALSE
C05D9.4	23.4126	17.6511	14.5024	10.8257	-0.603948	0.638434	NA	FALSE
C05D9.7	70.2378	42.8671	72.512	86.6058	0.49876	0.410357	0.935362	FALSE
C05E11.3	96.995	110.95	43.5072	32.4772	-1.39046	0.077087	0.51446	FALSE
C05E11.7	20.0679	15.1295	14.5024	16.2386	-0.18026	0.902838	NA	FALSE
C05G5.1	36.7912	32.7807	58.0096	27.0643	0.205042	0.883436	NA	FALSE
C05G5.2	3.34466	12.608	14.5024	27.0643	1.17213	0.286433	0.864433	FALSE
C05G5.3	60.2038	40.3455	7.2512	21.6515	-1.56191	0.182747	NA	FALSE
C05G5.5	3.34466	10.0864	7.2512	27.0643	1.129	0.349235	NA	FALSE
C05G5.7	157.199	105.907	79.7632	102.844	-0.506677	0.594837	0.989052	FALSE
C06A1.2	3.34466	15.1295	21.7536	75.7801	1.97632	0.147453	NA	FALSE
C06A5.12	0	5.04318	14.5024	10.8257	1.58103	0.269276	NA	FALSE
C06A5.3	83.6164	108.428	72.512	48.7158	-0.653147	0.326342	0.890433	FALSE
C06A5.6	6.68931	22.6943	7.2512	5.41287	-0.934518	0.555159	NA	FALSE
C06A5.8	0	25.2159	0	0	-2.05523	0.198503	NA	FALSE
C06A6.2	96.995	75.6477	50.7584	64.9544	-0.541686	0.420617	0.944396	FALSE
C06A6.4	56.8591	65.5614	7.2512	16.2386	-2.08196	0.0634723	0.467299	FALSE
C06A8.3	571.936	340.415	427.821	903.948	0.549414	0.180562	0.755449	FALSE
C06A8.8	244.16	156.339	108.768	70.3672	-1.13216	0.159541	0.715143	FALSE
C06B3.6	0	10.0864	7.2512	16.2386	0.773114	0.62959	NA	FALSE
C06B8.2	130.442	88.2557	50.7584	43.3029	-1.16247	0.261877	0.847725	FALSE
C06B8.7	107.029	32.7807	181.28	119.083	1.07074	0.0995079	0.584919	FALSE
C06C3.10	83.6164	47.9102	72.512	27.0643	-0.2222	0.882928	0.999931	FALSE
C06C3.4	103.684	83.2125	166.778	162.386	0.763389	0.368655	0.915385	FALSE
C06E1.9	20.0679	27.7375	43.5072	16.2386	0.249044	0.809244	0.999931	FALSE
C06E2.5	3.34466	35.3023	36.256	10.8257	0.171201	0.832691	0.999931	FALSE
C06E2.9	3.34466	0	0	0	-0.188391	0.90068	NA	FALSE
C06E4.2	444.839	269.81	703.366	481.745	0.713209	0.134267	0.665453	FALSE
C06E7.2	10.034	10.0864	7.2512	5.41287	-0.514318	0.745715	NA	FALSE
C06E7.4	60.2038	50.4318	79.7632	48.7158	0.185121	0.794954	0.999931	FALSE
C06E7.88	571.936	345.458	311.802	600.828	-0.00576389	0.99169	1	FALSE
C06G1.1	73.5824	37.8239	14.5024	21.6515	-1.44366	0.271242	NA	FALSE
C06G1.5	140.476	88.2557	79.7632	59.5415	-0.700166	0.371014	0.916227	FALSE
C06G3.5	177.267	98.3421	203.034	205.689	0.563179	0.271498	0.85464	FALSE
C06G3.6	120.408	57.9966	101.517	108.257	0.234397	0.719492	0.999931	FALSE
C06G3.8	66.8931	57.9966	21.7536	32.4772	-1.10941	0.204531	0.786451	FALSE
C06G4.1	13.3786	25.2159	7.2512	16.2386	-0.588729	0.642679	NA	FALSE
C06G8.3	53.5145	37.8239	79.7632	92.0187	0.852376	0.325303	0.890361	FALSE
C06H2.2	40.1359	52.9534	65.2608	48.7158	0.260094	0.751677	0.999931	FALSE
C06H2.7	20.0679	30.2591	0	0	-3.09264	0.038981	NA	FALSE
C06H5.6	23.4126	12.608	50.7584	16.2386	0.72344	0.583239	NA	FALSE
C07A12.7	137.131	52.9534	29.0048	48.7158	-1.17958	0.123655	0.640888	FALSE
C07A9.2	110.374	115.993	36.256	32.4772	-1.63829	0.00444984	0.101618	FALSE
C07A9.9	66.8931	85.7341	50.7584	27.0643	-0.938796	0.336379	0.900067	FALSE
C07B5.4	46.8252	32.7807	58.0096	54.1287	0.437266	0.673579	0.999931	FALSE
C07B5.8	103.684	90.7773	65.2608	37.8901	-0.878789	0.335957	0.899321	FALSE
C07D10.1	73.5824	40.3455	43.5072	27.0643	-0.651757	0.611997	NA	FALSE
C07D10.5	3.34466	2.52159	14.5024	5.41287	1.36294	0.179975	0.753497	FALSE
C07D8.6	30.1019	78.1693	14.5024	0	-2.58947	0.0141031	0.205971	FALSE
C07E3.10	334.466	153.817	311.802	324.772	0.365716	0.595829	0.989052	FALSE
C07E3.3	40.1359	27.7375	7.2512	10.8257	-1.55684	0.293562	NA	FALSE
C07E3.9	26.7572	35.3023	14.5024	32.4772	-0.34007	0.752491	0.999931	FALSE
C07H6.2	90.3057	110.95	108.768	102.844	0.0650325	0.908706	0.999931	FALSE
C07H6.4	66.8931	85.7341	79.7632	64.9544	-0.0834897	0.891915	0.999931	FALSE
C07H6.9	0	2.52159	0	0	-0.141598	0.930296	NA	FALSE
C08A9.6	3.34466	12.608	29.0048	0	0.603072	0.656781	NA	FALSE
C08B11.8	6.68931	42.8671	21.7536	0	-1.07433	0.373142	0.917077	FALSE
C08B11.9	33.4466	17.6511	7.2512	32.4772	-0.202498	0.803514	0.999931	FALSE
C08B6.3	33.4466	10.0864	29.0048	32.4772	0.379172	0.799585	NA	FALSE
C08B6.8	80.2717	93.2989	50.7584	97.4316	-0.199612	0.763788	0.999931	FALSE
C08F1.11	13.3786	25.2159	21.7536	21.6515	0.155005	0.865707	0.999931	FALSE
C08F1.6	0	0	7.2512	10.8257	2.54285	0.0435011	0.384771	FALSE
C08F11.11	3.34466	22.6943	0	10.8257	-0.763209	0.637631	NA	FALSE
C08F11.13	23.4126	20.1727	14.5024	5.41287	-0.888806	0.582147	NA	FALSE
C08F8.15	0	0	0	5.41287	0.355884	0.810955	NA	FALSE
C08F8.2	0	42.8671	7.2512	16.2386	-0.683373	0.61752	NA	FALSE
C08F8.3	13.3786	65.5614	0	0	-3.70262	0.0073713	0.136818	FALSE
C08F8.9	491.664	403.455	630.854	460.094	0.277762	0.442113	0.951756	FALSE
C08G5.7	190.645	156.339	123.27	227.34	0.00937298	0.990063	1	FALSE
C08G9.2	83.6164	25.2159	58.0096	64.9544	0.0889998	0.952974	0.999931	FALSE
C08H9.16	40.1359	42.8671	29.0048	16.2386	-0.827493	0.31127	0.880013	FALSE
C08H9.3	6.68931	12.608	0	27.0643	0.393814	0.78433	NA	FALSE
C09B7.2	193.99	136.166	203.034	232.753	0.386797	0.539054	0.981021	FALSE
C09B8.3	13.3786	7.56477	14.5024	21.6515	0.514442	0.754467	NA	FALSE
C09B8.4	0	7.56477	21.7536	0	0.7719	0.637899	NA	FALSE
C09B8.5	6.68931	12.608	0	5.41287	-1.07905	0.443311	NA	FALSE
C09D4.1	36.7912	12.608	29.0048	10.8257	-0.294234	0.845818	NA	FALSE
C09D4.2	3.34466	7.56477	0	5.41287	-0.558487	0.709412	NA	FALSE
C09D4.4	10.034	50.4318	0	5.41287	-2.50116	0.0690959	NA	FALSE
C09E7.4	13.3786	17.6511	43.5072	5.41287	0.511622	0.661758	0.999931	FALSE
C09E7.7	33.4466	20.1727	14.5024	37.8901	-0.00498845	0.996391	1	FALSE
C09E7.8	0	7.56477	14.5024	10.8257	1.02057	0.534053	NA	FALSE
C09E8.1	33.4466	22.6943	58.0096	37.8901	0.681342	0.517532	NA	FALSE
C09E9.1	50.1698	37.8239	50.7584	70.3672	0.440455	0.594556	0.989052	FALSE
C09F12.2	23.4126	27.7375	152.275	43.3029	1.72216	0.122888	0.640223	FALSE
C09F5.1	528.456	342.936	449.574	465.506	0.0671478	0.888277	0.999931	FALSE
C09F9.2	6.68931	0	0	0	-0.646307	0.692985	NA	FALSE
C09G1.4	23.4126	22.6943	29.0048	5.41287	-0.40174	0.78255	NA	FALSE
C09G1.5	16.7233	2.52159	14.5024	0	-0.343959	0.8012	NA	FALSE
C09G4.4	3.34466	37.8239	21.7536	5.41287	-0.583738	0.554717	0.982652	FALSE
C09G9.1	13.3786	17.6511	0	5.41287	-1.68432	0.223591	NA	FALSE
C09G9.3	26.7572	15.1295	14.5024	5.41287	-0.812316	0.620882	NA	FALSE
C09H10.10	3.34466	7.56477	0	16.2386	0.484355	0.730724	NA	FALSE
C10A4.3	10.034	22.6943	7.2512	5.41287	-1.1213	0.350571	0.907953	FALSE
C10B5.1	10.034	12.608	0	0	-1.92966	0.234327	NA	FALSE
C10B5.3	26.7572	20.1727	58.0096	16.2386	0.550392	0.626917	0.992229	FALSE
C10C5.3	0	5.04318	0	0	-0.280351	0.850403	NA	FALSE
C10C5.4	0	12.608	0	0	-1.59081	0.29403	NA	FALSE
C10C6.13	0	0	7.2512	0	1.68164	0.258517	0.845567	FALSE
C10G8.8	277.606	191.641	130.522	124.496	-0.852038	0.241406	0.823689	FALSE
C11D2.4	40.1359	37.8239	43.5072	37.8901	0.0474458	0.957128	0.999931	FALSE
C11D2.7	60.2038	93.2989	65.2608	75.7801	-0.120162	0.852671	0.999931	FALSE
C11E4.6	103.684	50.4318	79.7632	32.4772	-0.451397	0.687625	0.999931	FALSE
C11H1.2	16.7233	17.6511	50.7584	48.7158	1.39431	0.134008	0.665453	FALSE
C11H1.3	36.7912	42.8671	58.0096	75.7801	0.699026	0.403263	0.931258	FALSE
C11H1.7	193.99	108.428	79.7632	70.3672	-0.976336	0.145416	0.689219	FALSE
C11H1.8	6.68931	12.608	7.2512	0	-1.02113	0.496882	NA	FALSE
C11H1.9	157.199	68.083	137.773	70.3672	-0.121495	0.882798	0.999931	FALSE
C12D12.1	50.1698	30.2591	36.256	37.8901	-0.126976	0.927317	NA	FALSE
C12D8.1	160.543	138.688	137.773	146.147	-0.069347	0.893465	0.999931	FALSE
C13A2.12	13.3786	2.52159	21.7536	10.8257	0.636481	0.698982	NA	FALSE
C13B4.1	3.34466	22.6943	7.2512	10.8257	-0.417445	0.771774	NA	FALSE
C13C12.2	170.577	138.688	58.0096	140.734	-0.609811	0.477791	0.959435	FALSE
C13C4.4	13.3786	37.8239	0	21.6515	-0.967318	0.327667	0.891573	FALSE
C13E3.1	50.1698	12.608	123.27	86.6058	1.62034	0.0874242	0.546293	FALSE
C13F10.1	177.267	118.515	130.522	108.257	-0.308399	0.697765	0.999931	FALSE
C13F10.2	120.408	63.0398	43.5072	64.9544	-0.697929	0.323012	0.889644	FALSE
C13F10.5	123.752	85.7341	72.512	140.734	0.0431811	0.946815	0.999931	FALSE
C13F10.6	16.7233	27.7375	21.7536	10.8257	-0.433591	0.680128	0.999931	FALSE
C13F10.7	167.233	252.159	79.7632	102.844	-1.16425	0.0158497	0.219676	FALSE
C13G3.1	0	7.56477	0	0	-0.747221	0.648513	NA	FALSE
C13G5.2	23.4126	57.9966	36.256	10.8257	-0.748224	0.494831	0.961447	FALSE
C14A11.2	46.8252	12.608	14.5024	10.8257	-1.01917	0.484682	NA	FALSE
C14A11.5	20.0679	2.52159	14.5024	5.41287	-0.154807	0.924591	NA	FALSE
C14A11.6	53.5145	22.6943	29.0048	27.0643	-0.40625	0.78176	NA	FALSE
C14A11.9	83.6164	30.2591	58.0096	54.1287	-0.0181235	0.983645	1	FALSE
C14A4.12	20.0679	25.2159	29.0048	5.41287	-0.390085	0.780266	NA	FALSE
C14A4.3	30.1019	37.8239	72.512	59.5415	0.87451	0.330262	0.8936	FALSE
C14A4.6	63.5485	55.475	43.5072	37.8901	-0.524368	0.547513	0.981098	FALSE
C14A4.7	26.7572	25.2159	43.5072	43.3029	0.646085	0.559063	NA	FALSE
C14A4.9	26.7572	10.0864	21.7536	16.2386	-0.00734997	0.996377	NA	FALSE
C14B1.12	13.3786	35.3023	7.2512	10.8257	-1.18656	0.292888	0.867113	FALSE
C14B1.2	36.7912	80.6909	7.2512	16.2386	-2.00954	0.0333668	0.327411	FALSE
C14B1.3	23.4126	0	36.256	5.41287	0.612032	0.678748	NA	FALSE
C14B1.7	3.34466	22.6943	0	0	-2.02888	0.211778	NA	FALSE
C14B1.8	50.1698	70.6046	65.2608	54.1287	-0.0287966	0.969322	1	FALSE
C14B4.2	3.34466	15.1295	29.0048	16.2386	0.940131	0.539092	NA	FALSE
C14B9.10	1281	993.507	1624.27	1369.45	0.393732	0.123809	0.640888	FALSE
C14B9.8	46.8252	65.5614	50.7584	59.5415	-0.0324542	0.968329	1	FALSE
C14C10.2	10.034	10.0864	7.2512	5.41287	-0.485998	0.738704	NA	FALSE
C14C10.5	53.5145	60.5182	43.5072	27.0643	-0.667298	0.386784	0.921033	FALSE
C14C11.2	3.34466	22.6943	0	0	-1.88035	0.252852	NA	FALSE
C14C11.7	130.442	143.731	239.29	248.992	0.817975	0.0507363	0.415447	FALSE
C14F11.6	909.746	733.783	543.84	590.002	-0.528223	0.183238	0.759563	FALSE
C14F11.7	6.68931	2.52159	0	0	-0.778419	0.627156	NA	FALSE
C14H10.1	66.8931	65.5614	87.0144	81.193	0.307237	0.735306	0.999931	FALSE
C14H10.2	364.567	204.249	195.782	276.056	-0.256004	0.664878	0.999931	FALSE
C14H10.3	103.684	60.5182	116.019	70.3672	0.148692	0.873451	0.999931	FALSE
C15A7.2	6.68931	10.0864	0	0	-1.23192	0.446088	NA	FALSE
C15B12.1	3.34466	10.0864	7.2512	0	-0.585386	0.718714	NA	FALSE
C15B12.6	16.7233	15.1295	0	10.8257	-1.12162	0.435462	NA	FALSE
C15C6.1	110.374	75.6477	79.7632	113.67	0.0390639	0.967632	1	FALSE
C15C6.3	33.4466	32.7807	43.5072	10.8257	-0.301368	0.775183	0.999931	FALSE
C15C6.4	16.7233	30.2591	7.2512	27.0643	-0.366799	0.741082	0.999931	FALSE
C15C7.5	321.087	221.9	340.806	281.469	0.18956	0.712972	0.999931	FALSE
C15C7.7	117.063	70.6046	65.2608	21.6515	-1.07971	0.212123	0.793407	FALSE
C15C8.4	10.034	5.04318	14.5024	16.2386	0.83658	0.528729	NA	FALSE
C15C8.7	70.2378	80.6909	36.256	92.0187	-0.184121	0.753535	0.999931	FALSE
C15H11.11	30.1019	10.0864	14.5024	0	-1.04773	0.52442	NA	FALSE
C15H9.11	147.165	105.907	87.0144	81.193	-0.579086	0.528851	0.975279	FALSE
C15H9.5	96.995	50.4318	65.2608	43.3029	-0.426707	0.614237	0.989052	FALSE
C15H9.9	729.135	426.149	609.101	546.699	-0.00235078	0.9962	1	FALSE
C16A11.2	33.4466	32.7807	14.5024	21.6515	-0.76209	0.44716	0.953854	FALSE
C16A11.4	13.3786	22.6943	36.256	21.6515	0.529749	0.694983	NA	FALSE
C16A11.5	0	17.6511	0	0	-1.11266	0.472446	NA	FALSE
C16A3.1	6.68931	12.608	0	5.41287	-1.07849	0.413117	0.93826	FALSE
C16A3.10	26.7572	42.8671	72.512	32.4772	0.512775	0.593381	0.989052	FALSE
C16A3.2	0	2.52159	14.5024	10.8257	1.90315	0.238499	NA	FALSE
C16A3.4	80.2717	100.864	101.517	92.0187	0.0853856	0.885426	0.999931	FALSE
C16A3.5	478.286	380.76	413.318	638.718	0.298464	0.414934	0.940028	FALSE
C16A3.6	157.199	83.2125	203.034	200.276	0.747712	0.09646	0.575432	FALSE
C16B8.3	0	20.1727	0	5.41287	-0.913785	0.573898	NA	FALSE
C16B8.4	20.0679	5.04318	79.7632	27.0643	1.88935	0.0535048	0.429486	FALSE
C16C10.1	0	32.7807	14.5024	0	-0.879599	0.574305	NA	FALSE
C16C10.2	46.8252	47.9102	43.5072	59.5415	0.123519	0.874319	0.999931	FALSE
C16C10.4	120.408	141.209	72.512	48.7158	-1.09558	0.0271085	0.294357	FALSE
C16C10.8	46.8252	52.9534	87.0144	102.844	0.892015	0.171541	0.738369	FALSE
C16C2.4	113.718	121.036	58.0096	54.1287	-1.02297	0.13729	0.671126	FALSE
C16C8.11	13.3786	5.04318	0	0	-1.57342	0.338042	NA	FALSE
C16C8.12	0	15.1295	0	0	-1.09089	0.488407	NA	FALSE
C16C8.16	16.7233	37.8239	7.2512	0	-2.23113	0.13548	NA	FALSE
C16C8.4	10.034	35.3023	14.5024	10.8257	-0.733124	0.59043	NA	FALSE
C16C8.5	23.4126	37.8239	36.256	21.6515	-0.0970457	0.92744	0.999931	FALSE
C16D9.4	20.0679	10.0864	50.7584	75.7801	1.83116	0.126859	NA	FALSE
C16D9.9	10.034	15.1295	21.7536	32.4772	0.799334	0.618707	NA	FALSE
C16E9.2	50.1698	10.0864	50.7584	21.6515	0.220211	0.844223	NA	FALSE
C16H3.3	387.98	186.598	377.062	292.295	0.218153	0.636603	0.993761	FALSE
C17C3.1	6.68931	17.6511	58.0096	37.8901	1.74978	0.0673113	0.479671	FALSE
C17D12.7	6.68931	10.0864	7.2512	5.41287	-0.269858	0.83552	NA	FALSE
C17E4.10	96.995	75.6477	79.7632	70.3672	-0.194459	0.79391	0.999931	FALSE
C17E4.11	13.3786	10.0864	7.2512	10.8257	-0.259703	0.838164	NA	FALSE
C17E4.19	117.063	52.9534	58.0096	64.9544	-0.446348	0.630953	0.992581	FALSE
C17E4.2	6.68931	0	0	10.8257	0.39327	0.81128	NA	FALSE
C17E4.20	200.679	148.774	145.024	221.927	0.095274	0.809991	0.999931	FALSE
C17E4.4	3.34466	20.1727	7.2512	0	-1.19338	0.440815	NA	FALSE
C17E4.6	66.8931	141.209	21.7536	48.7158	-1.44581	0.0412787	0.37353	FALSE
C17E7.13	13.3786	12.608	21.7536	5.41287	-0.00618804	0.996543	NA	FALSE
C17E7.4	23.4126	52.9534	0	0	-3.74024	0.00887346	NA	FALSE
C17E7.9	6.68931	17.6511	0	0	-2.18009	0.152567	NA	FALSE
C17F4.2	23.4126	17.6511	14.5024	5.41287	-0.791648	0.629894	NA	FALSE
C17F4.7	113.718	206.77	72.512	97.4316	-0.877386	0.277038	0.860075	FALSE
C17F4.8	0	2.52159	0	0	-0.141822	0.930367	NA	FALSE
C17G1.5	16.7233	10.0864	14.5024	27.0643	0.580701	0.60501	0.989052	FALSE
C17G10.1	50.1698	52.9534	36.256	5.41287	-1.26035	0.167295	0.728909	FALSE
C17G10.2	20.0679	55.475	21.7536	10.8257	-1.1118	0.281923	0.863547	FALSE
C17G10.6	6.68931	0	7.2512	0	0.055332	0.97306	NA	FALSE
C17G10.9	120.408	133.644	94.2656	189.45	0.17379	0.739013	0.999931	FALSE
C17H11.2	10.034	20.1727	7.2512	43.3029	0.617332	0.63699	NA	FALSE
C17H11.6	143.82	63.0398	108.768	119.083	0.140081	0.841972	0.999931	FALSE
C17H12.2	143.82	179.033	203.034	146.147	0.095567	0.836362	0.999931	FALSE
C18A11.1	20.0679	25.2159	7.2512	16.2386	-0.764839	0.623556	NA	FALSE
C18A11.3	30.1019	10.0864	7.2512	5.41287	-1.28286	0.40983	NA	FALSE
C18A3.1	6.68931	15.1295	14.5024	0	-0.511291	0.727623	NA	FALSE
C18A3.10	20.0679	10.0864	36.256	37.8901	1.13993	0.326611	NA	FALSE
C18A3.2	23.4126	35.3023	21.7536	16.2386	-0.568722	0.544121	0.981021	FALSE
C18A3.3	133.786	105.907	123.27	173.212	0.320867	0.486685	0.959617	FALSE
C18A3.9	36.7912	12.608	94.2656	70.3672	1.70006	0.00572168	0.119376	FALSE
C18B12.4	26.7572	35.3023	58.0096	32.4772	0.474352	0.613431	0.989052	FALSE
C18B12.6	30.1019	30.2591	65.2608	119.083	1.52616	0.0547906	0.434088	FALSE
C18B2.4	33.4466	37.8239	72.512	59.5415	0.813183	0.360917	0.91266	FALSE
C18B2.5	46.8252	70.6046	58.0096	54.1287	-0.0917694	0.937085	0.999931	FALSE
C18C4.5	160.543	100.864	246.541	221.927	0.816587	0.172189	0.739031	FALSE
C18D11.1	86.961	65.5614	7.2512	146.147	0.0306943	0.973272	1	FALSE
C18D11.3	26.7572	57.9966	7.2512	10.8257	-1.92309	0.0673359	0.479671	FALSE
C18D4.6	40.1359	22.6943	43.5072	37.8901	0.331972	0.74475	0.999931	FALSE
C18E3.3	6.68931	30.2591	14.5024	21.6515	-0.0299627	0.978816	1	FALSE
C18E3.4	0	0	0	5.41287	1.13045	0.492135	NA	FALSE
C18E3.5	6.68931	47.9102	7.2512	10.8257	-1.31979	0.278883	NA	FALSE
C18E3.9	26.7572	68.083	21.7536	43.3029	-0.495979	0.601165	0.989052	FALSE
C18E9.2	357.878	345.458	246.541	227.34	-0.564477	0.149229	0.691428	FALSE
C18E9.4	628.795	380.76	398.816	481.745	-0.18778	0.622717	0.991288	FALSE
C18E9.5	66.8931	40.3455	72.512	86.6058	0.515909	0.604965	0.989052	FALSE
C18E9.7	26.7572	5.04318	7.2512	16.2386	-0.322754	0.844647	NA	FALSE
C18E9.9	177.267	121.036	166.778	151.56	0.0785651	0.919145	0.999931	FALSE
C18F10.7	16.7233	65.5614	43.5072	27.0643	-0.235686	0.815632	0.999931	FALSE
C18H9.3	23.4126	22.6943	58.0096	5.41287	0.360145	0.748824	0.999931	FALSE
C18H9.6	6.68931	22.6943	0	0	-1.69194	0.292474	NA	FALSE
C23F12.4	60.2038	45.3886	21.7536	37.8901	-0.747741	0.437309	0.950526	FALSE
C23G10.2	254.194	201.727	94.2656	205.689	-0.572607	0.327577	0.891573	FALSE
C23G10.5	13.3786	5.04318	14.5024	21.6515	0.750822	0.608801	NA	FALSE
C23G10.7	23.4126	55.475	21.7536	5.41287	-1.43586	0.122782	0.640223	FALSE
C23G10.8	83.6164	85.7341	36.256	70.3672	-0.606867	0.362985	0.914113	FALSE
C23H3.2	16.7233	12.608	101.517	21.6515	1.7497	0.179129	NA	FALSE
C23H3.3	0	7.56477	7.2512	10.8257	0.931459	0.479098	NA	FALSE
C23H3.5	23.4126	30.2591	36.256	21.6515	0.0781632	0.938555	0.999931	FALSE
C23H3.9	107.029	63.0398	36.256	54.1287	-0.847919	0.443746	0.952155	FALSE
C23H4.2	20.0679	2.52159	21.7536	21.6515	0.664876	0.681178	NA	FALSE
C23H4.6	6.68931	2.52159	7.2512	16.2386	1.22475	0.281572	0.863547	FALSE
C23H4.8	13.3786	7.56477	21.7536	0	-0.0167576	0.991694	NA	FALSE
C23H5.8	96.995	37.8239	174.029	124.496	1.08135	0.192863	0.772892	FALSE
C24A1.3	43.4805	20.1727	36.256	10.8257	-0.419925	0.762742	NA	FALSE
C24A3.2	374.601	191.641	137.773	248.992	-0.531611	0.446724	0.953854	FALSE
C24A3.4	3.34466	7.56477	21.7536	32.4772	1.9231	0.103586	NA	FALSE
C24B5.4	90.3057	32.7807	65.2608	189.45	0.986534	0.288006	0.864569	FALSE
C24D10.4	73.5824	105.907	58.0096	92.0187	-0.24014	0.713249	0.999931	FALSE
C24D10.5	6.68931	15.1295	0	5.41287	-1.13103	0.490169	NA	FALSE
C24D10.6	123.752	133.644	36.256	92.0187	-0.933488	0.202431	0.786451	FALSE
C24F3.2	3.34466	12.608	0	0	-1.65954	0.295588	NA	FALSE
C24G6.2	53.5145	45.3886	58.0096	48.7158	0.0747729	0.94689	0.999931	FALSE
C24G6.8	107.029	105.907	181.28	216.515	0.887433	0.0630977	0.466729	FALSE
C24H10.1	30.1019	37.8239	0	37.8901	-0.692769	0.61303	NA	FALSE
C24H10.2	6.68931	0	7.2512	5.41287	0.54968	0.735842	NA	FALSE
C24H10.3	93.6504	35.3023	36.256	48.7158	-0.556075	0.535595	0.980052	FALSE
C24H11.5	36.7912	32.7807	29.0048	48.7158	0.16037	0.858959	0.999931	FALSE
C24H12.1	3.34466	0	0	10.8257	1.23447	0.392638	NA	FALSE
C24H12.4	46.8252	32.7807	43.5072	27.0643	-0.16332	0.821379	0.999931	FALSE
C24H12.5	26.7572	20.1727	0	0	-2.93861	0.0272481	0.295032	FALSE
C25A1.1	60.2038	37.8239	36.256	5.41287	-1.16925	0.183787	0.76	FALSE
C25A1.16	454.873	332.85	362.56	362.662	-0.112573	0.730136	0.999931	FALSE
C25A1.4	83.6164	128.601	65.2608	124.496	-0.136802	0.790201	0.999931	FALSE
C25A1.5	267.572	302.591	87.0144	156.973	-1.17253	0.0646752	0.473034	FALSE
C25A11.2	20.0679	22.6943	0	16.2386	-1.05353	0.387738	0.921109	FALSE
C25B8.8	26.7572	22.6943	21.7536	10.8257	-0.526234	0.730615	NA	FALSE
C25D7.10	66.8931	60.5182	65.2608	32.4772	-0.389228	0.601158	0.989052	FALSE
C25E10.12	43.4805	10.0864	14.5024	37.8901	-0.0277514	0.983166	NA	FALSE
C25F6.1	16.7233	25.2159	43.5072	10.8257	0.283876	0.787677	0.999931	FALSE
C25F6.7	86.961	35.3023	94.2656	102.844	0.641933	0.479578	0.959435	FALSE
C25F9.10	46.8252	27.7375	21.7536	16.2386	-0.83839	0.581986	NA	FALSE
C25F9.11	23.4126	7.56477	0	0	-2.13348	0.193454	NA	FALSE
C25F9.14	26.7572	5.04318	7.2512	0	-1.26369	0.427009	NA	FALSE
C25F9.6	36.7912	35.3023	7.2512	0	-2.39465	0.14449	NA	FALSE
C25G4.2	60.2038	45.3886	166.778	124.496	1.40242	0.0363769	0.346826	FALSE
C25G4.3	33.4466	32.7807	14.5024	10.8257	-1.21334	0.24051	0.823689	FALSE
C25G6.4	6.68931	0	0	0	-0.543457	0.732564	NA	FALSE
C25H3.12	36.7912	42.8671	50.7584	43.3029	0.201544	0.832195	0.999931	FALSE
C25H3.14	76.9271	47.9102	87.0144	32.4772	-0.0826465	0.919848	0.999931	FALSE
C25H3.17	86.961	98.3421	130.522	151.56	0.580317	0.378266	0.918961	FALSE
C25H3.3	6.68931	30.2591	36.256	43.3029	0.969314	0.331617	0.895722	FALSE
C25H3.4	36.7912	47.9102	21.7536	5.41287	-1.49468	0.186093	0.760988	FALSE
C25H3.7	53.5145	78.1693	50.7584	81.193	0.000627327	0.999377	1	FALSE
C25H3.8	56.8591	65.5614	29.0048	64.9544	-0.348042	0.692352	0.999931	FALSE
C25H3.9	314.398	234.508	253.792	216.515	-0.221578	0.598037	0.989052	FALSE
C26B2.7	76.9271	103.385	87.0144	70.3672	-0.204326	0.772525	0.999931	FALSE
C26B9.1	23.4126	10.0864	14.5024	16.2386	-0.078511	0.944431	NA	FALSE
C26B9.3	431.461	234.508	442.323	319.359	0.184676	0.719216	0.999931	FALSE
C26B9.5	56.8591	32.7807	21.7536	16.2386	-1.0747	0.451764	NA	FALSE
C26B9.6	13.3786	10.0864	21.7536	16.2386	0.486342	0.755882	NA	FALSE
C26B9.7	43.4805	35.3023	36.256	16.2386	-0.54082	0.712849	NA	FALSE
C26C6.9	96.995	63.0398	87.0144	59.5415	-0.140357	0.893955	0.999931	FALSE
C26D10.3	0	7.56477	7.2512	10.8257	0.757078	0.637064	NA	FALSE
C26D10.4	10.034	10.0864	14.5024	16.2386	0.451047	0.758218	NA	FALSE
C26D10.6	13.3786	10.0864	14.5024	10.8257	0.0331917	0.983861	NA	FALSE
C26E6.12	10.034	22.6943	43.5072	10.8257	0.581885	0.608924	NA	FALSE
C26F1.1	705.722	337.893	485.83	389.726	-0.248991	0.567616	0.987481	FALSE
C26F1.3	100.34	115.993	72.512	75.7801	-0.525147	0.384323	0.921033	FALSE
C27A12.2	80.2717	80.6909	50.7584	54.1287	-0.58751	0.41701	0.941547	FALSE
C27A12.6	6.68931	55.475	7.2512	5.41287	-1.7865	0.161805	0.719136	FALSE
C27A12.7	26.7572	47.9102	36.256	27.0643	-0.233701	0.788244	0.999931	FALSE
C27A12.9	6.68931	7.56477	7.2512	10.8257	0.246719	0.868124	NA	FALSE
C27A2.8	70.2378	63.0398	58.0096	27.0643	-0.627992	0.604044	NA	FALSE
C27A7.1	6.68931	5.04318	7.2512	5.41287	0.0591978	0.969404	NA	FALSE
C27A7.5	0	12.608	0	0	-1.48318	0.312787	NA	FALSE
C27A7.6	33.4466	35.3023	0	0	-3.34196	0.0277669	NA	FALSE
C27A7.8	46.8252	10.0864	0	5.41287	-2.15679	0.18869	NA	FALSE
C27B7.2	26.7572	27.7375	7.2512	27.0643	-0.541072	0.663085	NA	FALSE
C27B7.5	13.3786	40.3455	7.2512	10.8257	-1.25673	0.335215	NA	FALSE
C27B7.7	33.4466	12.608	21.7536	21.6515	-0.095448	0.943189	NA	FALSE
C27C12.1	6.68931	12.608	14.5024	5.41287	0.0189768	0.986887	1	FALSE
C27C12.3	3.34466	10.0864	0	0	-1.4888	0.351415	NA	FALSE
C27C12.4	40.1359	20.1727	14.5024	48.7158	0.10136	0.917733	0.999931	FALSE
C27C7.1	3.34466	30.2591	7.2512	0	-1.38651	0.398906	NA	FALSE
C27D8.3	43.4805	22.6943	29.0048	5.41287	-0.847968	0.535227	NA	FALSE
C27D8.4	10.034	17.6511	7.2512	16.2386	-0.181257	0.89408	NA	FALSE
C27D9.1	0	32.7807	0	0	-2.39334	0.12663	NA	FALSE
C27F2.1	33.4466	35.3023	65.2608	43.3029	0.538645	0.685624	NA	FALSE
C27F2.10	16.7233	52.9534	21.7536	10.8257	-0.991513	0.338744	0.902502	FALSE
C27F2.4	63.5485	90.7773	94.2656	102.844	0.335828	0.570824	0.987717	FALSE
C27F2.8	127.097	181.555	87.0144	54.1287	-1.11811	0.0400699	0.365755	FALSE
C27F2.9	56.8591	57.9966	87.0144	108.257	0.734223	0.293548	0.867113	FALSE
C27H5.2	6.68931	27.7375	21.7536	10.8257	-0.117864	0.941453	NA	FALSE
C27H6.8	30.1019	37.8239	58.0096	97.4316	1.13714	0.129019	0.654603	FALSE
C27H6.9	10.034	12.608	7.2512	0	-1.16732	0.419817	NA	FALSE
C28A5.1	3.34466	20.1727	21.7536	10.8257	0.331297	0.807462	NA	FALSE
C28A5.2	10.034	17.6511	0	21.6515	-0.248803	0.860171	NA	FALSE
C28C12.1	23.4126	17.6511	0	5.41287	-1.947	0.211438	NA	FALSE
C28C12.12	33.4466	68.083	0	10.8257	-2.58044	0.0214082	0.258545	FALSE
C28G1.5	0	5.04318	7.2512	43.3029	1.93468	0.237456	NA	FALSE
C28H8.3	73.5824	108.428	65.2608	86.6058	-0.24992	0.690951	0.999931	FALSE
C28H8.4	304.364	234.508	224.787	378.901	0.177985	0.655332	0.998981	FALSE
C29A12.1	3.34466	27.7375	7.2512	5.41287	-1.03698	0.452514	NA	FALSE
C29A12.6	80.2717	65.5614	65.2608	86.6058	0.0330163	0.975833	1	FALSE
C29E4.12	204.024	259.724	261.043	292.295	0.250209	0.518887	0.972366	FALSE
C29E4.13	30.1019	32.7807	7.2512	21.6515	-0.946497	0.380143	0.919962	FALSE
C29E4.15	130.442	141.209	130.522	162.386	0.102427	0.870151	0.999931	FALSE
C29F3.7	10.034	22.6943	0	0	-1.58036	0.293738	NA	FALSE
C29F5.1	193.99	128.601	108.768	97.4316	-0.629575	0.463038	0.955955	FALSE
C29F7.10	3.34466	7.56477	0	0	-1.10577	0.501554	NA	FALSE
C29F7.2	6.68931	7.56477	7.2512	16.2386	0.681655	0.532532	0.977865	FALSE
C29F7.3	301.019	264.767	253.792	265.23	-0.123171	0.806802	0.999931	FALSE
C29F9.1	13.3786	22.6943	0	37.8901	0.0766705	0.954527	NA	FALSE
C29F9.2	53.5145	25.2159	7.2512	16.2386	-1.40644	0.369837	NA	FALSE
C29H12.2	150.509	148.774	137.773	102.844	-0.31765	0.5482	0.981098	FALSE
C29H12.6	143.82	78.1693	72.512	43.3029	-0.911831	0.328781	0.8919	FALSE
C30A5.16	13.3786	25.2159	36.256	5.41287	0.0198082	0.990019	NA	FALSE
C30A5.3	147.165	196.684	72.512	92.0187	-1.01997	0.0869027	0.54466	FALSE
C30B5.2	170.577	146.252	123.27	102.844	-0.477675	0.391677	0.924044	FALSE
C30B5.4	137.131	181.555	79.7632	59.5415	-1.17341	0.029765	0.307062	FALSE
C30F12.1	6.68931	20.1727	7.2512	5.41287	-0.846881	0.573127	NA	FALSE
C30F12.2	0	22.6943	7.2512	5.41287	-0.629583	0.670482	NA	FALSE
C30F12.4	6.68931	78.1693	0	0	-3.67284	0.0107583	NA	FALSE
C30F12.5	20.0679	27.7375	7.2512	21.6515	-0.598998	0.658775	NA	FALSE
C30G12.1	16.7233	12.608	21.7536	10.8257	0.0627651	0.969006	NA	FALSE
C30G12.4	23.4126	15.1295	29.0048	43.3029	0.707751	0.641361	NA	FALSE
C30G12.6	0	12.608	0	0	-1.44771	0.358164	NA	FALSE
C30G4.4	6.68931	12.608	7.2512	0	-0.978367	0.531958	NA	FALSE
C30H6.7	93.6504	68.083	108.768	156.973	0.698637	0.28678	0.864433	FALSE
C30H6.8	46.8252	30.2591	50.7584	92.0187	0.841849	0.33324	0.896264	FALSE
C30H6.9	33.4466	22.6943	36.256	43.3029	0.481853	0.574867	0.988107	FALSE
C30H7.2	113.718	100.864	145.024	162.386	0.499886	0.430359	0.947544	FALSE
C31B8.7	10.034	5.04318	36.256	10.8257	1.1664	0.464614	NA	FALSE
C31C9.2	20.0679	22.6943	36.256	10.8257	0.0976743	0.885424	0.999931	FALSE
C31C9.7	0	25.2159	0	5.41287	-1.29581	0.402117	NA	FALSE
C31E10.5	13.3786	25.2159	21.7536	5.41287	-0.493101	0.637142	0.993761	FALSE
C31E10.6	23.4126	7.56477	29.0048	32.4772	0.875064	0.443055	0.952155	FALSE
C31G12.1	0	2.52159	0	0	-0.135657	0.934311	NA	FALSE
C31H2.14	127.097	133.644	101.517	102.844	-0.352809	0.688577	0.999931	FALSE
C31H2.4	0	2.52159	0	0	-0.111252	0.941676	NA	FALSE
C31H5.4	1374.65	920.381	1058.68	860.646	-0.256334	0.406811	0.932924	FALSE
C31H5.5	43.4805	47.9102	21.7536	5.41287	-1.56087	0.232482	NA	FALSE
C31H5.7	6.68931	5.04318	0	5.41287	-0.554491	0.734755	NA	FALSE
C32B5.18	40.1359	22.6943	14.5024	37.8901	-0.179424	0.844287	0.999931	FALSE
C32B5.7	10.034	10.0864	21.7536	5.41287	0.312451	0.812047	NA	FALSE
C32C4.1	16.7233	10.0864	7.2512	5.41287	-0.801071	0.531082	NA	FALSE
C32D5.10	36.7912	65.5614	36.256	21.6515	-0.788005	0.379366	0.919231	FALSE
C32D5.11	43.4805	50.4318	14.5024	21.6515	-1.22633	0.195796	0.776889	FALSE
C32D5.12	96.995	85.7341	159.526	75.7801	0.326682	0.654726	0.998707	FALSE
C32D5.3	107.029	68.083	87.0144	54.1287	-0.309318	0.680198	0.999931	FALSE
C32D5.6	40.1359	15.1295	21.7536	5.41287	-0.838442	0.597319	NA	FALSE
C32D5.7	23.4126	2.52159	21.7536	59.5415	1.36325	0.33659	NA	FALSE
C32D5.8	324.432	209.292	224.787	276.056	-0.0825465	0.860396	0.999931	FALSE
C32E12.4	247.505	158.86	181.28	200.276	-0.0940551	0.889428	0.999931	FALSE
C32E8.5	53.5145	158.86	116.019	92.0187	-0.0466496	0.940968	0.999931	FALSE
C32E8.9	33.4466	45.3886	7.2512	21.6515	-1.24767	0.289298	NA	FALSE
C32F10.4	86.961	55.475	116.019	86.6058	0.464567	0.595648	0.989052	FALSE
C32F10.8	53.5145	57.9966	65.2608	70.3672	0.255272	0.763345	0.999931	FALSE
C33A11.2	10.034	12.608	43.5072	16.2386	1.20086	0.249372	0.834296	FALSE
C33A12.1	240.815	184.076	159.526	227.34	-0.119691	0.798097	0.999931	FALSE
C33A12.3	110.374	131.123	174.029	135.322	0.335365	0.55332	0.982652	FALSE
C33A12.4	324.432	201.727	145.024	129.909	-0.91701	0.195655	0.776889	FALSE
C33B4.4	36.7912	25.2159	29.0048	37.8901	0.085532	0.941043	NA	FALSE
C33C12.10	107.029	60.5182	108.768	92.0187	0.250403	0.718323	0.999931	FALSE
C33D9.13	130.442	126.08	181.28	173.212	0.458683	0.293972	0.867958	FALSE
C33D9.6	107.029	50.4318	79.7632	146.147	0.521726	0.438823	0.950526	FALSE
C33D9.8	6.68931	10.0864	14.5024	21.6515	0.773494	0.629257	NA	FALSE
C33E10.8	6.68931	2.52159	0	16.2386	0.500782	0.760306	NA	FALSE
C33F10.14	43.4805	50.4318	79.7632	32.4772	0.210581	0.779973	0.999931	FALSE
C33F10.4	6.68931	20.1727	7.2512	0	-1.31157	0.392811	NA	FALSE
C33G3.4	13.3786	2.52159	14.5024	27.0643	1.38584	0.103469	0.592869	FALSE
C33G3.6	53.5145	30.2591	43.5072	5.41287	-0.745881	0.462271	0.955955	FALSE
C33H5.13	284.296	186.598	340.806	276.056	0.375358	0.495719	0.961447	FALSE
C33H5.8	26.7572	27.7375	21.7536	16.2386	-0.476503	0.643822	0.995249	FALSE
C34B2.10	274.262	267.289	268.294	194.863	-0.232348	0.572423	0.988107	FALSE
C34B2.11	36.7912	37.8239	7.2512	16.2386	-1.35476	0.374664	NA	FALSE
C34B2.5	46.8252	45.3886	29.0048	16.2386	-0.965915	0.269927	0.852639	FALSE
C34B2.6	40.1359	40.3455	65.2608	54.1287	0.520402	0.543655	0.981021	FALSE
C34B2.8	267.572	184.076	261.043	308.533	0.338376	0.422053	0.945929	FALSE
C34B2.9	26.7572	37.8239	108.768	119.083	1.67578	0.0793667	0.522297	FALSE
C34B7.2	26.7572	45.3886	14.5024	27.0643	-0.69413	0.520055	0.972366	FALSE
C34C12.2	20.0679	37.8239	29.0048	10.8257	-0.521478	0.584301	0.989052	FALSE
C34C12.4	93.6504	68.083	94.2656	146.147	0.555794	0.428946	0.947544	FALSE
C34C12.6	113.718	55.475	94.2656	113.67	0.279707	0.732209	0.999931	FALSE
C34C12.8	30.1019	27.7375	36.256	16.2386	-0.158865	0.877157	0.999931	FALSE
C34C6.3	30.1019	10.0864	14.5024	10.8257	-0.539206	0.737929	NA	FALSE
C34C6.4	6.68931	15.1295	7.2512	21.6515	0.342337	0.790597	NA	FALSE
C34D10.1	53.5145	57.9966	130.522	113.67	1.07	0.140878	0.6801	FALSE
C34D4.1	56.8591	45.3886	79.7632	37.8901	0.156486	0.880845	0.999931	FALSE
C34D4.4	183.956	151.295	166.778	156.973	-0.0495603	0.923991	0.999931	FALSE
C34E10.10	33.4466	73.1261	65.2608	59.5415	0.199143	0.75926	0.999931	FALSE
C34E11.2	3.34466	25.2159	36.256	21.6515	0.749948	0.624178	NA	FALSE
C34E11.4	3.34466	12.608	14.5024	10.8257	0.414922	0.796612	NA	FALSE
C34E7.4	43.4805	42.8671	58.0096	64.9544	0.501622	0.427418	0.947544	FALSE
C34F6.10	40.1359	12.608	29.0048	27.0643	0.0753534	0.946726	0.999931	FALSE
C34F6.11	3.34466	7.56477	14.5024	54.1287	2.02294	0.172611	NA	FALSE
C34F6.5	13.3786	7.56477	7.2512	16.2386	0.11351	0.941407	NA	FALSE
C34F6.7	20.0679	17.6511	43.5072	21.6515	0.691649	0.484909	0.959617	FALSE
C34F6.9	20.0679	22.6943	21.7536	27.0643	0.163748	0.883498	NA	FALSE
C34H4.5	0	2.52159	0	5.41287	0.593307	0.716274	NA	FALSE
C35A11.2	56.8591	30.2591	21.7536	75.7801	0.14115	0.90681	NA	FALSE
C35A5.11	1401.41	784.215	703.366	974.316	-0.375801	0.364684	0.915385	FALSE
C35A5.5	26.7572	10.0864	21.7536	32.4772	0.417889	0.785503	NA	FALSE
C35A5.8	63.5485	68.083	58.0096	37.8901	-0.445942	0.553805	0.982652	FALSE
C35B1.2	56.8591	60.5182	29.0048	16.2386	-1.29126	0.148446	0.690425	FALSE
C35B1.5	421.427	279.897	406.067	449.268	0.285662	0.50506	0.968962	FALSE
C35B8.3	16.7233	15.1295	7.2512	16.2386	-0.345528	0.803275	NA	FALSE
C35C5.10	60.2038	22.6943	43.5072	27.0643	-0.237938	0.857603	NA	FALSE
C35C5.3	120.408	148.774	188.531	151.56	0.318969	0.513875	0.971397	FALSE
C35D10.1	180.611	148.774	203.034	259.818	0.491821	0.263843	0.849335	FALSE
C35D10.10	107.029	85.7341	108.768	102.844	0.131006	0.830224	0.999931	FALSE
C35D10.12	30.1019	27.7375	0	27.0643	-0.846365	0.590935	NA	FALSE
C35D10.17	147.165	118.515	224.787	146.147	0.460062	0.40565	0.9326	FALSE
C35D10.5	23.4126	12.608	50.7584	10.8257	0.633327	0.601254	NA	FALSE
C35D10.6	46.8252	52.9534	14.5024	21.6515	-1.31438	0.147685	0.689924	FALSE
C35D10.7	16.7233	25.2159	7.2512	0	-1.91166	0.144002	0.686735	FALSE
C35D10.8	6.68931	5.04318	0	0	-1.32187	0.408393	NA	FALSE
C35E7.10	0	5.04318	0	0	-0.548155	0.73897	NA	FALSE
C35E7.11	46.8252	45.3886	14.5024	27.0643	-1.00708	0.476743	NA	FALSE
C35E7.4	100.34	83.2125	79.7632	64.9544	-0.340589	0.719598	0.999931	FALSE
C35E7.5	16.7233	30.2591	36.256	43.3029	0.724977	0.236985	0.820185	FALSE
C35E7.6	10.034	7.56477	0	10.8257	-0.442578	0.771027	NA	FALSE
C35E7.8	0	15.1295	0	0	-1.36631	0.406175	NA	FALSE
C36A4.4	6.68931	22.6943	0	0	-2.3437	0.133541	NA	FALSE
C36B1.14	163.888	168.947	58.0096	92.0187	-1.0907	0.0264389	0.289767	FALSE
C36B7.3	6.68931	0	7.2512	0	0.133541	0.929054	NA	FALSE
C36B7.6	50.1698	32.7807	65.2608	54.1287	0.513707	0.427689	0.947544	FALSE
C36E6.1	10.034	17.6511	29.0048	59.5415	1.54116	0.0765996	0.513389	FALSE
C36E6.2	26.7572	27.7375	43.5072	48.7158	0.714361	0.377577	0.918707	FALSE
C36E8.1	36.7912	70.6046	43.5072	54.1287	-0.133941	0.857634	0.999931	FALSE
C36E8.4	40.1359	25.2159	36.256	32.4772	0.0557083	0.957681	0.999931	FALSE
C37A2.7	5341.41	3681.52	5300.63	4573.87	0.129548	0.573017	0.988107	FALSE
C37A2.8	130.442	95.8205	43.5072	129.909	-0.33247	0.580592	0.988107	FALSE
C37A5.7	0	0	7.2512	5.41287	1.72792	0.294103	NA	FALSE
C37C3.1	23.4126	47.9102	0	10.8257	-2.11843	0.075297	0.509553	FALSE
C37C3.2	244.16	143.731	188.531	189.45	-0.0327149	0.950395	0.999931	FALSE
C37E2.2	96.995	57.9966	94.2656	113.67	0.405997	0.582827	0.989052	FALSE
C37H5.13	66.8931	37.8239	58.0096	59.5415	0.157445	0.85271	0.999931	FALSE
C37H5.5	66.8931	110.95	50.7584	16.2386	-1.397	0.0384482	0.357182	FALSE
C38C10.6	93.6504	55.475	36.256	32.4772	-1.03871	0.390431	NA	FALSE
C38C3.4	13.3786	15.1295	7.2512	16.2386	-0.222522	0.892543	NA	FALSE
C38D4.4	6.68931	50.4318	0	5.41287	-2.35871	0.0951801	NA	FALSE
C38D4.9	43.4805	20.1727	21.7536	21.6515	-0.487469	0.657739	0.999498	FALSE
C38H2.2	247.505	168.947	195.782	216.515	-0.0148274	0.981681	1	FALSE
C38H2.3	36.7912	35.3023	50.7584	37.8901	0.227154	0.858171	NA	FALSE
C39B10.7	6.68931	5.04318	0	10.8257	-0.00542417	0.997059	NA	FALSE
C39B5.2	50.1698	37.8239	123.27	119.083	1.40981	0.0297371	0.307062	FALSE
C39B5.6	13.3786	17.6511	7.2512	0	-1.39291	0.39337	NA	FALSE
C39D10.2	3.34466	15.1295	0	10.8257	-0.503679	0.747483	NA	FALSE
C39D10.3	30.1019	12.608	14.5024	10.8257	-0.637761	0.664938	NA	FALSE
C39D10.5	26.7572	17.6511	14.5024	5.41287	-0.961276	0.516343	NA	FALSE
C39D10.7	33.4466	148.774	0	10.8257	-3.35931	0.00874956	0.155218	FALSE
C39E9.11	123.752	176.511	58.0096	81.193	-1.06079	0.0731713	0.503303	FALSE
C39E9.12	10.034	32.7807	0	0	-2.82924	0.0218667	0.260782	FALSE
C39F7.5	6.68931	10.0864	65.2608	21.6515	1.99706	0.0940718	NA	FALSE
C39H7.4	43.4805	45.3886	50.7584	16.2386	-0.40114	0.776137	NA	FALSE
C40A11.10	16.7233	17.6511	14.5024	10.8257	-0.358883	0.71261	0.999931	FALSE
C40A11.2	13.3786	7.56477	36.256	37.8901	1.69682	0.0394002	0.362805	FALSE
C40A11.3	3.34466	10.0864	29.0048	64.9544	2.46213	0.00977701	0.167172	FALSE
C40A11.4	33.4466	35.3023	58.0096	59.5415	0.748657	0.227307	0.809392	FALSE
C40A11.6	23.4126	17.6511	14.5024	5.41287	-0.88813	0.390508	0.924034	FALSE
C40H1.7	10.034	12.608	0	10.8257	-0.612129	0.709769	NA	FALSE
C41A3.1	23.4126	12.608	0	0	-2.40335	0.140492	NA	FALSE
C41D11.3	43.4805	47.9102	43.5072	16.2386	-0.590635	0.525488	0.973684	FALSE
C41D11.9	20.0679	25.2159	7.2512	32.4772	-0.101526	0.914742	0.999931	FALSE
C41G7.3	30.1019	65.5614	7.2512	10.8257	-2.05096	0.0853116	0.539533	FALSE
C41G7.9	826.13	564.836	783.13	849.82	0.231222	0.519358	0.972366	FALSE
C41H7.3	3.34466	7.56477	29.0048	10.8257	1.50056	0.195045	0.776889	FALSE
C41H7.4	33.4466	32.7807	65.2608	48.7158	0.735471	0.303496	0.876412	FALSE
C41H7.5	6.68931	0	7.2512	0	0.0865321	0.957469	NA	FALSE
C41H7.6	20.0679	37.8239	50.7584	59.5415	0.869854	0.230184	0.814595	FALSE
C42C1.11	36.7912	55.475	43.5072	48.7158	-0.0120325	0.989181	1	FALSE
C42C1.12	96.995	100.864	65.2608	64.9544	-0.578008	0.339448	0.902502	FALSE
C42C1.13	20.0679	20.1727	7.2512	21.6515	-0.382731	0.745543	NA	FALSE
C42C1.2	26.7572	12.608	0	5.41287	-1.52691	0.34491	NA	FALSE
C42C1.4	13.3786	30.2591	43.5072	16.2386	0.350876	0.763935	NA	FALSE
C42C1.8	23.4126	70.6046	0	5.41287	-3.12348	0.0179906	0.23769	FALSE
C42D4.1	3.34466	37.8239	0	0	-2.56279	0.11317	NA	FALSE
C42D4.18	40.1359	22.6943	21.7536	0	-1.36863	0.260542	NA	FALSE
C42D4.2	0	2.52159	0	5.41287	0.717633	0.642201	NA	FALSE
C42D8.1	40.1359	45.3886	29.0048	48.7158	-0.139805	0.899942	NA	FALSE
C43E11.12	100.34	63.0398	36.256	70.3672	-0.555527	0.483998	0.959617	FALSE
C43E11.9	130.442	80.6909	58.0096	81.193	-0.552107	0.331449	0.895722	FALSE
C43H6.3	80.2717	50.4318	50.7584	54.1287	-0.296101	0.728596	0.999931	FALSE
C43H6.4	50.1698	45.3886	43.5072	43.3029	-0.123726	0.869024	0.999931	FALSE
C43H6.6	66.8931	35.3023	50.7584	75.7801	0.26032	0.825997	0.999931	FALSE
C44B11.6	90.3057	83.2125	72.512	124.496	0.164211	0.853743	0.999931	FALSE
C44B12.3	10.034	5.04318	7.2512	5.41287	-0.197168	0.904333	NA	FALSE
C44B7.11	26.7572	30.2591	50.7584	37.8901	0.567359	0.54852	0.981098	FALSE
C44B7.12	33.4466	60.5182	21.7536	10.8257	-1.39694	0.173491	0.741679	FALSE
C44B7.2	60.2038	32.7807	50.7584	16.2386	-0.46799	0.545708	0.981098	FALSE
C44B7.5	13.3786	12.608	0	0	-2.02593	0.212509	NA	FALSE
C44B7.7	60.2038	27.7375	50.7584	37.8901	-0.00798319	0.994237	1	FALSE
C44B9.3	6.68931	47.9102	7.2512	0	-2.23547	0.0741864	0.506837	FALSE
C44C1.1	237.471	108.428	311.802	254.405	0.704066	0.12937	0.654603	FALSE
C44C10.4	6.68931	2.52159	7.2512	0	-0.166121	0.907973	NA	FALSE
C44E12.1	90.3057	45.3886	29.0048	75.7801	-0.342531	0.754369	0.999931	FALSE
C44E4.1	103.684	85.7341	159.526	146.147	0.669172	0.247824	0.83182	FALSE
C44E4.4	237.471	242.073	166.778	227.34	-0.264455	0.484676	0.959617	FALSE
C44E4.5	36.7912	12.608	0	10.8257	-1.60131	0.247153	NA	FALSE
C44F1.1	10.034	0	0	0	-0.989803	0.547416	NA	FALSE
C44H4.4	30.1019	32.7807	14.5024	27.0643	-0.50727	0.570586	0.987717	FALSE
C44H9.6	3.34466	2.52159	7.2512	10.8257	1.02729	0.524655	NA	FALSE
C44H9.7	76.9271	68.083	130.522	119.083	0.744529	0.291132	0.865856	FALSE
C45B11.6	16.7233	20.1727	7.2512	75.7801	1.08363	0.287811	0.864569	FALSE
C45B2.6	33.4466	22.6943	29.0048	10.8257	-0.474519	0.686536	NA	FALSE
C45E5.1	23.4126	15.1295	7.2512	0	-1.77101	0.25779	NA	FALSE
C45G3.3	6.68931	5.04318	7.2512	5.41287	0.0723258	0.962618	NA	FALSE
C45G7.4	13.3786	0	7.2512	5.41287	-0.0169251	0.991406	NA	FALSE
C45G9.13	13.3786	10.0864	7.2512	10.8257	-0.295871	0.854978	NA	FALSE
C45G9.2	3.34466	27.7375	21.7536	10.8257	0.0174636	0.987286	1	FALSE
C45G9.5	53.5145	65.5614	79.7632	81.193	0.404273	0.591986	0.989052	FALSE
C45G9.6	36.7912	12.608	21.7536	0	-0.91071	0.566213	NA	FALSE
C45G9.7	66.8931	27.7375	123.27	151.56	1.49622	0.0266189	0.290667	FALSE
C45H4.14	3.34466	37.8239	0	0	-2.84237	0.0567625	NA	FALSE
C46A5.5	30.1019	40.3455	0	5.41287	-2.67842	0.0580407	NA	FALSE
C46A5.6	16.7233	22.6943	7.2512	5.41287	-1.29041	0.350101	NA	FALSE
C46C11.2	6.68931	2.52159	7.2512	10.8257	0.796594	0.559031	NA	FALSE
C46C11.3	117.063	63.0398	108.768	59.5415	-0.114078	0.896815	0.999931	FALSE
C46C11.4	0	5.04318	7.2512	5.41287	0.844033	0.569014	NA	FALSE
C46C2.2	224.092	115.993	232.038	129.909	0.0814322	0.871228	0.999931	FALSE
C46C2.7	46.8252	25.2159	36.256	32.4772	-0.0661009	0.947612	0.999931	FALSE
C46F11.4	73.5824	93.2989	101.517	48.7158	-0.168928	0.809617	0.999931	FALSE
C46F11.5	50.1698	63.0398	21.7536	59.5415	-0.419018	0.612517	0.989052	FALSE
C46F11.6	46.8252	30.2591	65.2608	75.7801	0.805049	0.391108	0.924044	FALSE
C46G7.2	133.786	100.864	108.768	162.386	0.193209	0.806999	0.999931	FALSE
C46H11.10	10.034	10.0864	0	5.41287	-1.14372	0.474135	NA	FALSE
C46H11.2	6.68931	12.608	0	0	-1.92744	0.21673	NA	FALSE
C46H3.2	53.5145	50.4318	65.2608	48.7158	0.118057	0.86432	0.999931	FALSE
C47B2.2	20.0679	63.0398	7.2512	10.8257	-1.87641	0.0620171	0.464204	FALSE
C47B2.9	56.8591	12.608	29.0048	27.0643	-0.279448	0.810099	NA	FALSE
C47D12.2	53.5145	118.515	72.512	81.193	-0.163679	0.815821	0.999931	FALSE
C47D12.4	0	2.52159	7.2512	0	0.856173	0.553291	0.982652	FALSE
C47E12.13	6.68931	2.52159	0	5.41287	-0.2136	0.872053	0.999931	FALSE
C47E12.2	43.4805	90.7773	29.0048	27.0643	-1.18041	0.181094	0.757057	FALSE
C47E12.3	26.7572	73.1261	36.256	32.4772	-0.517659	0.560518	0.983693	FALSE
C47E12.7	50.1698	57.9966	94.2656	92.0187	0.748524	0.249246	0.834296	FALSE
C47E8.4	70.2378	95.8205	58.0096	48.7158	-0.623726	0.315813	0.882736	FALSE
C47F8.1	0	5.04318	0	5.41287	0.150328	0.92427	NA	FALSE
C47F8.7	23.4126	20.1727	36.256	37.8901	0.65144	0.585519	0.989052	FALSE
C47G2.3	46.8252	52.9534	50.7584	48.7158	-0.0118347	0.988802	1	FALSE
C47G2.4	33.4466	52.9534	43.5072	21.6515	-0.404821	0.673227	0.999931	FALSE
C48B4.10	6.68931	30.2591	0	21.6515	-0.587262	0.686855	NA	FALSE
C48B4.11	3.34466	52.9534	0	5.41287	-2.25386	0.103053	0.592869	FALSE
C48B4.3	150.509	83.2125	137.773	119.083	0.11831	0.885523	0.999931	FALSE
C48B4.6	43.4805	25.2159	36.256	5.41287	-0.662111	0.609416	NA	FALSE
C48B4.7	43.4805	113.472	0	43.3029	-1.61213	0.114739	0.619707	FALSE
C48B4.8	3.34466	10.0864	0	0	-1.17573	0.472397	NA	FALSE
C48B4.9	6.68931	95.8205	0	0	-3.84746	0.00655899	0.12872	FALSE
C48B6.10	1742.57	1505.39	1131.19	1001.38	-0.603324	0.0448862	0.390385	FALSE
C48B6.2	66.8931	63.0398	43.5072	70.3672	-0.157949	0.81679	0.999931	FALSE
C48B6.3	133.786	133.644	65.2608	119.083	-0.498398	0.410192	0.935362	FALSE
C48B6.9	73.5824	63.0398	65.2608	64.9544	-0.0709737	0.929794	0.999931	FALSE
C48D1.1	16.7233	2.52159	0	5.41287	-1.05399	0.47097	NA	FALSE
C48D1.5	13.3786	20.1727	7.2512	16.2386	-0.425918	0.755291	NA	FALSE
C48E7.1	1702.43	1028.81	1653.27	2073.13	0.445631	0.200561	0.78524	FALSE
C48E7.6	36.7912	12.608	29.0048	16.2386	-0.146579	0.91859	NA	FALSE
C49A1.10	96.995	70.6046	58.0096	97.4316	-0.111377	0.909361	0.999931	FALSE
C49A9.10	50.1698	50.4318	21.7536	27.0643	-0.948658	0.29001	0.865524	FALSE
C49A9.5	3.34466	12.608	0	10.8257	-0.298241	0.853407	NA	FALSE
C49A9.6	63.5485	30.2591	36.256	48.7158	-0.134176	0.900273	0.999931	FALSE
C49C3.10	0	2.52159	0	10.8257	1.02597	0.5332	NA	FALSE
C49C3.15	23.4126	35.3023	58.0096	37.8901	0.626092	0.501136	0.965674	FALSE
C49C3.21	26.7572	17.6511	36.256	5.41287	-0.127493	0.93669	NA	FALSE
C49C3.4	6.68931	17.6511	7.2512	0	-1.05582	0.513109	NA	FALSE
C49C3.6	56.8591	45.3886	0	27.0643	-1.59378	0.084402	0.536074	FALSE
C49C3.7	50.1698	45.3886	14.5024	54.1287	-0.4012	0.636204	0.993761	FALSE
C49C3.8	60.2038	57.9966	65.2608	64.9544	0.129524	0.862759	0.999931	FALSE
C49C3.9	3.34466	2.52159	14.5024	5.41287	1.06794	0.50928	NA	FALSE
C49F5.3	10.034	20.1727	14.5024	5.41287	-0.533019	0.693152	NA	FALSE
C49F5.6	36.7912	20.1727	0	0	-3.31127	0.0195482	NA	FALSE
C49F5.8	16.7233	0	14.5024	10.8257	0.338646	0.836392	NA	FALSE
C49F8.3	36.7912	50.4318	50.7584	32.4772	-0.102082	0.935228	NA	FALSE
C49H3.3	521.766	403.455	224.787	351.836	-0.656006	0.0648614	0.473034	FALSE
C49H3.4	10.034	37.8239	14.5024	21.6515	-0.347719	0.754722	0.999931	FALSE
C49H3.6	60.2038	60.5182	79.7632	43.3029	0.00457664	0.994503	1	FALSE
C50B6.3	53.5145	88.2557	21.7536	43.3029	-1.02701	0.198206	0.782358	FALSE
C50B6.9	60.2038	40.3455	7.2512	32.4772	-1.16671	0.277741	0.860389	FALSE
C50B8.1	187.301	186.598	123.27	167.799	-0.346651	0.500634	0.965299	FALSE
C50B8.4	110.374	80.6909	50.7584	48.7158	-0.899339	0.364955	0.915385	FALSE
C50B8.6	66.8931	40.3455	14.5024	37.8901	-0.902898	0.514952	NA	FALSE
C50C3.1	10.034	25.2159	0	0	-2.55777	0.0942149	NA	FALSE
C50D2.2	26.7572	12.608	14.5024	10.8257	-0.519045	0.747327	NA	FALSE
C50D2.5	341.155	297.548	261.043	211.102	-0.436032	0.212113	0.793407	FALSE
C50D2.6	16.7233	7.56477	43.5072	5.41287	0.754861	0.60863	NA	FALSE
C50D2.7	33.4466	52.9534	43.5072	75.7801	0.442095	0.577767	0.988107	FALSE
C50D2.8	3.34466	17.6511	14.5024	10.8257	0.185054	0.886006	NA	FALSE
C50D2.9	20.0679	27.7375	7.2512	21.6515	-0.605761	0.606151	NA	FALSE
C50E3.11	10.034	7.56477	0	0	-1.65376	0.310311	NA	FALSE
C50E3.12	6.68931	40.3455	0	0	-2.97794	0.0475889	NA	FALSE
C50E3.13	13.3786	20.1727	0	0	-2.50669	0.109781	NA	FALSE
C50E3.5	23.4126	17.6511	7.2512	5.41287	-1.36648	0.290103	NA	FALSE
C50F2.2	16.7233	57.9966	14.5024	21.6515	-0.922427	0.315955	0.882736	FALSE
C50F2.3	50.1698	35.3023	43.5072	27.0643	-0.261465	0.729395	0.999931	FALSE
C50F2.4	311.053	189.119	188.531	173.212	-0.454413	0.447877	0.953854	FALSE
C50F4.12	6.68931	5.04318	21.7536	5.41287	0.901922	0.516181	NA	FALSE
C50F4.16	26.7572	32.7807	21.7536	27.0643	-0.257628	0.800908	0.999931	FALSE
C50F4.4	23.4126	17.6511	7.2512	21.6515	-0.391137	0.736113	NA	FALSE
C50F4.6	441.495	295.026	275.546	232.753	-0.526479	0.115356	0.619707	FALSE
C50F4.9	6.68931	2.52159	0	5.41287	-0.355355	0.824237	NA	FALSE
C50F7.6	63.5485	32.7807	14.5024	10.8257	-1.69016	0.193256	NA	FALSE
C51E3.10	36.7912	27.7375	65.2608	64.9544	0.933029	0.312149	0.880013	FALSE
C51E3.6	16.7233	12.608	7.2512	16.2386	-0.26451	0.86445	NA	FALSE
C51E3.9	26.7572	17.6511	36.256	5.41287	-0.121614	0.938518	NA	FALSE
C52A10.3	0	2.52159	0	0	-0.0855172	0.956864	NA	FALSE
C52B9.4	147.165	98.3421	319.053	243.579	1.17211	0.0170991	0.22994	FALSE
C52B9.8	190.645	131.123	174.029	140.734	-0.0307189	0.949017	0.999931	FALSE
C52D10.12	53.5145	27.7375	29.0048	10.8257	-0.939796	0.425585	NA	FALSE
C52D10.3	33.4466	27.7375	87.0144	70.3672	1.2204	0.260899	0.8475	FALSE
C52E12.1	60.2038	78.1693	29.0048	32.4772	-1.08636	0.190835	0.771694	FALSE
C52E2.4	6.68931	2.52159	7.2512	0	-0.243265	0.881246	NA	FALSE
C52G5.2	334.466	201.727	282.797	270.643	0.0375716	0.951953	0.999931	FALSE
C53A3.2	10.034	0	36.256	21.6515	2.10638	0.103823	0.593815	FALSE
C53A5.13	3.34466	0	14.5024	10.8257	1.51706	0.356124	NA	FALSE
C53A5.16	16.7233	17.6511	0	0	-2.49571	0.110143	NA	FALSE
C53A5.17	10.034	10.0864	14.5024	10.8257	0.277984	0.815996	NA	FALSE
C53A5.2	1234.18	822.039	1319.72	1228.72	0.305544	0.408263	0.934814	FALSE
C53A5.6	13.3786	7.56477	29.0048	48.7158	1.63636	0.179516	NA	FALSE
C53B4.3	26.7572	17.6511	79.7632	70.3672	1.62278	0.08446	0.536074	FALSE
C53B4.4	53.5145	65.5614	36.256	59.5415	-0.281488	0.730186	0.999931	FALSE
C53C11.2	13.3786	0	7.2512	5.41287	-0.0323365	0.983492	NA	FALSE
C53C11.5	13.3786	7.56477	21.7536	16.2386	0.634565	0.670571	NA	FALSE
C53D5.1	46.8252	35.3023	14.5024	64.9544	-0.0231524	0.982003	1	FALSE
C53D5.5	56.8591	32.7807	72.512	81.193	0.738114	0.366756	0.915385	FALSE
C53D6.6	20.0679	27.7375	7.2512	21.6515	-0.606631	0.605724	NA	FALSE
C53D6.8	36.7912	5.04318	7.2512	21.6515	-0.409277	0.787866	NA	FALSE
C53H9.2	30.1019	40.3455	36.256	48.7158	0.257267	0.754319	0.999931	FALSE
C53H9.3	404.703	259.724	398.816	335.598	0.141851	0.751107	0.999931	FALSE
C54C6.6	60.2038	55.475	29.0048	48.7158	-0.521643	0.525842	0.973839	FALSE
C54C8.4	86.961	47.9102	79.7632	113.67	0.470336	0.647058	0.996528	FALSE
C54D1.7	6.68931	25.2159	58.0096	43.3029	1.42604	0.209294	0.790359	FALSE
C54D10.10	10.034	15.1295	29.0048	0	0.076526	0.962708	NA	FALSE
C54D10.13	16.7233	22.6943	29.0048	32.4772	0.578726	0.53782	0.980694	FALSE
C54E10.6	571.936	400.933	558.342	503.396	0.123413	0.757719	0.999931	FALSE
C54E4.12	10.034	2.52159	14.5024	32.4772	1.39445	0.378304	NA	FALSE
C54E4.5	117.063	25.2159	72.512	97.4316	0.246666	0.781189	0.999931	FALSE
C54G10.4	10.034	2.52159	7.2512	5.41287	0.0539925	0.969407	NA	FALSE
C54G4.7	10.034	7.56477	14.5024	5.41287	0.0866205	0.95495	NA	FALSE
C54G4.9	13.3786	25.2159	0	16.2386	-0.943569	0.462719	NA	FALSE
C55A6.1	66.8931	68.083	7.2512	21.6515	-1.96534	0.0212289	0.258192	FALSE
C55A6.10	10.034	27.7375	14.5024	43.3029	0.56484	0.565776	0.985595	FALSE
C55A6.12	6.68931	12.608	14.5024	16.2386	0.404776	0.805921	NA	FALSE
C55A6.7	23.4126	22.6943	14.5024	32.4772	0.0103414	0.993995	NA	FALSE
C55B6.1	6.68931	27.7375	7.2512	5.41287	-1.09271	0.456697	NA	FALSE
C55B7.11	10.034	15.1295	0	0	-2.21741	0.153155	NA	FALSE
C56A3.4	6.68931	73.1261	7.2512	10.8257	-1.7766	0.142218	0.684391	FALSE
C56A3.5	13.3786	42.8671	21.7536	27.0643	-0.188662	0.839224	0.999931	FALSE
C56A3.6	73.5824	17.6511	94.2656	70.3672	0.793476	0.382826	0.920909	FALSE
C56C10.10	113.718	110.95	101.517	97.4316	-0.175458	0.787373	0.999931	FALSE
C56C10.11	33.4466	35.3023	123.27	81.193	1.46993	0.0607062	0.457116	FALSE
C56C10.7	40.1359	47.9102	0	16.2386	-1.99768	0.0700673	0.492195	FALSE
C56C10.9	60.2038	35.3023	36.256	32.4772	-0.445453	0.659286	0.999931	FALSE
C56E6.9	86.961	95.8205	94.2656	81.193	-0.0609865	0.912331	0.999931	FALSE
C56G2.15	3.34466	12.608	0	10.8257	-0.288549	0.82055	0.999931	FALSE
C56G2.4	96.995	55.475	152.275	140.734	0.891173	0.262637	0.848437	FALSE
C56G2.5	3.34466	7.56477	0	0	-1.39516	0.362143	NA	FALSE
C56G2.7	50.1698	100.864	58.0096	59.5415	-0.354817	0.591877	0.989052	FALSE
C56G7.3	33.4466	7.56477	21.7536	54.1287	0.733516	0.598364	NA	FALSE
CC8.2	16.7233	17.6511	21.7536	21.6515	0.285009	0.804963	NA	FALSE
CD4.3	103.684	90.7773	58.0096	135.322	0.0122148	0.985317	1	FALSE
CD4.5	20.0679	10.0864	7.2512	5.41287	-0.865507	0.598981	NA	FALSE
D1005.2	10.034	17.6511	36.256	32.4772	1.1519	0.259374	0.846192	FALSE
D1005.4	10.034	7.56477	29.0048	5.41287	0.593546	0.718652	NA	FALSE
D1007.10	10.034	15.1295	21.7536	5.41287	0.0362873	0.979631	NA	FALSE
D1007.15	26.7572	30.2591	101.517	70.3672	1.45808	0.118258	0.628867	FALSE
D1007.4	36.7912	35.3023	29.0048	10.8257	-0.797783	0.399129	0.928344	FALSE
D1007.5	40.1359	73.1261	36.256	59.5415	-0.217489	0.782603	0.999931	FALSE
D1007.8	10.034	20.1727	0	10.8257	-1.04415	0.437681	NA	FALSE
D1014.4	80.2717	65.5614	43.5072	64.9544	-0.38723	0.576488	0.988107	FALSE
D1014.5	83.6164	42.8671	50.7584	70.3672	-0.0770256	0.94847	0.999931	FALSE
D1022.4	10.034	7.56477	7.2512	5.41287	-0.291373	0.804091	0.999931	FALSE
D1025.1	30.1019	22.6943	21.7536	16.2386	-0.42516	0.70757	NA	FALSE
D1025.10	0	17.6511	0	0	-1.4934	0.363884	NA	FALSE
D1037.1	43.4805	60.5182	36.256	21.6515	-0.807299	0.32236	0.888683	FALSE
D1043.1	13.3786	25.2159	0	10.8257	-1.32026	0.298256	0.871926	FALSE
D1044.6	16.7233	42.8671	14.5024	0	-1.76626	0.128072	0.652834	FALSE
D1046.18	20.0679	40.3455	29.0048	64.9544	0.594811	0.503421	0.967874	FALSE
D1046.2	23.4126	45.3886	7.2512	32.4772	-0.677637	0.533823	0.978806	FALSE
D1046.3	13.3786	30.2591	29.0048	32.4772	0.415232	0.708441	NA	FALSE
D1053.4	60.2038	70.6046	217.536	184.037	1.5527	0.0166211	0.226914	FALSE
D1054.1	53.5145	27.7375	43.5072	59.5415	0.331594	0.705359	0.999931	FALSE
D1054.3	93.6504	110.95	72.512	113.67	-0.116114	0.829667	0.999931	FALSE
D1054.9	16.7233	2.52159	7.2512	27.0643	0.53876	0.743651	NA	FALSE
D1069.1	26.7572	12.608	7.2512	10.8257	-0.810774	0.622174	NA	FALSE
D1069.3	10.034	10.0864	14.5024	16.2386	0.505427	0.689826	NA	FALSE
D1081.6	13.3786	17.6511	0	0	-2.43762	0.106984	NA	FALSE
D1081.7	23.4126	103.385	0	5.41287	-3.44774	0.00455163	0.102821	FALSE
D1081.9	16.7233	25.2159	7.2512	10.8257	-0.988066	0.449128	NA	FALSE
D1086.11	6.68931	10.0864	0	0	-1.271	0.429925	NA	FALSE
D1086.12	13.3786	25.2159	14.5024	5.41287	-0.910115	0.347658	0.907953	FALSE
D1086.2	3.34466	7.56477	0	0	-1.23225	0.448291	NA	FALSE
D1086.8	20.0679	2.52159	0	5.41287	-1.28765	0.383935	NA	FALSE
D2005.3	163.888	133.644	166.778	178.625	0.215492	0.653729	0.998639	FALSE
D2005.4	20.0679	40.3455	0	0	-3.39771	0.0140824	NA	FALSE
D2005.6	3.34466	5.04318	7.2512	5.41287	0.323432	0.843667	NA	FALSE
D2005.7	10.034	50.4318	14.5024	10.8257	-1.07869	0.380102	0.919962	FALSE
D2007.1	50.1698	35.3023	79.7632	70.3672	0.708313	0.550358	0.981098	FALSE
D2013.3	0	7.56477	0	0	-0.850721	0.604868	NA	FALSE
D2013.6	100.34	50.4318	43.5072	86.6058	-0.174756	0.810048	0.999931	FALSE
D2021.4	13.3786	5.04318	0	27.0643	0.445304	0.76547	NA	FALSE
D2023.3	56.8591	37.8239	14.5024	21.6515	-1.22218	0.349807	NA	FALSE
D2023.4	60.2038	40.3455	72.512	43.3029	0.182482	0.818225	0.999931	FALSE
D2023.6	26.7572	25.2159	14.5024	32.4772	-0.105728	0.919345	0.999931	FALSE
D2024.5	107.029	83.2125	58.0096	97.4316	-0.262652	0.702537	0.999931	FALSE
D2030.11	43.4805	47.9102	43.5072	27.0643	-0.366619	0.615296	0.989263	FALSE
D2030.2	36.7912	20.1727	36.256	37.8901	0.350833	0.722277	0.999931	FALSE
D2030.3	60.2038	50.4318	7.2512	21.6515	-1.68233	0.0667592	0.477503	FALSE
D2030.4	458.218	368.152	398.816	378.901	-0.0860108	0.8182	0.999931	FALSE
D2030.7	23.4126	40.3455	0	0	-3.47513	0.0116382	NA	FALSE
D2030.8	26.7572	35.3023	0	21.6515	-1.20271	0.22552	0.807706	FALSE
D2045.2	66.8931	42.8671	21.7536	59.5415	-0.367108	0.668782	0.999931	FALSE
D2045.7	6.68931	0	0	5.41287	-0.0589438	0.971288	NA	FALSE
D2045.9	23.4126	7.56477	29.0048	54.1287	1.34879	0.144236	0.686735	FALSE
D2063.1	13.3786	25.2159	29.0048	0	-0.349948	0.830988	NA	FALSE
D2085.3	40.1359	37.8239	21.7536	37.8901	-0.334109	0.728841	0.999931	FALSE
D2085.4	40.1359	27.7375	36.256	27.0643	-0.0947198	0.917603	0.999931	FALSE
D2089.3	30.1019	20.1727	43.5072	21.6515	0.337001	0.702513	0.999931	FALSE
D2092.4	96.995	47.9102	58.0096	75.7801	-0.112383	0.899639	0.999931	FALSE
D2096.1	16.7233	17.6511	7.2512	0	-1.64605	0.267678	NA	FALSE
D2096.12	6.68931	20.1727	21.7536	0	-0.309417	0.816946	NA	FALSE
D2096.6	23.4126	25.2159	7.2512	10.8257	-1.10113	0.494001	NA	FALSE
D2096.7	6.68931	10.0864	0	5.41287	-0.946035	0.51534	NA	FALSE
D2096.9	33.4466	12.608	29.0048	43.3029	0.507312	0.736166	NA	FALSE
DC2.5	0	5.04318	29.0048	0	1.67843	0.241912	NA	FALSE
DH11.2	36.7912	7.56477	94.2656	86.6058	1.75685	0.162049	0.7192	FALSE
DH11.5	23.4126	20.1727	21.7536	5.41287	-0.59677	0.680697	NA	FALSE
DY3.8	50.1698	146.252	21.7536	0	-2.88664	0.00472567	0.104867	FALSE
E01A2.1	86.961	73.1261	43.5072	21.6515	-1.25687	0.0822793	0.52961	FALSE
E01A2.2	130.442	151.295	101.517	113.67	-0.374827	0.451939	0.955955	FALSE
E01A2.5	16.7233	27.7375	14.5024	10.8257	-0.705694	0.510548	0.971265	FALSE
E01B7.1	30.1019	37.8239	7.2512	16.2386	-1.30933	0.237657	0.820185	FALSE
E01B7.2	13.3786	5.04318	0	10.8257	-0.431204	0.748113	NA	FALSE
E01G4.5	16.7233	10.0864	94.2656	21.6515	1.87633	0.0662865	0.477503	FALSE
E01G6.2	46.8252	37.8239	159.526	124.496	1.64908	0.0430918	0.382227	FALSE
E01G6.3	16.7233	5.04318	14.5024	0	-0.439473	0.788634	NA	FALSE
E02A10.3	46.8252	30.2591	50.7584	32.4772	0.0572506	0.966918	NA	FALSE
E02D9.1	364.567	287.461	224.787	270.643	-0.376225	0.234658	0.818242	FALSE
E02H1.1	16.7233	10.0864	36.256	54.1287	1.6475	0.0545215	0.434088	FALSE
E02H1.2	23.4126	47.9102	21.7536	16.2386	-0.827384	0.431767	0.947544	FALSE
E02H1.5	6.68931	20.1727	7.2512	21.6515	0.107017	0.931347	NA	FALSE
E02H1.6	26.7572	15.1295	14.5024	27.0643	0.0510933	0.956065	0.999931	FALSE
E02H4.6	13.3786	25.2159	0	0	-2.51892	0.114958	NA	FALSE
E02H9.3	6.68931	7.56477	0	0	-1.13605	0.481619	NA	FALSE
E03H4.8	6.68931	2.52159	7.2512	5.41287	0.290325	0.855839	NA	FALSE
E04A4.5	130.442	136.166	116.019	102.844	-0.282248	0.603603	0.989052	FALSE
E04D5.1	93.6504	133.644	21.7536	16.2386	-2.407	0.00525337	0.111457	FALSE
E04D5.5	53.5145	15.1295	7.2512	10.8257	-1.52691	0.332271	NA	FALSE
E04F6.6	3.34466	0	0	0	-0.230471	0.888457	NA	FALSE
E04F6.8	0	7.56477	0	0	-0.706209	0.663912	NA	FALSE
E04F6.9	3.34466	10.0864	0	5.41287	-0.664609	0.686095	NA	FALSE
EEED8.10	90.3057	57.9966	108.768	102.844	0.485247	0.51986	0.972366	FALSE
EEED8.14	3.34466	22.6943	0	0	-2.14598	0.174284	NA	FALSE
EEED8.15	163.888	103.385	166.778	189.45	0.425583	0.319687	0.885019	FALSE
EEED8.2	183.956	118.515	290.048	286.882	0.917962	0.0576542	0.446447	FALSE
EGAP2.1	13.3786	25.2159	29.0048	16.2386	0.172039	0.868596	0.999931	FALSE
EGAP9.3	10.034	12.608	7.2512	10.8257	-0.245306	0.852403	NA	FALSE
EGAP9.4	0	2.52159	0	16.2386	1.42086	0.384569	NA	FALSE
E_BE45912.2	3.34466	12.608	0	5.41287	-0.895992	0.554371	NA	FALSE
F01D4.5	23.4126	55.475	7.2512	10.8257	-1.77594	0.0893798	0.554102	FALSE
F01D5.5	26.7572	2.52159	7.2512	0	-1.15727	0.462309	NA	FALSE
F01D5.6	167.233	105.907	195.782	124.496	0.201578	0.802466	0.999931	FALSE
F01E11.17	23.4126	15.1295	21.7536	5.41287	-0.43442	0.787367	NA	FALSE
F01F1.11	50.1698	57.9966	14.5024	16.2386	-1.62917	0.0621951	0.464783	FALSE
F01F1.15	173.922	108.428	166.778	216.515	0.439169	0.423047	0.946035	FALSE
F01F1.2	103.684	103.385	58.0096	129.909	-0.117881	0.859953	0.999931	FALSE
F01G10.10	40.1359	27.7375	50.7584	27.0643	0.130326	0.923898	NA	FALSE
F01G10.6	20.0679	7.56477	36.256	5.41287	0.388648	0.809361	NA	FALSE
F01G10.9	30.1019	17.6511	29.0048	32.4772	0.297654	0.811775	NA	FALSE
F01G4.4	26.7572	35.3023	14.5024	0	-1.80202	0.153274	NA	FALSE
F01G4.5	20.0679	15.1295	36.256	32.4772	0.864628	0.3998	0.928531	FALSE
F01G4.6	371.257	529.534	471.328	324.772	-0.187398	0.626117	0.991682	FALSE
F02A9.4	113.718	136.166	130.522	135.322	0.0825867	0.886545	0.999931	FALSE
F02C12.1	16.7233	30.2591	36.256	10.8257	-0.0559663	0.9717	NA	FALSE
F02C12.3	3.34466	5.04318	0	5.41287	-0.278173	0.864621	NA	FALSE
F02D10.6	0	5.04318	0	0	-0.639827	0.684283	NA	FALSE
F02E8.4	13.3786	57.9966	0	0	-3.52596	0.0127648	0.19363	FALSE
F02E9.1	113.718	73.1261	94.2656	59.5415	-0.274828	0.705439	0.999931	FALSE
F02E9.10	36.7912	68.083	29.0048	27.0643	-0.850218	0.251245	0.834867	FALSE
F02E9.5	170.577	121.036	159.526	156.973	0.119123	0.816026	0.999931	FALSE
F02H6.2	16.7233	45.3886	0	0	-3.29071	0.0330074	NA	FALSE
F02H6.3	6.68931	35.3023	0	5.41287	-2.03915	0.1483	NA	FALSE
F07A11.4	53.5145	40.3455	0	43.3029	-0.940301	0.480264	NA	FALSE
F07A5.4	60.2038	73.1261	72.512	48.7158	-0.157452	0.868324	0.999931	FALSE
F07C3.2	46.8252	32.7807	29.0048	27.0643	-0.465076	0.748188	NA	FALSE
F07C3.9	200.679	196.684	166.778	135.322	-0.395655	0.474736	0.957399	FALSE
F07C6.4	180.611	189.119	195.782	119.083	-0.241589	0.691886	0.999931	FALSE
F07E5.5	53.5145	73.1261	72.512	43.3029	-0.141252	0.853286	0.999931	FALSE
F07F6.4	367.912	214.335	137.773	156.973	-0.952346	0.0627035	0.46631	FALSE
F07F6.8	50.1698	52.9534	108.768	146.147	1.26709	0.033957	0.330108	FALSE
F07G6.8	63.5485	25.2159	21.7536	10.8257	-1.23772	0.414166	NA	FALSE
F07H5.10	10.034	15.1295	0	0	-2.14271	0.165818	NA	FALSE
F07H5.13	204.024	126.08	166.778	248.992	0.338231	0.522386	0.973427	FALSE
F07H5.6	13.3786	7.56477	0	5.41287	-1.00995	0.538366	NA	FALSE
F07H5.7	3.34466	2.52159	43.5072	10.8257	2.24715	0.158701	NA	FALSE
F08B12.4	488.32	244.594	304.55	276.056	-0.331182	0.564893	0.984877	FALSE
F08B4.4	56.8591	45.3886	14.5024	21.6515	-1.31121	0.337433	NA	FALSE
F08B4.7	183.956	141.209	87.0144	108.257	-0.700015	0.14435	0.686758	FALSE
F08B6.1	83.6164	57.9966	108.768	178.625	0.997792	0.120357	0.634096	FALSE
F08C6.5	20.0679	7.56477	7.2512	5.41287	-0.840637	0.595422	NA	FALSE
F08F1.3	10.034	2.52159	21.7536	16.2386	1.10438	0.494534	NA	FALSE
F08F3.10	33.4466	42.8671	14.5024	43.3029	-0.360574	0.805951	NA	FALSE
F08F3.4	13.3786	15.1295	0	5.41287	-1.22734	0.449786	NA	FALSE
F08F8.10	56.8591	40.3455	50.7584	37.8901	-0.132061	0.876471	0.999931	FALSE
F08F8.4	23.4126	55.475	7.2512	0	-2.72728	0.0174878	0.234666	FALSE
F08F8.7	40.1359	25.2159	21.7536	37.8901	-0.102034	0.921279	0.999931	FALSE
F08F8.9	197.335	151.295	166.778	124.496	-0.261082	0.621793	0.991288	FALSE
F08G12.1	13.3786	15.1295	50.7584	27.0643	1.29708	0.156759	0.706997	FALSE
F08G12.2	50.1698	47.9102	21.7536	10.8257	-1.46958	0.0763161	0.512978	FALSE
F08G12.3	3.34466	2.52159	7.2512	0	0.182541	0.90733	NA	FALSE
F08G2.4	110.374	65.5614	159.526	70.3672	0.35489	0.620037	0.991288	FALSE
F08G2.7	16.7233	5.04318	0	27.0643	0.295069	0.833652	NA	FALSE
F08G2.8	3.34466	0	0	0	-0.260571	0.873487	NA	FALSE
F08G5.3	16.7233	10.0864	0	5.41287	-1.37819	0.397259	NA	FALSE
F09A5.3	3.34466	7.56477	21.7536	21.6515	1.37716	0.392437	NA	FALSE
F09A5.4	130.442	85.7341	203.034	227.34	0.973044	0.0821653	0.52961	FALSE
F09B12.3	117.063	45.3886	79.7632	27.0643	-0.581222	0.611802	0.989052	FALSE
F09B9.4	56.8591	42.8671	43.5072	43.3029	-0.20734	0.855503	NA	FALSE
F09C6.1	0	0	36.256	27.0643	3.7746	0.0203426	NA	FALSE
F09C6.11	6.68931	7.56477	14.5024	75.7801	2.08857	0.16843	NA	FALSE
F09C6.13	0	0	72.512	21.6515	2.87253	0.052597	NA	FALSE
F09C8.2	157.199	100.864	108.768	64.9544	-0.555787	0.359888	0.912065	FALSE
F09E10.6	344.5	257.202	239.29	270.643	-0.237662	0.675416	0.999931	FALSE
F09E5.11	63.5485	60.5182	72.512	59.5415	0.0795691	0.912209	0.999931	FALSE
F09E5.12	6.68931	15.1295	0	21.6515	-0.0256698	0.987309	NA	FALSE
F09E5.14	0	12.608	0	10.8257	-0.0720977	0.959369	NA	FALSE
F09E5.3	60.2038	30.2591	43.5072	81.193	0.460162	0.568747	0.987701	FALSE
F09E5.7	50.1698	57.9966	21.7536	81.193	-0.0394309	0.962721	1	FALSE
F09E5.8	83.6164	63.0398	50.7584	59.5415	-0.382488	0.630136	0.992581	FALSE
F09E8.2	56.8591	37.8239	87.0144	75.7801	0.744133	0.31612	0.882736	FALSE
F09F7.4	46.8252	57.9966	130.522	92.0187	1.02293	0.144009	0.686735	FALSE
F09F7.5	13.3786	17.6511	14.5024	10.8257	-0.2612	0.864588	NA	FALSE
F09F7.6	374.601	229.465	282.797	211.102	-0.289594	0.488785	0.960831	FALSE
F09F7.7	26.7572	17.6511	58.0096	81.193	1.59555	0.0217671	0.260782	FALSE
F09F9.1	63.5485	17.6511	21.7536	10.8257	-1.13218	0.44785	NA	FALSE
F09F9.2	20.0679	2.52159	0	10.8257	-0.591413	0.714599	NA	FALSE
F09F9.4	26.7572	10.0864	0	37.8901	0.0506283	0.971742	NA	FALSE
F09G2.1	16.7233	10.0864	0	27.0643	-0.002017	0.999023	NA	FALSE
F09G2.2	86.961	131.123	174.029	119.083	0.396072	0.463831	0.955955	FALSE
F09G2.8	36.7912	57.9966	101.517	81.193	0.885073	0.210623	0.791552	FALSE
F10A3.11	3.34466	12.608	21.7536	21.6515	0.986628	0.544001	NA	FALSE
F10A3.17	23.4126	25.2159	7.2512	10.8257	-1.18609	0.371505	NA	FALSE
F10B5.2	6.68931	17.6511	0	5.41287	-1.38053	0.333206	NA	FALSE
F10B5.8	26.7572	35.3023	14.5024	16.2386	-0.884234	0.40353	0.931286	FALSE
F10B5.9	20.0679	17.6511	7.2512	10.8257	-0.76707	0.641181	NA	FALSE
F10C1.8	93.6504	47.9102	94.2656	48.7158	-0.0108487	0.990977	1	FALSE
F10C2.4	10.034	30.2591	21.7536	0	-0.846192	0.418359	0.942917	FALSE
F10C2.5	26.7572	32.7807	65.2608	54.1287	0.937721	0.203854	0.786451	FALSE
F10C5.2	26.7572	88.2557	36.256	10.8257	-1.22983	0.160968	0.717879	FALSE
F10D11.2	50.1698	93.2989	79.7632	59.5415	-0.0590906	0.934204	0.999931	FALSE
F10D2.10	0	2.52159	0	10.8257	1.27195	0.398837	NA	FALSE
F10D7.2	36.7912	32.7807	72.512	37.8901	0.603827	0.46728	0.955955	FALSE
F10D7.3	53.5145	25.2159	14.5024	37.8901	-0.511434	0.635193	0.993761	FALSE
F10D7.5	20.0679	40.3455	50.7584	37.8901	0.48108	0.605535	0.989052	FALSE
F10E7.2	23.4126	35.3023	21.7536	32.4772	-0.0937442	0.916357	0.999931	FALSE
F10E7.5	127.097	123.558	94.2656	124.496	-0.174649	0.705701	0.999931	FALSE
F10E7.6	83.6164	57.9966	210.285	216.515	1.55631	0.00493654	0.108063	FALSE
F10E7.9	100.34	63.0398	101.517	92.0187	0.220277	0.794909	0.999931	FALSE
F10E9.3	60.2038	55.475	36.256	43.3029	-0.497859	0.544248	0.981021	FALSE
F10E9.4	53.5145	78.1693	43.5072	43.3029	-0.577968	0.38641	0.921033	FALSE
F10E9.5	93.6504	40.3455	0	21.6515	-2.20055	0.0135328	0.200436	FALSE
F10E9.7	26.7572	88.2557	0	5.41287	-3.32306	0.00542152	0.11387	FALSE
F10G7.10	123.752	95.8205	152.275	140.734	0.396498	0.548979	0.981098	FALSE
F10G7.5	73.5824	30.2591	29.0048	37.8901	-0.575426	0.549601	0.981098	FALSE
F10G7.9	16.7233	47.9102	72.512	16.2386	0.364201	0.71955	0.999931	FALSE
F10G8.8	311.053	181.555	297.299	357.249	0.40603	0.418663	0.942917	FALSE
F10G8.9	0	10.0864	0	0	-1.10539	0.49945	NA	FALSE
F11A10.5	93.6504	115.993	79.7632	70.3672	-0.475878	0.475448	0.957913	FALSE
F11A10.6	36.7912	85.7341	36.256	48.7158	-0.494847	0.607222	0.989052	FALSE
F11A10.7	167.233	224.422	145.024	135.322	-0.479058	0.293349	0.867113	FALSE
F11A5.5	20.0679	10.0864	0	0	-1.46383	0.323673	NA	FALSE
F11A5.9	6.68931	12.608	0	0	-1.5028	0.358185	NA	FALSE
F11A6.15	6.68931	10.0864	0	0	-1.47872	0.36856	NA	FALSE
F11C1.5	43.4805	27.7375	79.7632	92.0187	1.19877	0.144959	0.688091	FALSE
F11C1.7	46.8252	42.8671	36.256	21.6515	-0.597892	0.541587	0.981021	FALSE
F11D5.1	217.403	163.903	203.034	205.689	0.0946446	0.874349	0.999931	FALSE
F11E6.10	13.3786	12.608	29.0048	10.8257	0.440436	0.764612	NA	FALSE
F11E6.4	130.442	70.6046	145.024	37.8901	-0.158018	0.881986	0.999931	FALSE
F11E6.9	906.402	486.667	638.106	914.774	0.156083	0.729309	0.999931	FALSE
F11G11.5	240.815	186.598	297.299	362.662	0.620932	0.176642	0.749028	FALSE
F12A10.1	20.0679	15.1295	108.768	92.0187	2.24295	0.0508063	0.415447	FALSE
F12A10.8	3.34466	15.1295	0	0	-1.75234	0.280484	NA	FALSE
F12E12.1	3.34466	30.2591	0	5.41287	-1.77691	0.215806	NA	FALSE
F12F6.1	307.708	269.81	275.546	362.662	0.15101	0.69346	0.999931	FALSE
F12F6.7	20.0679	60.5182	7.2512	10.8257	-1.85474	0.0842667	0.536074	FALSE
F13A7.12	30.1019	7.56477	0	16.2386	-0.794697	0.629412	NA	FALSE
F13A7.14	10.034	30.2591	0	5.41287	-1.92452	0.115457	0.619719	FALSE
F13B12.1	60.2038	103.385	43.5072	27.0643	-1.1817	0.0667316	0.477503	FALSE
F13B12.2	3.34466	2.52159	7.2512	10.8257	1.0663	0.500098	NA	FALSE
F13B12.4	40.1359	55.475	29.0048	37.8901	-0.48065	0.726795	NA	FALSE
F13B12.6	180.611	105.907	261.043	184.037	0.622322	0.197433	0.78078	FALSE
F13B9.1	200.679	184.076	348.058	205.689	0.50375	0.316298	0.882736	FALSE
F13B9.2	200.679	126.08	130.522	119.083	-0.38838	0.630944	0.992581	FALSE
F13C5.1	10.034	25.2159	21.7536	0	-0.605943	0.687289	NA	FALSE
F13C5.2	528.456	295.026	340.806	303.12	-0.345518	0.311258	0.880013	FALSE
F13C5.5	93.6504	42.8671	65.2608	59.5415	-0.142899	0.902581	0.999931	FALSE
F13D11.4	160.543	158.86	217.536	173.212	0.267176	0.697054	0.999931	FALSE
F13D12.5	3.34466	25.2159	0	5.41287	-1.52478	0.335755	NA	FALSE
F13D12.6	46.8252	40.3455	21.7536	27.0643	-0.733003	0.570586	NA	FALSE
F13D12.9	60.2038	37.8239	14.5024	81.193	-0.0399897	0.975577	NA	FALSE
F13D2.1	113.718	55.475	101.517	48.7158	-0.187343	0.847749	0.999931	FALSE
F13E6.1	548.523	426.149	471.328	422.203	-0.124117	0.698674	0.999931	FALSE
F13E6.5	26.7572	10.0864	36.256	27.0643	0.716167	0.47128	0.955955	FALSE
F13E9.1	40.1359	52.9534	7.2512	10.8257	-2.01613	0.0658386	0.476344	FALSE
F13E9.11	789.339	539.621	855.642	611.654	0.137814	0.695235	0.999931	FALSE
F13E9.13	13.3786	20.1727	14.5024	37.8901	0.596864	0.554586	0.982652	FALSE
F13G3.10	585.315	347.98	398.816	308.533	-0.396097	0.275935	0.859558	FALSE
F13G3.3	16.7233	22.6943	21.7536	5.41287	-0.47651	0.762043	NA	FALSE
F13G3.6	16.7233	17.6511	21.7536	0	-0.608447	0.640613	NA	FALSE
F13G3.7	46.8252	30.2591	21.7536	10.8257	-1.115	0.260131	0.846618	FALSE
F13H10.3	36.7912	50.4318	72.512	32.4772	0.220067	0.78862	0.999931	FALSE
F13H10.5	244.16	156.339	188.531	211.102	-0.0122898	0.986177	1	FALSE
F13H10.6	538.49	342.936	630.854	541.287	0.401711	0.386165	0.921033	FALSE
F13H10.8	431.461	330.328	674.362	546.699	0.673287	0.0407638	0.369404	FALSE
F13H6.3	66.8931	45.3886	94.2656	156.973	1.11689	0.135199	0.667491	FALSE
F13H6.5	20.0679	7.56477	0	10.8257	-0.749707	0.63801	NA	FALSE
F13H8.1	56.8591	25.2159	43.5072	75.7801	0.467535	0.701081	NA	FALSE
F13H8.2	30.1019	50.4318	14.5024	27.0643	-0.848346	0.314122	0.881844	FALSE
F13H8.9	6.68931	10.0864	0	16.2386	-0.00982435	0.994849	NA	FALSE
F14B4.1	210.713	121.036	94.2656	146.147	-0.441675	0.4757	0.958113	FALSE
F14B6.3	10.034	0	0	0	-0.369669	0.816645	0.999931	FALSE
F14B6.6	0	12.608	7.2512	5.41287	-0.0455773	0.977896	NA	FALSE
F14B8.5	193.99	95.8205	130.522	189.45	0.140736	0.839002	0.999931	FALSE
F14B8.6	110.374	42.8671	123.27	64.9544	0.261427	0.775696	0.999931	FALSE
F14D2.11	3.34466	10.0864	7.2512	0	-0.573451	0.727374	NA	FALSE
F14D2.15	6.68931	5.04318	0	0	-1.25902	0.441103	NA	FALSE
F14D2.5	6.68931	0	0	0	-0.593461	0.714079	NA	FALSE
F14E5.2	157.199	138.688	311.802	254.405	0.914398	0.0532442	0.428683	FALSE
F14F11.2	23.4126	7.56477	14.5024	10.8257	-0.24464	0.880291	NA	FALSE
F14F9.5	10.034	10.0864	0	54.1287	1.14079	0.423657	NA	FALSE
F14H12.17	0	2.52159	0	0	-0.129896	0.93714	NA	FALSE
F14H12.6	3.34466	2.52159	7.2512	5.41287	0.864046	0.51327	0.971265	FALSE
F14H3.3	6.68931	20.1727	7.2512	5.41287	-0.831959	0.5627	NA	FALSE
F14H3.4	16.7233	52.9534	0	0	-3.51558	0.0131062	0.195905	FALSE
F14H3.5	3.34466	15.1295	0	0	-1.84194	0.241389	NA	FALSE
F15A4.10	6.68931	10.0864	0	0	-1.72096	0.191769	0.772892	FALSE
F15A4.2	6.68931	2.52159	7.2512	0	-0.11072	0.932082	0.999931	FALSE
F15A8.6	26.7572	15.1295	50.7584	21.6515	0.628717	0.649748	NA	FALSE
F15B10.3	90.3057	35.3023	0	75.7801	-0.563301	0.429529	0.947544	FALSE
F15B9.10	367.912	305.113	812.134	654.957	1.10568	0.00839659	0.150433	FALSE
F15B9.8	796.028	620.311	398.816	779.453	-0.256144	0.546946	0.981098	FALSE
F15D3.6	16.7233	20.1727	21.7536	32.4772	0.480423	0.677812	NA	FALSE
F15D4.2	20.0679	12.608	14.5024	10.8257	-0.278081	0.777024	0.999931	FALSE
F15D4.5	6.68931	5.04318	36.256	0	1.17451	0.420097	NA	FALSE
F15E6.4	3.34466	2.52159	43.5072	32.4772	2.82483	0.0571353	NA	FALSE
F15E6.6	3.34466	2.52159	7.2512	0	0.1095	0.946872	NA	FALSE
F15G9.1	474.941	342.936	507.584	308.533	-0.0126121	0.979458	1	FALSE
F15H10.8	73.5824	30.2591	36.256	32.4772	-0.550526	0.686393	NA	FALSE
F16A11.1	50.1698	60.5182	43.5072	64.9544	-0.0292909	0.976146	1	FALSE
F16B12.4	23.4126	15.1295	7.2512	10.8257	-0.857261	0.426359	0.947544	FALSE
F16B12.6	10.034	40.3455	36.256	21.6515	0.142532	0.86239	0.999931	FALSE
F16B3.3	13.3786	10.0864	14.5024	27.0643	0.635886	0.665971	NA	FALSE
F16B4.4	30.1019	88.2557	94.2656	70.3672	0.407406	0.697338	0.999931	FALSE
F16B4.5	20.0679	10.0864	21.7536	27.0643	0.540367	0.708345	NA	FALSE
F16B4.7	16.7233	12.608	14.5024	21.6515	0.280998	0.803243	NA	FALSE
F16F9.1	53.5145	25.2159	50.7584	81.193	0.659983	0.569283	0.987701	FALSE
F16F9.4	16.7233	32.7807	14.5024	5.41287	-1.04916	0.514012	NA	FALSE
F16H11.1	16.7233	10.0864	58.0096	48.7158	1.66052	0.237463	NA	FALSE
F17A2.13	3.34466	5.04318	7.2512	0	-0.107312	0.937207	0.999931	FALSE
F17A9.2	16.7233	22.6943	29.0048	5.41287	-0.226867	0.813864	0.999931	FALSE
F17A9.4	26.7572	25.2159	43.5072	64.9544	1.00443	0.221033	0.803138	FALSE
F17A9.5	0	2.52159	7.2512	32.4772	2.71747	0.0536368	NA	FALSE
F17B5.6	43.4805	52.9534	94.2656	48.7158	0.475208	0.692503	0.999931	FALSE
F17C11.10	20.0679	83.2125	14.5024	0	-2.49972	0.0111498	0.178165	FALSE
F17C11.11	0	20.1727	7.2512	5.41287	-0.421233	0.794591	NA	FALSE
F17C11.12	13.3786	0	14.5024	5.41287	0.377453	0.811714	NA	FALSE
F17C11.22	3.34466	20.1727	0	10.8257	-0.637054	0.69443	NA	FALSE
F17C11.4	26.7572	10.0864	21.7536	21.6515	0.234568	0.820742	0.999931	FALSE
F17C11.7	30.1019	35.3023	101.517	81.193	1.40217	0.0427728	0.380472	FALSE
F17C8.9	43.4805	17.6511	29.0048	21.6515	-0.250057	0.806575	0.999931	FALSE
F17E5.2	23.4126	45.3886	58.0096	64.9544	0.738376	0.482764	0.959617	FALSE
F17H10.1	30.1019	17.6511	0	37.8901	-0.219434	0.849679	0.999931	FALSE
F18A11.2	40.1359	22.6943	14.5024	27.0643	-0.508427	0.742203	NA	FALSE
F18A11.3	257.538	161.382	174.029	156.973	-0.3281	0.466227	0.955955	FALSE
F18A11.5	23.4126	15.1295	21.7536	10.8257	-0.236494	0.882076	NA	FALSE
F18C12.3	60.2038	70.6046	36.256	27.0643	-0.993366	0.194081	0.774844	FALSE
F18C5.9	227.437	123.558	123.27	156.973	-0.316627	0.686955	0.999931	FALSE
F18E3.11	10.034	10.0864	0	10.8257	-0.513767	0.754975	NA	FALSE
F18E9.1	30.1019	25.2159	36.256	27.0643	0.122972	0.931857	NA	FALSE
F18F11.1	6.68931	5.04318	14.5024	21.6515	1.31011	0.324395	NA	FALSE
F18G5.6	56.8591	37.8239	36.256	64.9544	0.086771	0.931401	0.999931	FALSE
F18H3.1	26.7572	25.2159	79.7632	37.8901	1.0915	0.133273	0.665308	FALSE
F18H3.4	23.4126	20.1727	36.256	43.3029	0.783698	0.440288	0.950828	FALSE
F19B10.1	3.34466	15.1295	7.2512	5.41287	-0.366438	0.750573	0.999931	FALSE
F19B10.10	10.034	10.0864	7.2512	10.8257	-0.076674	0.94975	NA	FALSE
F19B10.2	26.7572	20.1727	0	10.8257	-1.59448	0.19285	NA	FALSE
F19B2.5	6.68931	7.56477	7.2512	21.6515	0.705983	0.656676	NA	FALSE
F19B6.1	73.5824	105.907	72.512	37.8901	-0.691902	0.350986	0.907953	FALSE
F19C6.2	23.4126	17.6511	58.0096	54.1287	1.35248	0.111598	0.612443	FALSE
F19C6.5	3.34466	2.52159	0	16.2386	1.02694	0.500517	NA	FALSE
F19C7.1	93.6504	103.385	79.7632	92.0187	-0.205744	0.836602	0.999931	FALSE
F19C7.8	20.0679	12.608	36.256	5.41287	0.209572	0.895368	NA	FALSE
F19F10.11	10.034	32.7807	0	10.8257	-1.46246	0.244388	NA	FALSE
F19F10.12	23.4126	35.3023	29.0048	27.0643	-0.0707391	0.939581	0.999931	FALSE
F19F10.9	204.024	143.731	79.7632	75.7801	-1.12535	0.0265133	0.290076	FALSE
F19G12.9	10.034	22.6943	50.7584	16.2386	0.789513	0.591083	NA	FALSE
F19H6.4	6.68931	35.3023	0	0	-2.63155	0.0857137	NA	FALSE
F20C5.4	10.034	2.52159	21.7536	16.2386	1.06183	0.517887	NA	FALSE
F20C5.5	20.0679	5.04318	0	5.41287	-1.36459	0.366657	NA	FALSE
F20C5.6	224.092	136.166	210.285	189.45	0.147476	0.785253	0.999931	FALSE
F20D1.1	317.742	237.03	217.536	303.12	-0.0771894	0.848392	0.999931	FALSE
F20D1.3	80.2717	60.5182	137.773	156.973	1.02739	0.125812	0.64762	FALSE
F20D1.9	76.9271	40.3455	43.5072	70.3672	-0.0271497	0.975213	1	FALSE
F20D12.12	60.2038	78.1693	203.034	129.909	1.2125	0.025435	0.284459	FALSE
F20D12.2	23.4126	35.3023	43.5072	21.6515	0.106956	0.905819	0.999931	FALSE
F20D6.10	63.5485	70.6046	29.0048	48.7158	-0.736132	0.530637	NA	FALSE
F20D6.11	110.374	65.5614	123.27	81.193	0.184316	0.840826	0.999931	FALSE
F20G2.2	153.854	88.2557	130.522	135.322	0.13795	0.809055	0.999931	FALSE
F20G2.3	153.854	80.6909	87.0144	151.56	0.0207659	0.980242	1	FALSE
F20H11.1	13.3786	27.7375	0	16.2386	-1.01073	0.411578	NA	FALSE
F21A3.11	0	5.04318	0	0	-0.638254	0.683768	NA	FALSE
F21A3.2	16.7233	5.04318	14.5024	0	-0.472402	0.766474	NA	FALSE
F21A9.1	3.34466	0	0	0	-0.219005	0.893158	NA	FALSE
F21A9.2	0	7.56477	0	5.41287	-0.173511	0.91126	NA	FALSE
F21C10.10	157.199	90.7773	87.0144	81.193	-0.537128	0.391878	0.924144	FALSE
F21C10.3	20.0679	20.1727	58.0096	48.7158	1.20817	0.333318	NA	FALSE
F21C10.7	177.267	141.209	123.27	135.322	-0.297746	0.641184	0.995121	FALSE
F21D5.1	30.1019	126.08	36.256	16.2386	-1.49366	0.0944337	0.56805	FALSE
F21D5.3	60.2038	45.3886	43.5072	32.4772	-0.459444	0.695183	NA	FALSE
F21D5.4	33.4466	15.1295	7.2512	16.2386	-0.84859	0.471616	NA	FALSE
F21D5.5	56.8591	17.6511	14.5024	16.2386	-1.09589	0.288388	0.865299	FALSE
F21D5.6	43.4805	52.9534	7.2512	10.8257	-2.09668	0.0383626	0.357059	FALSE
F21D5.7	200.679	173.99	261.043	189.45	0.253448	0.5754	0.988107	FALSE
F21D5.9	50.1698	17.6511	0	10.8257	-2.0485	0.0913236	0.5613	FALSE
F21D9.4	26.7572	22.6943	43.5072	43.3029	0.662918	0.630742	NA	FALSE
F21E9.2	10.034	15.1295	21.7536	10.8257	0.236059	0.875034	NA	FALSE
F21F3.6	391.325	380.76	471.328	389.726	0.150612	0.721647	0.999931	FALSE
F21F3.7	127.097	98.3421	58.0096	97.4316	-0.500015	0.447163	0.953854	FALSE
F21G4.1	16.7233	10.0864	43.5072	32.4772	1.31921	0.247058	NA	FALSE
F21G4.6	16.7233	17.6511	7.2512	21.6515	-0.171629	0.883697	NA	FALSE
F21H7.3	227.437	143.731	130.522	140.734	-0.443094	0.559528	0.983693	FALSE
F22B5.10	150.509	231.986	130.522	162.386	-0.374976	0.423717	0.946035	FALSE
F22B5.4	3.34466	5.04318	7.2512	0	-0.169995	0.916371	NA	FALSE
F22B7.9	3.34466	0	0	0	-0.177308	0.905945	0.999931	FALSE
F22B8.7	0	12.608	7.2512	16.2386	0.714134	0.564801	0.984877	FALSE
F22D3.6	13.3786	17.6511	21.7536	27.0643	0.551959	0.643317	NA	FALSE
F22D6.2	290.985	282.418	319.053	292.295	0.0889387	0.814386	0.999931	FALSE
F22D6.8	16.7233	30.2591	0	16.2386	-1.14092	0.435506	NA	FALSE
F22D6.9	0	10.0864	7.2512	5.41287	0.149812	0.927521	NA	FALSE
F22E5.1	10.034	2.52159	7.2512	10.8257	0.393021	0.795455	NA	FALSE
F22E5.17	3.34466	55.475	0	0	-3.10351	0.0440796	NA	FALSE
F22E5.9	10.034	22.6943	36.256	5.41287	0.230296	0.865845	NA	FALSE
F22F4.1	197.335	168.947	253.792	162.386	0.160595	0.819626	0.999931	FALSE
F22F4.4	63.5485	78.1693	72.512	81.193	0.0908509	0.924882	0.999931	FALSE
F22F7.2	0	0	14.5024	0	2.00881	0.215887	NA	FALSE
F22F7.6	16.7233	10.0864	14.5024	21.6515	0.274959	0.866696	NA	FALSE
F22F7.7	10.034	10.0864	7.2512	0	-0.965633	0.548396	NA	FALSE
F22F7.8	0	17.6511	7.2512	5.41287	-0.338066	0.836787	NA	FALSE
F22G12.4	26.7572	10.0864	58.0096	21.6515	0.950909	0.428843	NA	FALSE
F22G12.5	40.1359	70.6046	21.7536	54.1287	-0.492161	0.5939	0.989052	FALSE
F22H10.3	311.053	206.77	427.821	389.726	0.63609	0.298247	0.871926	FALSE
F23A7.8	301.019	408.498	674.362	454.681	0.65003	0.0421148	0.377291	FALSE
F23B12.4	6.68931	7.56477	7.2512	5.41287	-0.129748	0.928586	NA	FALSE
F23B12.7	73.5824	133.644	58.0096	102.844	-0.337119	0.600543	0.989052	FALSE
F23C8.14	23.4126	27.7375	58.0096	54.1287	1.03402	0.252131	0.835969	FALSE
F23C8.3	13.3786	12.608	0	21.6515	-0.113532	0.925106	0.999931	FALSE
F23C8.5	307.708	214.335	311.802	324.772	0.285588	0.499575	0.96436	FALSE
F23C8.9	6.68931	27.7375	0	10.8257	-1.17709	0.30095	0.875388	FALSE
F23D12.11	20.0679	45.3886	0	5.41287	-2.37221	0.14677	NA	FALSE
F23F1.10	60.2038	68.083	108.768	54.1287	0.306641	0.623356	0.991288	FALSE
F23F1.4	30.1019	17.6511	7.2512	59.5415	0.465827	0.667303	0.999931	FALSE
F23F1.5	10.034	22.6943	29.0048	37.8901	0.904341	0.386028	0.921033	FALSE
F23F1.7	23.4126	5.04318	43.5072	37.8901	1.29067	0.318286	NA	FALSE
F23F12.8	70.2378	52.9534	58.0096	27.0643	-0.517148	0.660878	0.999931	FALSE
F23H11.2	6.68931	27.7375	21.7536	16.2386	0.0882036	0.941423	NA	FALSE
F23H11.4	36.7912	63.0398	43.5072	48.7158	-0.115567	0.896243	0.999931	FALSE
F23H11.5	1167.28	574.923	1000.67	1098.81	0.272185	0.395526	0.926139	FALSE
F23H11.7	20.0679	7.56477	7.2512	0	-1.11377	0.479092	NA	FALSE
F23H12.5	187.301	131.123	232.038	194.863	0.396397	0.579164	0.988107	FALSE
F25B4.4	40.1359	30.2591	58.0096	32.4772	0.329488	0.678962	0.999931	FALSE
F25B4.5	90.3057	85.7341	87.0144	81.193	-0.0643757	0.914557	0.999931	FALSE
F25B4.7	23.4126	27.7375	14.5024	54.1287	0.400622	0.696717	0.999931	FALSE
F25B4.8	56.8591	57.9966	137.773	97.4316	0.963681	0.237697	0.820185	FALSE
F25B5.3	40.1359	90.7773	7.2512	5.41287	-2.7992	0.0154841	0.216716	FALSE
F25B5.5	20.0679	45.3886	50.7584	16.2386	-0.0157766	0.98755	1	FALSE
F25B5.6	140.476	143.731	449.574	286.882	1.33325	0.0104043	0.172855	FALSE
F25E2.3	23.4126	15.1295	14.5024	21.6515	-0.104272	0.948583	NA	FALSE
F25E5.1	3.34466	17.6511	7.2512	27.0643	0.6028	0.614518	NA	FALSE
F25E5.8	10.034	12.608	7.2512	48.7158	0.942943	0.560557	NA	FALSE
F25F8.1	93.6504	50.4318	145.024	75.7801	0.5683	0.490222	0.960838	FALSE
F25G6.1	3.34466	15.1295	0	0	-1.81003	0.24962	NA	FALSE
F25G6.8	230.781	186.598	145.024	173.212	-0.374591	0.435145	0.949188	FALSE
F25G6.9	46.8252	27.7375	36.256	37.8901	0.00161683	0.998585	1	FALSE
F25H2.12	13.3786	2.52159	0	5.41287	-0.878063	0.568235	NA	FALSE
F25H2.3	6.68931	5.04318	7.2512	5.41287	0.0439143	0.978519	NA	FALSE
F25H2.4	70.2378	60.5182	14.5024	64.9544	-0.61234	0.373683	0.917077	FALSE
F25H2.6	36.7912	93.2989	72.512	32.4772	-0.331314	0.671637	0.999931	FALSE
F25H2.7	23.4126	22.6943	29.0048	16.2386	-0.0497771	0.965905	NA	FALSE
F25H5.10	46.8252	63.0398	58.0096	70.3672	0.217441	0.750483	0.999931	FALSE
F25H5.5	46.8252	50.4318	36.256	21.6515	-0.717156	0.32955	0.892139	FALSE
F25H5.7	130.442	128.601	65.2608	113.67	-0.517621	0.579648	0.988107	FALSE
F25H8.1	40.1359	118.515	58.0096	27.0643	-0.887988	0.242041	0.823689	FALSE
F25H8.2	10.034	85.7341	72.512	81.193	0.619051	0.409235	0.934814	FALSE
F25H9.2	3.34466	15.1295	0	0	-1.68566	0.301116	NA	FALSE
F25H9.6	30.1019	45.3886	29.0048	32.4772	-0.277938	0.75683	0.999931	FALSE
F25H9.7	70.2378	52.9534	116.019	135.322	0.99962	0.11395	0.617965	FALSE
F26A1.1	50.1698	103.385	36.256	32.4772	-1.09333	0.158813	0.713921	FALSE
F26A1.13	0	2.52159	0	0	-0.139706	0.932105	NA	FALSE
F26A1.14	76.9271	20.1727	65.2608	32.4772	0.0085741	0.991578	1	FALSE
F26A10.2	33.4466	40.3455	50.7584	10.8257	-0.286754	0.808638	NA	FALSE
F26A3.1	40.1359	25.2159	29.0048	37.8901	0.0404333	0.967902	1	FALSE
F26A3.7	50.1698	57.9966	36.256	27.0643	-0.738576	0.339875	0.902502	FALSE
F26B1.1	6.68931	5.04318	7.2512	0	-0.477078	0.760871	NA	FALSE
F26B1.2	107.029	196.684	181.28	178.625	0.230602	0.676611	0.999931	FALSE
F26D10.11	133.786	68.083	101.517	70.3672	-0.235447	0.808229	0.999931	FALSE
F26D11.1	46.8252	50.4318	21.7536	27.0643	-0.893146	0.275055	0.858094	FALSE
F26D11.12	6.68931	7.56477	14.5024	0	-0.0442434	0.978568	NA	FALSE
F26D11.6	53.5145	17.6511	21.7536	37.8901	-0.236298	0.86812	NA	FALSE
F26E4.2	30.1019	52.9534	21.7536	48.7158	-0.222256	0.866862	NA	FALSE
F26E4.3	648.863	448.843	725.12	541.287	0.197592	0.666282	0.999931	FALSE
F26E4.4	36.7912	78.1693	21.7536	5.41287	-1.9301	0.0260861	0.287405	FALSE
F26E4.6	1608.78	1064.11	1145.69	1066.33	-0.269863	0.342828	0.906791	FALSE
F26F12.3	244.16	191.641	261.043	135.322	-0.147431	0.787665	0.999931	FALSE
F26F12.4	287.64	216.857	210.285	265.23	-0.0883335	0.888211	0.999931	FALSE
F26F2.7	6.68931	12.608	36.256	37.8901	1.63073	0.181549	NA	FALSE
F26F2.8	93.6504	47.9102	43.5072	32.4772	-0.848997	0.399103	0.928344	FALSE
F26F4.12	53.5145	40.3455	101.517	86.6058	0.949102	0.209817	0.790688	FALSE
F26F4.5	16.7233	32.7807	0	5.41287	-2.24378	0.102349	NA	FALSE
F26F4.6	73.5824	47.9102	72.512	32.4772	-0.219516	0.784314	0.999931	FALSE
F26F4.8	6.68931	7.56477	0	10.8257	-0.149388	0.910414	NA	FALSE
F26F4.9	40.1359	57.9966	72.512	43.3029	0.201525	0.793575	0.999931	FALSE
F26G1.1	26.7572	42.8671	58.0096	16.2386	0.0359817	0.966658	1	FALSE
F26G1.10	130.442	68.083	50.7584	70.3672	-0.678523	0.519038	0.972366	FALSE
F26G1.11	46.8252	7.56477	7.2512	16.2386	-0.972545	0.494078	NA	FALSE
F26G1.9	130.442	78.1693	123.27	108.257	0.123459	0.894087	0.999931	FALSE
F26G5.1	23.4126	17.6511	0	0	-2.85119	0.048954	NA	FALSE
F26H9.2	83.6164	98.3421	130.522	92.0187	0.262434	0.720041	0.999931	FALSE
F26H9.5	86.961	115.993	50.7584	32.4772	-1.26059	0.0304549	0.310482	FALSE
F27B10.1	6.68931	7.56477	21.7536	21.6515	1.21993	0.402568	NA	FALSE
F27C1.2	137.131	201.727	261.043	216.515	0.473319	0.273246	0.855834	FALSE
F27C1.6	113.718	110.95	50.7584	21.6515	-1.58776	0.0261878	0.28802	FALSE
F27C8.2	30.1019	20.1727	72.512	21.6515	0.73073	0.597853	NA	FALSE
F27D4.1	257.538	161.382	232.038	205.689	0.061828	0.905306	0.999931	FALSE
F27D4.4	107.029	189.119	101.517	92.0187	-0.608721	0.264598	0.849335	FALSE
F27D4.6	66.8931	12.608	7.2512	10.8257	-1.7748	0.144653	NA	FALSE
F27D4.7	60.2038	80.6909	29.0048	54.1287	-0.701348	0.36007	0.912158	FALSE
F27D4.8	23.4126	52.9534	14.5024	10.8257	-1.42087	0.145377	0.689219	FALSE
F27E5.9	33.4466	20.1727	7.2512	37.8901	-0.215931	0.887529	NA	FALSE
F28B12.1	3.34466	5.04318	0	10.8257	0.216618	0.895306	NA	FALSE
F28B12.6	10.034	7.56477	14.5024	0	-0.237573	0.884498	NA	FALSE
F28B3.10	127.097	83.2125	101.517	108.257	0.00206928	0.99734	1	FALSE
F28B3.5	16.7233	52.9534	7.2512	5.41287	-2.03852	0.111619	NA	FALSE
F28B3.6	33.4466	52.9534	72.512	140.734	1.22561	0.127607	0.651898	FALSE
F28B4.3	26.7572	55.475	21.7536	16.2386	-0.990603	0.475384	NA	FALSE
F28B4.4	10.034	7.56477	21.7536	37.8901	1.61199	0.0942342	0.567441	FALSE
F28C1.1	36.7912	63.0398	65.2608	59.5415	0.289946	0.703918	0.999931	FALSE
F28C1.3	46.8252	37.8239	21.7536	48.7158	-0.229482	0.813095	0.999931	FALSE
F28C10.3	6.68931	20.1727	7.2512	16.2386	-0.139454	0.907886	NA	FALSE
F28C6.4	6.68931	12.608	7.2512	0	-1.03061	0.488131	NA	FALSE
F28C6.8	46.8252	68.083	87.0144	119.083	0.803241	0.250314	0.834296	FALSE
F28D1.2	3.34466	7.56477	14.5024	0	0.35357	0.717476	0.999931	FALSE
F28D9.4	13.3786	17.6511	0	16.2386	-0.641403	0.583423	0.989052	FALSE
F28E10.1	237.471	161.382	137.773	97.4316	-0.749211	0.301712	0.87571	FALSE
F28F5.4	80.2717	63.0398	101.517	92.0187	0.387603	0.689304	0.999931	FALSE
F28F8.5	53.5145	47.9102	43.5072	37.8901	-0.300143	0.711116	0.999931	FALSE
F28F8.9	16.7233	25.2159	21.7536	5.41287	-0.590521	0.584855	0.989052	FALSE
F28G4.2	30.1019	27.7375	21.7536	27.0643	-0.236037	0.866539	NA	FALSE
F28G4.4	23.4126	22.6943	36.256	16.2386	0.0987057	0.949451	NA	FALSE
F28H1.1	23.4126	22.6943	43.5072	37.8901	0.784226	0.244524	0.826931	FALSE
F28H6.4	6.68931	17.6511	43.5072	21.6515	1.19663	0.281715	0.863547	FALSE
F28H6.6	23.4126	17.6511	7.2512	5.41287	-1.35738	0.28388	NA	FALSE
F28H7.3	6.68931	12.608	0	0	-1.29143	0.41376	NA	FALSE
F29A7.4	20.0679	5.04318	7.2512	5.41287	-0.659823	0.688251	NA	FALSE
F29A7.6	30.1019	27.7375	29.0048	27.0643	-0.0353279	0.967176	1	FALSE
F29B9.11	1819.49	1384.35	2160.86	1905.33	0.342071	0.179802	0.753274	FALSE
F29B9.5	10.034	5.04318	7.2512	10.8257	0.203006	0.892479	NA	FALSE
F29B9.8	46.8252	37.8239	36.256	32.4772	-0.295777	0.768367	0.999931	FALSE
F29C4.2	1070.29	816.996	754.125	855.233	-0.223862	0.432912	0.948269	FALSE
F29C6.1	23.4126	25.2159	43.5072	16.2386	0.202289	0.88025	NA	FALSE
F29G6.2	20.0679	22.6943	7.2512	27.0643	-0.264674	0.847429	NA	FALSE
F30A10.15	3.34466	10.0864	0	5.41287	-0.734574	0.643425	NA	FALSE
F30A10.3	76.9271	30.2591	43.5072	59.5415	-0.0451948	0.959287	1	FALSE
F30A10.9	66.8931	52.9534	43.5072	75.7801	0.0309431	0.960137	1	FALSE
F30B5.4	30.1019	45.3886	14.5024	21.6515	-0.939284	0.351093	0.907953	FALSE
F30F8.1	33.4466	85.7341	0	5.41287	-3.34273	0.011455	0.178949	FALSE
F30F8.10	13.3786	2.52159	14.5024	5.41287	0.183006	0.910305	NA	FALSE
F30F8.5	66.8931	52.9534	50.7584	37.8901	-0.419364	0.651462	0.997331	FALSE
F30F8.9	73.5824	52.9534	72.512	113.67	0.539789	0.46856	0.955955	FALSE
F30H5.3	515.077	264.767	275.546	308.533	-0.409969	0.501133	0.965674	FALSE
F31A3.5	33.4466	37.8239	36.256	32.4772	-0.0521367	0.949653	0.999931	FALSE
F31C3.2	30.1019	55.475	29.0048	32.4772	-0.437172	0.64514	0.995626	FALSE
F31C3.4	50.1698	105.907	29.0048	48.7158	-0.937831	0.228451	0.811413	FALSE
F31C3.6	157.199	123.558	261.043	281.469	0.921476	0.127656	0.651898	FALSE
F31D4.2	347.844	279.897	638.106	514.222	0.860496	0.0457996	0.391322	FALSE
F31D4.5	752.547	491.71	623.603	530.461	-0.112087	0.803108	0.999931	FALSE
F31D4.8	40.1359	10.0864	58.0096	97.4316	1.4552	0.214961	0.797276	FALSE
F31D4.9	541.834	393.368	587.347	552.112	0.283362	0.424547	0.94637	FALSE
F31E3.12	431.461	226.943	362.56	292.295	-0.0149962	0.979581	1	FALSE
F31E3.2	16.7233	12.608	7.2512	0	-1.36456	0.393956	NA	FALSE
F31E3.6	0	15.1295	7.2512	16.2386	0.466177	0.741918	NA	FALSE
F31E8.4	107.029	63.0398	166.778	248.992	1.2919	0.00496253	0.108063	FALSE
F31E9.6	6.68931	7.56477	7.2512	10.8257	0.266846	0.851891	NA	FALSE
F31F6.2	0	25.2159	0	0	-1.68921	0.30168	NA	FALSE
F31F7.1	0	5.04318	0	10.8257	0.528137	0.747507	NA	FALSE
F32A11.1	50.1698	65.5614	50.7584	43.3029	-0.298697	0.713944	0.999931	FALSE
F32A5.4	240.815	151.295	224.787	178.625	0.0271831	0.969774	1	FALSE
F32A7.4	36.7912	52.9534	14.5024	32.4772	-0.836966	0.387927	0.921109	FALSE
F32B4.4	23.4126	60.5182	65.2608	27.0643	0.0817353	0.909036	0.999931	FALSE
F32B4.8	33.4466	12.608	0	0	-2.9494	0.0622922	NA	FALSE
F32B5.2	20.0679	7.56477	0	5.41287	-1.27915	0.436452	NA	FALSE
F32B5.6	40.1359	17.6511	0	5.41287	-2.32972	0.138834	NA	FALSE
F32B5.7	36.7912	32.7807	14.5024	21.6515	-0.839905	0.50336	NA	FALSE
F32B6.3	20.0679	12.608	14.5024	21.6515	0.157092	0.887331	0.999931	FALSE
F32D1.11	234.126	131.123	145.024	119.083	-0.464968	0.55587	0.982652	FALSE
F32D1.5	170.577	186.598	145.024	194.863	-0.0630324	0.893265	0.999931	FALSE
F32D8.11	26.7572	7.56477	0	0	-1.98344	0.224037	NA	FALSE
F32D8.13	13.3786	10.0864	14.5024	5.41287	-0.205287	0.878914	NA	FALSE
F32D8.14	160.543	100.864	137.773	205.689	0.394806	0.496316	0.961447	FALSE
F32D8.15	26.7572	15.1295	21.7536	32.4772	0.271222	0.857887	NA	FALSE
F32D8.3	53.5145	30.2591	21.7536	54.1287	-0.140393	0.918377	NA	FALSE
F32D8.4	16.7233	17.6511	14.5024	16.2386	-0.139708	0.909843	NA	FALSE
F32D8.5	23.4126	50.4318	36.256	27.0643	-0.226399	0.821959	0.999931	FALSE
F32D8.7	96.995	83.2125	43.5072	64.9544	-0.693171	0.523295	0.973428	FALSE
F32E10.5	10.034	17.6511	7.2512	5.41287	-0.886812	0.496044	NA	FALSE
F32E10.8	6.68931	17.6511	21.7536	16.2386	0.406399	0.804279	NA	FALSE
F32H2.10	40.1359	40.3455	36.256	48.7158	0.0942328	0.897093	0.999931	FALSE
F32H2.11	23.4126	10.0864	14.5024	5.41287	-0.583072	0.721719	NA	FALSE
F32H2.6	16.7233	7.56477	7.2512	5.41287	-0.652719	0.57825	0.988107	FALSE
F33A8.4	36.7912	80.6909	29.0048	10.8257	-1.46092	0.103333	0.592869	FALSE
F33A8.6	46.8252	35.3023	65.2608	48.7158	0.437252	0.586937	0.989052	FALSE
F33A8.7	60.2038	35.3023	36.256	27.0643	-0.557018	0.644435	NA	FALSE
F33D11.10	56.8591	55.475	29.0048	37.8901	-0.682396	0.360749	0.91266	FALSE
F33D4.4	73.5824	55.475	7.2512	70.3672	-0.631331	0.492991	0.961447	FALSE
F33D4.6	3.34466	22.6943	0	5.41287	-1.02705	0.507351	NA	FALSE
F33E11.2	6.68931	42.8671	0	0	-2.99899	0.0437004	NA	FALSE
F33E11.3	36.7912	42.8671	72.512	59.5415	0.674377	0.397277	0.927818	FALSE
F33E2.5	96.995	70.6046	152.275	113.67	0.651324	0.187695	0.762437	FALSE
F33G12.2	6.68931	30.2591	7.2512	21.6515	-0.282439	0.803239	0.999931	FALSE
F33G12.3	10.034	42.8671	0	5.41287	-2.29408	0.0880173	NA	FALSE
F33G12.6	53.5145	70.6046	50.7584	27.0643	-0.661578	0.448362	0.953854	FALSE
F33G12.7	20.0679	32.7807	29.0048	16.2386	-0.225622	0.814413	0.999931	FALSE
F33H1.3	53.5145	100.864	29.0048	43.3029	-1.02197	0.138799	0.675706	FALSE
F33H1.4	103.684	95.8205	130.522	151.56	0.49433	0.33274	0.896264	FALSE
F33H2.2	40.1359	75.6477	36.256	43.3029	-0.509585	0.518071	0.972366	FALSE
F33H2.3	143.82	85.7341	79.7632	173.212	0.201094	0.622117	0.991288	FALSE
F33H2.6	33.4466	50.4318	58.0096	27.0643	-0.0136428	0.985998	1	FALSE
F33H2.8	180.611	100.864	130.522	254.405	0.437774	0.543593	0.981021	FALSE
F34D10.3	53.5145	88.2557	94.2656	151.56	0.764634	0.230195	0.814595	FALSE
F34D10.4	13.3786	47.9102	0	5.41287	-2.51768	0.0711133	NA	FALSE
F34D10.6	16.7233	2.52159	7.2512	16.2386	0.178236	0.913311	NA	FALSE
F34H10.3	30.1019	47.9102	29.0048	43.3029	-0.0963531	0.913232	0.999931	FALSE
F35A5.1	13.3786	17.6511	7.2512	10.8257	-0.5792	0.724147	NA	FALSE
F35A5.5	26.7572	12.608	29.0048	10.8257	-0.0365341	0.98191	NA	FALSE
F35B3.7	46.8252	10.0864	7.2512	32.4772	-0.424109	0.738838	NA	FALSE
F35C11.4	16.7233	7.56477	21.7536	5.41287	0.0708096	0.962976	NA	FALSE
F35C11.5	10.034	50.4318	0	0	-3.35681	0.0155625	0.216716	FALSE
F35C12.3	3.34466	17.6511	29.0048	16.2386	0.799441	0.60084	NA	FALSE
F35D11.3	3.34466	7.56477	7.2512	5.41287	0.119653	0.939407	NA	FALSE
F35D11.4	10.034	2.52159	14.5024	10.8257	0.860712	0.489916	NA	FALSE
F35D11.5	76.9271	78.1693	50.7584	48.7158	-0.612125	0.419602	0.942967	FALSE
F35D2.3	458.218	327.807	435.072	492.571	0.237838	0.589754	0.989052	FALSE
F35E12.9	20.0679	17.6511	14.5024	10.8257	-0.484206	0.757337	NA	FALSE
F35G12.12	20.0679	37.8239	29.0048	43.3029	0.296337	0.738074	0.999931	FALSE
F35G12.7	56.8591	45.3886	50.7584	27.0643	-0.388107	0.596846	0.989052	FALSE
F35G2.1	20.0679	90.7773	14.5024	5.41287	-2.18153	0.0430066	0.382011	FALSE
F35G2.3	0	2.52159	0	0	-0.107967	0.947028	NA	FALSE
F35G2.5	10.034	20.1727	29.0048	32.4772	0.757735	0.630536	NA	FALSE
F35H10.10	96.995	75.6477	94.2656	70.3672	-0.0867109	0.930546	0.999931	FALSE
F35H10.5	93.6504	80.6909	94.2656	59.5415	-0.185609	0.782315	0.999931	FALSE
F35H10.6	23.4126	45.3886	50.7584	21.6515	0.0230212	0.979821	1	FALSE
F35H12.5	6.68931	10.0864	14.5024	16.2386	0.693954	0.599131	NA	FALSE
F35H12.6	20.0679	22.6943	0	0	-2.18743	0.177516	NA	FALSE
F35H8.2	0	2.52159	36.256	43.3029	3.47758	0.0251643	NA	FALSE
F36A2.2	40.1359	27.7375	36.256	27.0643	-0.0969355	0.918269	0.999931	FALSE
F36A2.3	6.68931	2.52159	0	0	-1.12323	0.427744	0.947544	FALSE
F36A2.7	959.916	648.049	1000.67	1212.48	0.463588	0.107174	0.599868	FALSE
F36A2.9	50.1698	100.864	36.256	5.41287	-1.72992	0.0798296	0.522428	FALSE
F36D1.9	40.1359	22.6943	108.768	113.67	1.70746	0.0447513	0.390385	FALSE
F36D3.1	16.7233	15.1295	0	5.41287	-1.68457	0.160703	0.717793	FALSE
F36D4.5	197.335	138.688	232.038	254.405	0.533379	0.217532	0.80057	FALSE
F36F12.1	10.034	12.608	7.2512	0	-1.23223	0.452614	NA	FALSE
F36F2.1	140.476	83.2125	311.802	357.249	1.53458	0.01818	0.23885	FALSE
F36G3.1	16.7233	35.3023	50.7584	48.7158	0.813743	0.453	0.955955	FALSE
F36G3.2	0	15.1295	21.7536	0	0.332022	0.778146	0.999931	FALSE
F36H1.11	495.009	310.156	253.792	254.405	-0.652818	0.283389	0.863547	FALSE
F36H2.5	23.4126	15.1295	0	5.41287	-1.50207	0.352272	NA	FALSE
F36H5.10	13.3786	0	0	10.8257	-0.138996	0.931243	NA	FALSE
F36H5.4	0	0	7.2512	0	1.69005	0.254464	0.84034	FALSE
F36H9.5	13.3786	7.56477	14.5024	10.8257	0.143804	0.930312	NA	FALSE
F36H9.7	153.854	93.2989	145.024	119.083	0.0762927	0.927652	0.999931	FALSE
F37A4.1	96.995	123.558	58.0096	97.4316	-0.473248	0.496309	0.961447	FALSE
F37A4.2	113.718	123.558	50.7584	32.4772	-1.46736	0.0201609	0.248743	FALSE
F37A4.3	30.1019	32.7807	7.2512	32.4772	-0.563242	0.686831	NA	FALSE
F37A8.5	140.476	83.2125	174.029	156.973	0.525354	0.53678	0.980623	FALSE
F37B12.3	63.5485	98.3421	29.0048	54.1287	-0.89407	0.251544	0.834867	FALSE
F37B4.10	30.1019	42.8671	65.2608	70.3672	0.840408	0.254078	0.840235	FALSE
F37C12.1	26.7572	52.9534	29.0048	10.8257	-0.939361	0.320845	0.885968	FALSE
F37C12.3	421.427	284.94	362.56	497.984	0.290554	0.455996	0.955955	FALSE
F37C4.5	26.7572	35.3023	21.7536	32.4772	-0.17666	0.871552	0.999931	FALSE
F37C4.6	0	2.52159	7.2512	5.41287	1.44859	0.322975	NA	FALSE
F37D6.3	6.68931	0	0	5.41287	-0.0601535	0.970771	NA	FALSE
[truncated: 7,511 more rows]
